# Supplementary material for: Unifying view of mechanical and functional hotspots across class A GPCRs
Source: PLoS Comput Biol. 2017 Feb 3;13(2):e1005381. doi: 10.1371/journal.pcbi.1005381 (PMC5315405; doi:10.1371/journal.pcbi.1005381)
Supplement: S1 Additional Data — Contains all PDB structures used for the analysis, annotated with the GPCRdb numbering scheme. For each receptor, a decomposition into quasi-rigid domains is provided, along with the corresponding single-receptor bridging score. (ZIP) [file pcbi.1005381.s003.zip]

Archive with 408 entries (385 files):
- SI_additional_data/
- SI_additional_data/A2Aadenosine/
- SI_additional_data/A2Aadenosine/structures/
- SI_additional_data/A2Aadenosine/structures/2YDO_CA_GPCRDB.pdb
- SI_additional_data/A2Aadenosine/structures/2YDO_CA.pdb
- SI_additional_data/A2Aadenosine/structures/2YDV_CA_GPCRDB.pdb
- SI_additional_data/A2Aadenosine/structures/2YDV_CA.pdb
- SI_additional_data/A2Aadenosine/structures/3EML_CA_GPCRDB.pdb
- SI_additional_data/A2Aadenosine/structures/3EML_CA.pdb
- SI_additional_data/A2Aadenosine/structures/3PWH_CA_GPCRDB.pdb
- SI_additional_data/A2Aadenosine/structures/3PWH_CA.pdb
- SI_additional_data/A2Aadenosine/structures/3QAK_CA_GPCRDB.pdb
- SI_additional_data/A2Aadenosine/structures/3QAK_CA.pdb
- SI_additional_data/A2Aadenosine/structures/3REY_CA_GPCRDB.pdb
- SI_additional_data/A2Aadenosine/structures/3REY_CA.pdb
- SI_additional_data/A2Aadenosine/structures/3RFM_CA_GPCRDB.pdb
- SI_additional_data/A2Aadenosine/structures/3RFM_CA.pdb
- SI_additional_data/A2Aadenosine/structures/3UZA_CA_GPCRDB.pdb
- SI_additional_data/A2Aadenosine/structures/3UZA_CA.pdb
- SI_additional_data/A2Aadenosine/structures/3UZC_CA_GPCRDB.pdb
- SI_additional_data/A2Aadenosine/structures/3UZC_CA.pdb
- SI_additional_data/A2Aadenosine/structures/3VG9_CA_GPCRDB.pdb
- SI_additional_data/A2Aadenosine/structures/3VG9_CA.pdb
- SI_additional_data/A2Aadenosine/structures/3VGA_CA_GPCRDB.pdb
- SI_additional_data/A2Aadenosine/structures/3VGA_CA.pdb
- SI_additional_data/A2Aadenosine/structures/4EIY_CA_GPCRDB.pdb
- SI_additional_data/A2Aadenosine/structures/4EIY_CA.pdb
- SI_additional_data/A2Aadenosine/structures/4UG2_CA_GPCRDB.pdb
- SI_additional_data/A2Aadenosine/structures/4UG2_CA.pdb
- SI_additional_data/A2Aadenosine/structures/4UHR_CA_GPCRDB.pdb
- SI_additional_data/A2Aadenosine/structures/4UHR_CA.pdb
- SI_additional_data/A2Aadenosine/structures/comm_res_2YDO_CA_GPCRDB.pdb
- SI_additional_data/A2Aadenosine/structures/comm_res_2YDO_CA.pdb
- SI_additional_data/A2Aadenosine/structures/comm_res_2YDV_CA_GPCRDB.pdb
- SI_additional_data/A2Aadenosine/structures/comm_res_2YDV_CA.pdb
- SI_additional_data/A2Aadenosine/structures/comm_res_3EML_CA_GPCRDB.pdb
- SI_additional_data/A2Aadenosine/structures/comm_res_3EML_CA.pdb
- SI_additional_data/A2Aadenosine/structures/comm_res_3PWH_CA_GPCRDB.pdb
- SI_additional_data/A2Aadenosine/structures/comm_res_3PWH_CA.pdb
- SI_additional_data/A2Aadenosine/structures/comm_res_3QAK_CA_GPCRDB.pdb
- SI_additional_data/A2Aadenosine/structures/comm_res_3QAK_CA.pdb
- SI_additional_data/A2Aadenosine/structures/comm_res_3REY_CA_GPCRDB.pdb
- SI_additional_data/A2Aadenosine/structures/comm_res_3REY_CA.pdb
- SI_additional_data/A2Aadenosine/structures/comm_res_3RFM_CA_GPCRDB.pdb
- SI_additional_data/A2Aadenosine/structures/comm_res_3RFM_CA.pdb
- SI_additional_data/A2Aadenosine/structures/comm_res_3UZA_CA_GPCRDB.pdb
- SI_additional_data/A2Aadenosine/structures/comm_res_3UZA_CA.pdb
- SI_additional_data/A2Aadenosine/structures/comm_res_3UZC_CA_GPCRDB.pdb
- SI_additional_data/A2Aadenosine/structures/comm_res_3UZC_CA.pdb
- SI_additional_data/A2Aadenosine/structures/comm_res_3VG9_CA_GPCRDB.pdb
- SI_additional_data/A2Aadenosine/structures/comm_res_3VG9_CA.pdb
- SI_additional_data/A2Aadenosine/structures/comm_res_3VGA_CA_GPCRDB.pdb
- SI_additional_data/A2Aadenosine/structures/comm_res_3VGA_CA.pdb
- SI_additional_data/A2Aadenosine/structures/comm_res_4EIY_CA_GPCRDB.pdb
- SI_additional_data/A2Aadenosine/structures/comm_res_4EIY_CA.pdb
- SI_additional_data/A2Aadenosine/structures/comm_res_4UG2_CA_GPCRDB.pdb
- SI_additional_data/A2Aadenosine/structures/comm_res_4UG2_CA.pdb
- SI_additional_data/A2Aadenosine/structures/comm_res_4UHR_CA_GPCRDB.pdb
- SI_additional_data/A2Aadenosine/structures/comm_res_4UHR_CA.pdb
- SI_additional_data/A2Aadenosine/structures/common_residues.dat
- SI_additional_data/A2Aadenosine/domain_decomposition/
- SI_additional_data/A2Aadenosine/domain_decomposition/domain_labels-Q_2.dat
- SI_additional_data/A2Aadenosine/domain_decomposition/decomposition_into_2_domains.pdb
- SI_additional_data/A2Aadenosine/domain_decomposition/similarity_matrix.dat
- SI_additional_data/A2Aadenosine/domain_decomposition/quality_score.dat
- SI_additional_data/A2Aadenosine/domain_decomposition/domain_labels-Q_3.dat
- SI_additional_data/A2Aadenosine/domain_decomposition/decomposition_into_3_domains.pdb
- SI_additional_data/A2Aadenosine/domain_decomposition/domain_labels-Q_4.dat
- SI_additional_data/A2Aadenosine/domain_decomposition/decomposition_into_4_domains.pdb
- SI_additional_data/A2Aadenosine/domain_decomposition/domain_labels-Q_5.dat
- SI_additional_data/A2Aadenosine/domain_decomposition/decomposition_into_5_domains.pdb
- SI_additional_data/A2Aadenosine/domain_decomposition/domain_labels-Q_6.dat
- SI_additional_data/A2Aadenosine/domain_decomposition/decomposition_into_6_domains.pdb
- SI_additional_data/A2Aadenosine/domain_decomposition/domain_labels-Q_7.dat
- SI_additional_data/A2Aadenosine/domain_decomposition/decomposition_into_7_domains.pdb
- SI_additional_data/A2Aadenosine/domain_decomposition/domain_labels-Q_8.dat
- SI_additional_data/A2Aadenosine/domain_decomposition/decomposition_into_8_domains.pdb
- SI_additional_data/A2Aadenosine/bridging_score.dat
- SI_additional_data/A2Aadenosine/bridging_score_GPCRDB.dat
- SI_additional_data/B2AR/
- SI_additional_data/B2AR/structures/
- SI_additional_data/B2AR/structures/2RH1_CA_GPCRDB.pdb
- SI_additional_data/B2AR/structures/2RH1_CA.pdb
- SI_additional_data/B2AR/structures/3D4S_CA_GPCRDB.pdb
- SI_additional_data/B2AR/structures/3D4S_CA.pdb
- SI_additional_data/B2AR/structures/3NY8_CA_GPCRDB.pdb
- SI_additional_data/B2AR/structures/3NY8_CA.pdb
- SI_additional_data/B2AR/structures/3NY9_CA_GPCRDB.pdb
- SI_additional_data/B2AR/structures/3NY9_CA.pdb
- SI_additional_data/B2AR/structures/3NYA_CA_GPCRDB.pdb
- SI_additional_data/B2AR/structures/3NYA_CA.pdb
- SI_additional_data/B2AR/structures/3P0G_CA_GPCRDB.pdb
- SI_additional_data/B2AR/structures/3P0G_CA.pdb
- SI_additional_data/B2AR/structures/3PDS_CA_GPCRDB.pdb
- SI_additional_data/B2AR/structures/3PDS_CA.pdb
- SI_additional_data/B2AR/structures/3SN6_CA_GPCRDB.pdb
- SI_additional_data/B2AR/structures/3SN6_CA.pdb
- SI_additional_data/B2AR/structures/4LDE_CA_GPCRDB.pdb
- SI_additional_data/B2AR/structures/4LDE_CA.pdb
- SI_additional_data/B2AR/structures/4LDL_CA_GPCRDB.pdb
- SI_additional_data/B2AR/structures/4LDL_CA.pdb
- SI_additional_data/B2AR/structures/4LDO_CA_GPCRDB.pdb
- SI_additional_data/B2AR/structures/4LDO_CA.pdb
- SI_additional_data/B2AR/structures/4QKX_CA_GPCRDB.pdb
- SI_additional_data/B2AR/structures/4QKX_CA.pdb
- SI_additional_data/B2AR/structures/comm_res_2RH1_CA_GPCRDB.pdb
- SI_additional_data/B2AR/structures/comm_res_2RH1_CA.pdb
- SI_additional_data/B2AR/structures/comm_res_3D4S_CA_GPCRDB.pdb
- SI_additional_data/B2AR/structures/comm_res_3D4S_CA.pdb
- SI_additional_data/B2AR/structures/comm_res_3NY8_CA_GPCRDB.pdb
- SI_additional_data/B2AR/structures/comm_res_3NY8_CA.pdb
- SI_additional_data/B2AR/structures/comm_res_3NY9_CA_GPCRDB.pdb
- SI_additional_data/B2AR/structures/comm_res_3NY9_CA.pdb
- SI_additional_data/B2AR/structures/comm_res_3NYA_CA_GPCRDB.pdb
- SI_additional_data/B2AR/structures/comm_res_3NYA_CA.pdb
- SI_additional_data/B2AR/structures/comm_res_3P0G_CA_GPCRDB.pdb
- SI_additional_data/B2AR/structures/comm_res_3P0G_CA.pdb
- SI_additional_data/B2AR/structures/comm_res_3PDS_CA_GPCRDB.pdb
- SI_additional_data/B2AR/structures/comm_res_3PDS_CA.pdb
- SI_additional_data/B2AR/structures/comm_res_3SN6_CA_GPCRDB.pdb
- SI_additional_data/B2AR/structures/comm_res_3SN6_CA.pdb
- SI_additional_data/B2AR/structures/comm_res_4LDE_CA_GPCRDB.pdb
- SI_additional_data/B2AR/structures/comm_res_4LDE_CA.pdb
- SI_additional_data/B2AR/structures/comm_res_4LDL_CA_GPCRDB.pdb
- SI_additional_data/B2AR/structures/comm_res_4LDL_CA.pdb
- SI_additional_data/B2AR/structures/comm_res_4LDO_CA_GPCRDB.pdb
- SI_additional_data/B2AR/structures/comm_res_4LDO_CA.pdb
- SI_additional_data/B2AR/structures/comm_res_4QKX_CA_GPCRDB.pdb
- SI_additional_data/B2AR/structures/comm_res_4QKX_CA.pdb
- SI_additional_data/B2AR/structures/common_residues.dat
- SI_additional_data/B2AR/domain_decomposition/
- SI_additional_data/B2AR/domain_decomposition/domain_labels-Q_2.dat
- SI_additional_data/B2AR/domain_decomposition/decomposition_into_2_domains.pdb
- SI_additional_data/B2AR/domain_decomposition/similarity_matrix.dat
- SI_additional_data/B2AR/domain_decomposition/quality_score.dat
- SI_additional_data/B2AR/domain_decomposition/domain_labels-Q_3.dat
- SI_additional_data/B2AR/domain_decomposition/decomposition_into_3_domains.pdb
- SI_additional_data/B2AR/domain_decomposition/domain_labels-Q_4.dat
- SI_additional_data/B2AR/domain_decomposition/decomposition_into_4_domains.pdb
- SI_additional_data/B2AR/domain_decomposition/domain_labels-Q_5.dat
- SI_additional_data/B2AR/domain_decomposition/decomposition_into_5_domains.pdb
- SI_additional_data/B2AR/domain_decomposition/domain_labels-Q_6.dat
- SI_additional_data/B2AR/domain_decomposition/decomposition_into_6_domains.pdb
- SI_additional_data/B2AR/domain_decomposition/domain_labels-Q_7.dat
- SI_additional_data/B2AR/domain_decomposition/decomposition_into_7_domains.pdb
- SI_additional_data/B2AR/domain_decomposition/domain_labels-Q_8.dat
- SI_additional_data/B2AR/domain_decomposition/decomposition_into_8_domains.pdb
- SI_additional_data/B2AR/bridging_score.dat
- SI_additional_data/B2AR/bridging_score_GPCRDB.dat
- SI_additional_data/M2muscarinic/
- SI_additional_data/M2muscarinic/structures/
- SI_additional_data/M2muscarinic/structures/3UON_CA_GPCRDB.pdb
- SI_additional_data/M2muscarinic/structures/3UON_CA.pdb
- SI_additional_data/M2muscarinic/structures/4MQS_CA_GPCRDB.pdb
- SI_additional_data/M2muscarinic/structures/4MQS_CA.pdb
- SI_additional_data/M2muscarinic/structures/4MQT_CA_GPCRDB.pdb
- SI_additional_data/M2muscarinic/structures/4MQT_CA.pdb
- SI_additional_data/M2muscarinic/structures/comm_res_3UON_CA_GPCRDB.pdb
- SI_additional_data/M2muscarinic/structures/comm_res_3UON_CA.pdb
- SI_additional_data/M2muscarinic/structures/comm_res_4MQS_CA_GPCRDB.pdb
- SI_additional_data/M2muscarinic/structures/comm_res_4MQS_CA.pdb
- SI_additional_data/M2muscarinic/structures/comm_res_4MQT_CA_GPCRDB.pdb
- SI_additional_data/M2muscarinic/structures/comm_res_4MQT_CA.pdb
- SI_additional_data/M2muscarinic/structures/common_residues.dat
- SI_additional_data/M2muscarinic/domain_decomposition/
- SI_additional_data/M2muscarinic/domain_decomposition/domain_labels-Q_2.dat
- SI_additional_data/M2muscarinic/domain_decomposition/decomposition_into_2_domains.pdb
- SI_additional_data/M2muscarinic/domain_decomposition/similarity_matrix.dat
- SI_additional_data/M2muscarinic/domain_decomposition/quality_score.dat
- SI_additional_data/M2muscarinic/domain_decomposition/domain_labels-Q_3.dat
- SI_additional_data/M2muscarinic/domain_decomposition/decomposition_into_3_domains.pdb
- SI_additional_data/M2muscarinic/domain_decomposition/domain_labels-Q_4.dat
- SI_additional_data/M2muscarinic/domain_decomposition/decomposition_into_4_domains.pdb
- SI_additional_data/M2muscarinic/domain_decomposition/domain_labels-Q_5.dat
- SI_additional_data/M2muscarinic/domain_decomposition/decomposition_into_5_domains.pdb
- SI_additional_data/M2muscarinic/domain_decomposition/domain_labels-Q_6.dat
- SI_additional_data/M2muscarinic/domain_decomposition/decomposition_into_6_domains.pdb
- SI_additional_data/M2muscarinic/domain_decomposition/domain_labels-Q_7.dat
- SI_additional_data/M2muscarinic/domain_decomposition/decomposition_into_7_domains.pdb
- SI_additional_data/M2muscarinic/domain_decomposition/domain_labels-Q_8.dat
- SI_additional_data/M2muscarinic/domain_decomposition/decomposition_into_8_domains.pdb
- SI_additional_data/M2muscarinic/bridging_score.dat
- SI_additional_data/M2muscarinic/bridging_score_GPCRDB.dat
- SI_additional_data/m-opioid/
- SI_additional_data/m-opioid/structures/
- SI_additional_data/m-opioid/structures/4DKL_CA_GPCRDB.pdb
- SI_additional_data/m-opioid/structures/4DKL_CA.pdb
- SI_additional_data/m-opioid/structures/5C1M_CA_GPCRDB.pdb
- SI_additional_data/m-opioid/structures/5C1M_CA.pdb
- SI_additional_data/m-opioid/structures/comm_res_4DKL_CA_GPCRDB.pdb
- SI_additional_data/m-opioid/structures/comm_res_4DKL_CA.pdb
- SI_additional_data/m-opioid/structures/comm_res_5C1M_CA_GPCRDB.pdb
- SI_additional_data/m-opioid/structures/comm_res_5C1M_CA.pdb
- SI_additional_data/m-opioid/structures/common_residues.dat
- SI_additional_data/m-opioid/domain_decomposition/
- SI_additional_data/m-opioid/domain_decomposition/domain_labels-Q_2.dat
- SI_additional_data/m-opioid/domain_decomposition/decomposition_into_2_domains.pdb
- SI_additional_data/m-opioid/domain_decomposition/similarity_matrix.dat
- SI_additional_data/m-opioid/domain_decomposition/quality_score.dat
- SI_additional_data/m-opioid/domain_decomposition/domain_labels-Q_3.dat
- SI_additional_data/m-opioid/domain_decomposition/decomposition_into_3_domains.pdb
- SI_additional_data/m-opioid/domain_decomposition/domain_labels-Q_4.dat
- SI_additional_data/m-opioid/domain_decomposition/decomposition_into_4_domains.pdb
- SI_additional_data/m-opioid/domain_decomposition/domain_labels-Q_5.dat
- SI_additional_data/m-opioid/domain_decomposition/decomposition_into_5_domains.pdb
- SI_additional_data/m-opioid/domain_decomposition/domain_labels-Q_6.dat
- SI_additional_data/m-opioid/domain_decomposition/decomposition_into_6_domains.pdb
- SI_additional_data/m-opioid/domain_decomposition/domain_labels-Q_7.dat
- SI_additional_data/m-opioid/domain_decomposition/decomposition_into_7_domains.pdb
- SI_additional_data/m-opioid/domain_decomposition/domain_labels-Q_8.dat
- SI_additional_data/m-opioid/domain_decomposition/decomposition_into_8_domains.pdb
- SI_additional_data/m-opioid/bridging_score.dat
- SI_additional_data/m-opioid/bridging_score_GPCRDB.dat
- SI_additional_data/neurotensinNTS1/
- SI_additional_data/neurotensinNTS1/structures/
- SI_additional_data/neurotensinNTS1/structures/4BUO_CA_GPCRDB.pdb
- SI_additional_data/neurotensinNTS1/structures/4BUO_CA.pdb
- SI_additional_data/neurotensinNTS1/structures/4BV0_CA_GPCRDB.pdb
- SI_additional_data/neurotensinNTS1/structures/4BV0_CA.pdb
- SI_additional_data/neurotensinNTS1/structures/4BWB_CA_GPCRDB.pdb
- SI_additional_data/neurotensinNTS1/structures/4BWB_CA.pdb
- SI_additional_data/neurotensinNTS1/structures/4GRV_CA_GPCRDB.pdb
- SI_additional_data/neurotensinNTS1/structures/4GRV_CA.pdb
- SI_additional_data/neurotensinNTS1/structures/4XEE_CA_GPCRDB.pdb
- SI_additional_data/neurotensinNTS1/structures/4XEE_CA.pdb
- SI_additional_data/neurotensinNTS1/structures/4XES_CA_GPCRDB.pdb
- SI_additional_data/neurotensinNTS1/structures/4XES_CA.pdb
- SI_additional_data/neurotensinNTS1/structures/comm_res_4BUO_CA_GPCRDB.pdb
- SI_additional_data/neurotensinNTS1/structures/comm_res_4BUO_CA.pdb
- SI_additional_data/neurotensinNTS1/structures/comm_res_4BV0_CA_GPCRDB.pdb
- SI_additional_data/neurotensinNTS1/structures/comm_res_4BV0_CA.pdb
- SI_additional_data/neurotensinNTS1/structures/comm_res_4BWB_CA_GPCRDB.pdb
- SI_additional_data/neurotensinNTS1/structures/comm_res_4BWB_CA.pdb
- SI_additional_data/neurotensinNTS1/structures/comm_res_4GRV_CA_GPCRDB.pdb
- SI_additional_data/neurotensinNTS1/structures/comm_res_4GRV_CA.pdb
- SI_additional_data/neurotensinNTS1/structures/comm_res_4XEE_CA_GPCRDB.pdb
- SI_additional_data/neurotensinNTS1/structures/comm_res_4XEE_CA.pdb
- SI_additional_data/neurotensinNTS1/structures/comm_res_4XES_CA_GPCRDB.pdb
- SI_additional_data/neurotensinNTS1/structures/comm_res_4XES_CA.pdb
- SI_additional_data/neurotensinNTS1/structures/common_residues.dat
- SI_additional_data/neurotensinNTS1/domain_decomposition/
- SI_additional_data/neurotensinNTS1/domain_decomposition/domain_labels-Q_2.dat
- SI_additional_data/neurotensinNTS1/domain_decomposition/decomposition_into_2_domains.pdb
- SI_additional_data/neurotensinNTS1/domain_decomposition/similarity_matrix.dat
- SI_additional_data/neurotensinNTS1/domain_decomposition/quality_score.dat
- SI_additional_data/neurotensinNTS1/domain_decomposition/domain_labels-Q_3.dat
- SI_additional_data/neurotensinNTS1/domain_decomposition/decomposition_into_3_domains.pdb
- SI_additional_data/neurotensinNTS1/domain_decomposition/domain_labels-Q_4.dat
- SI_additional_data/neurotensinNTS1/domain_decomposition/decomposition_into_4_domains.pdb
- SI_additional_data/neurotensinNTS1/domain_decomposition/domain_labels-Q_5.dat
- SI_additional_data/neurotensinNTS1/domain_decomposition/decomposition_into_5_domains.pdb
- SI_additional_data/neurotensinNTS1/domain_decomposition/domain_labels-Q_6.dat
- SI_additional_data/neurotensinNTS1/domain_decomposition/decomposition_into_6_domains.pdb
- SI_additional_data/neurotensinNTS1/domain_decomposition/domain_labels-Q_7.dat
- SI_additional_data/neurotensinNTS1/domain_decomposition/decomposition_into_7_domains.pdb
- SI_additional_data/neurotensinNTS1/domain_decomposition/domain_labels-Q_8.dat
- SI_additional_data/neurotensinNTS1/domain_decomposition/decomposition_into_8_domains.pdb
- SI_additional_data/neurotensinNTS1/bridging_score.dat
- SI_additional_data/neurotensinNTS1/bridging_score_GPCRDB.dat
- SI_additional_data/rhodopsin/
- SI_additional_data/rhodopsin/structures/
- SI_additional_data/rhodopsin/structures/1F88_CA_GPCRDB.pdb
- SI_additional_data/rhodopsin/structures/1F88_CA.pdb
- SI_additional_data/rhodopsin/structures/1GZM_CA_GPCRDB.pdb
- SI_additional_data/rhodopsin/structures/1GZM_CA.pdb
- SI_additional_data/rhodopsin/structures/1HZX_CA_GPCRDB.pdb
- SI_additional_data/rhodopsin/structures/1HZX_CA.pdb
- SI_additional_data/rhodopsin/structures/1L9H_CA_GPCRDB.pdb
- SI_additional_data/rhodopsin/structures/1L9H_CA.pdb
- SI_additional_data/rhodopsin/structures/1U19_CA_GPCRDB.pdb
- SI_additional_data/rhodopsin/structures/1U19_CA.pdb
- SI_additional_data/rhodopsin/structures/2G87_CA_GPCRDB.pdb
- SI_additional_data/rhodopsin/structures/2G87_CA.pdb
- SI_additional_data/rhodopsin/structures/2HPY_CA_GPCRDB.pdb
- SI_additional_data/rhodopsin/structures/2HPY_CA.pdb
- SI_additional_data/rhodopsin/structures/2I35_CA_GPCRDB.pdb
- SI_additional_data/rhodopsin/structures/2I35_CA.pdb
- SI_additional_data/rhodopsin/structures/2I36_CA_GPCRDB.pdb
- SI_additional_data/rhodopsin/structures/2I36_CA.pdb
- SI_additional_data/rhodopsin/structures/2I37_CA_GPCRDB.pdb
- SI_additional_data/rhodopsin/structures/2I37_CA.pdb
- SI_additional_data/rhodopsin/structures/2J4Y_CA_GPCRDB.pdb
- SI_additional_data/rhodopsin/structures/2J4Y_CA.pdb
- SI_additional_data/rhodopsin/structures/2PED_CA_GPCRDB.pdb
- SI_additional_data/rhodopsin/structures/2PED_CA.pdb
- SI_additional_data/rhodopsin/structures/2X72_CA_GPCRDB.pdb
- SI_additional_data/rhodopsin/structures/2X72_CA.pdb
- SI_additional_data/rhodopsin/structures/3C9L_CA_GPCRDB.pdb
- SI_additional_data/rhodopsin/structures/3C9L_CA.pdb
- SI_additional_data/rhodopsin/structures/3C9M_CA_GPCRDB.pdb
- SI_additional_data/rhodopsin/structures/3C9M_CA.pdb
- SI_additional_data/rhodopsin/structures/3CAP_CA_GPCRDB.pdb
- SI_additional_data/rhodopsin/structures/3CAP_CA.pdb
- SI_additional_data/rhodopsin/structures/3DQB_CA_GPCRDB.pdb
- SI_additional_data/rhodopsin/structures/3DQB_CA.pdb
- SI_additional_data/rhodopsin/structures/3OAX_CA_GPCRDB.pdb
- SI_additional_data/rhodopsin/structures/3OAX_CA.pdb
- SI_additional_data/rhodopsin/structures/3PQR_CA_GPCRDB.pdb
- SI_additional_data/rhodopsin/structures/3PQR_CA.pdb
- SI_additional_data/rhodopsin/structures/3PXO_CA_GPCRDB.pdb
[truncated: 108 more entries]
