# Supplementary material for: Unifying view of mechanical and functional hotspots across class A GPCRs
Source: PLoS Comput Biol. 2017 Feb 3;13(2):e1005381. doi: 10.1371/journal.pcbi.1005381 (PMC5315405; doi:10.1371/journal.pcbi.1005381)
Supplement: S1 Additional Data — Contains all PDB structures used for the analysis, annotated with the GPCRdb numbering scheme. For each receptor, a decomposition into quasi-rigid domains is provided, along with the corresponding single-receptor bridging score. (ZIP) [file pcbi.1005381.s003.zip › SI_additional_data/A2Aadenosine/structures/3EML_CA.pdb]

ATOM      2  CA  ILE A   3     -29.314 -20.499  57.159  1.00116.02           C  
ATOM     10  CA  MET A   4     -26.097 -19.237  58.759  1.00113.72           C  
ATOM     18  CA  GLY A   5     -24.637 -15.757  58.348  1.00113.00           C  
ATOM     22  CA  SER A   6     -21.405 -17.393  57.205  1.00112.22           C  
ATOM     28  CA  SER A   7     -22.729 -20.351  55.212  1.00 92.91           C  
ATOM     34  CA  VAL A   8     -23.812 -17.654  52.768  1.00 78.45           C  
ATOM     41  CA  TYR A   9     -20.372 -16.044  52.715  1.00 61.91           C  
ATOM     53  CA  ILE A  10     -18.808 -19.429  51.967  1.00 63.94           C  
ATOM     61  CA  THR A  11     -21.340 -20.389  49.288  1.00 64.10           C  
ATOM     68  CA  VAL A  12     -21.164 -17.040  47.486  1.00 63.91           C  
ATOM     75  CA  GLU A  13     -17.369 -17.098  47.389  1.00 69.25           C  
ATOM     84  CA  LEU A  14     -17.253 -20.701  46.174  1.00 64.86           C  
ATOM     92  CA  ALA A  15     -19.610 -19.714  43.362  1.00 54.16           C  
ATOM     97  CA  ILE A  16     -17.339 -16.787  42.524  1.00 53.28           C  
ATOM    105  CA  ALA A  17     -14.378 -19.178  42.438  1.00 53.75           C  
ATOM    110  CA  VAL A  18     -16.040 -21.525  39.938  1.00 58.67           C  
ATOM    117  CA  LEU A  19     -16.861 -18.700  37.517  1.00 58.49           C  
ATOM    125  CA  ALA A  20     -13.418 -17.137  37.921  1.00 54.11           C  
ATOM    130  CA  ILE A  21     -11.829 -20.421  36.850  1.00 44.22           C  
ATOM    138  CA  LEU A  22     -14.267 -21.406  34.092  1.00 63.45           C  
ATOM    146  CA  GLY A  23     -14.455 -17.910  32.630  1.00 41.16           C  
ATOM    150  CA  ASN A  24     -10.718 -17.270  32.518  1.00 44.51           C  
ATOM    158  CA  VAL A  25      -9.825 -20.758  31.316  1.00 47.66           C  
ATOM    165  CA  LEU A  26     -12.045 -19.904  28.357  1.00 54.09           C  
ATOM    173  CA  VAL A  27     -10.052 -16.742  27.620  1.00 48.64           C  
ATOM    180  CA  CYS A  28      -6.770 -18.660  27.430  1.00 57.38           C  
ATOM    186  CA  TRP A  29      -8.408 -21.451  25.419  1.00 57.95           C  
ATOM    200  CA  ALA A  30      -9.495 -18.988  22.731  1.00 54.63           C  
ATOM    205  CA  VAL A  31      -6.073 -17.364  22.364  1.00 58.61           C  
ATOM    212  CA  TRP A  32      -4.516 -20.807  21.921  1.00 67.14           C  
ATOM    226  CA  LEU A  33      -7.026 -21.875  19.257  1.00 64.06           C  
ATOM    234  CA  ASN A  34      -7.421 -18.654  17.278  1.00 63.50           C  
ATOM    242  CA  SER A  35      -4.483 -17.149  15.380  1.00 75.43           C  
ATOM    248  CA  ASN A  36      -6.304 -13.816  15.149  1.00 67.38           C  
ATOM    256  CA  LEU A  37      -5.965 -13.579  18.930  1.00 60.03           C  
ATOM    264  CA  GLN A  38      -2.243 -14.365  18.965  1.00 59.02           C  
ATOM    273  CA  ASN A  39      -1.044 -10.767  18.906  1.00 66.48           C  
ATOM    281  CA  VAL A  40       1.198  -9.210  21.564  1.00 62.67           C  
ATOM    288  CA  THR A  41      -1.683  -7.422  23.291  1.00 65.30           C  
ATOM    295  CA  ASN A  42      -3.326 -10.731  24.226  1.00 54.96           C  
ATOM    303  CA  TYR A  43      -0.072 -11.879  25.827  1.00 54.61           C  
ATOM    315  CA  PHE A  44      -0.989  -9.577  28.709  1.00 55.20           C  
ATOM    326  CA  VAL A  45      -4.653 -10.587  28.596  1.00 52.45           C  
ATOM    333  CA  VAL A  46      -3.592 -14.209  29.107  1.00 54.61           C  
ATOM    340  CA  SER A  47      -1.249 -13.359  31.988  1.00 54.01           C  
ATOM    346  CA  LEU A  48      -4.141 -11.421  33.508  1.00 58.61           C  
ATOM    354  CA  ALA A  49      -6.419 -14.427  32.978  1.00 58.88           C  
ATOM    359  CA  ALA A  50      -3.834 -16.597  34.729  1.00 49.49           C  
ATOM    364  CA  ALA A  51      -3.927 -14.370  37.810  1.00 47.52           C  
ATOM    369  CA  ASP A  52      -7.728 -14.560  37.933  1.00 50.75           C  
ATOM    377  CA  ILE A  53      -7.679 -18.355  37.706  1.00 51.76           C  
ATOM    385  CA  ALA A  54      -5.230 -18.470  40.611  1.00 50.78           C  
ATOM    390  CA  VAL A  55      -7.672 -16.335  42.601  1.00 53.33           C  
ATOM    397  CA  GLY A  56     -10.411 -18.936  42.280  1.00 58.11           C  
ATOM    401  CA  VAL A  57      -8.049 -21.820  42.981  1.00 58.18           C  
ATOM    408  CA  LEU A  58      -5.983 -20.492  45.900  1.00 60.87           C  
ATOM    416  CA  ALA A  59      -6.774 -16.922  46.976  1.00 50.06           C  
ATOM    421  CA  ILE A  60     -10.452 -17.575  47.713  1.00 56.71           C  
ATOM    429  CA  PRO A  61      -9.851 -20.817  49.645  1.00 58.52           C  
ATOM    436  CA  PHE A  62      -7.181 -18.891  51.569  1.00 51.86           C  
ATOM    447  CA  ALA A  63      -9.700 -16.141  52.330  1.00 52.19           C  
ATOM    452  CA  ILE A  64     -12.141 -18.655  53.810  1.00 58.02           C  
ATOM    460  CA  THR A  65      -9.437 -20.399  55.838  1.00 54.83           C  
ATOM    467  CA  ILE A  66      -8.212 -17.155  57.390  1.00 58.22           C  
ATOM    475  CA  SER A  67     -11.709 -15.994  58.375  1.00 57.12           C  
ATOM    481  CA  THR A  68     -11.515 -18.483  61.251  1.00 53.90           C  
ATOM    488  CA  GLY A  69      -8.605 -16.759  62.984  1.00 58.61           C  
ATOM    492  CA  PHE A  70      -6.950 -20.108  63.679  1.00 59.57           C  
ATOM    503  CA  CYS A  71      -3.574 -20.460  65.399  1.00 51.87           C  
ATOM    509  CA  ALA A  72      -0.642 -20.672  62.988  1.00 46.80           C  
ATOM    514  CA  ALA A  73       3.077 -20.002  62.684  1.00 58.90           C  
ATOM    519  CA  CYS A  74       3.908 -16.381  61.858  1.00 68.48           C  
ATOM    525  CA  HIS A  75       5.288 -16.586  58.317  1.00 66.41           C  
ATOM    535  CA  GLY A  76       2.938 -19.382  57.275  1.00 66.87           C  
ATOM    539  CA  CYS A  77       0.031 -17.190  58.345  1.00 63.36           C  
ATOM    545  CA  LEU A  78       1.419 -14.275  56.331  1.00 60.78           C  
ATOM    553  CA  PHE A  79       1.585 -16.296  53.114  1.00 58.43           C  
ATOM    564  CA  ILE A  80      -2.089 -17.273  53.310  1.00 60.27           C  
ATOM    572  CA  ALA A  81      -2.983 -13.645  54.005  1.00 52.18           C  
ATOM    577  CA  CYS A  82      -0.634 -12.009  51.500  1.00 59.75           C  
ATOM    583  CA  PHE A  83      -0.715 -14.380  48.516  1.00 52.99           C  
ATOM    594  CA  VAL A  84      -3.729 -12.565  47.078  1.00 53.61           C  
ATOM    601  CA  LEU A  85      -1.637  -9.382  47.087  1.00 63.38           C  
ATOM    609  CA  VAL A  86       0.746 -11.121  44.694  1.00 61.04           C  
ATOM    616  CA  LEU A  87      -2.095 -11.856  42.277  1.00 54.40           C  
ATOM    624  CA  THR A  88      -3.443  -8.310  42.549  1.00 64.79           C  
ATOM    631  CA  GLN A  89      -0.081  -6.683  41.818  1.00 54.11           C  
ATOM    640  CA  SER A  90       0.411  -8.919  38.779  1.00 50.13           C  
ATOM    646  CA  SER A  91      -2.982  -7.787  37.481  1.00 56.57           C  
ATOM    652  CA  ILE A  92      -1.950  -4.150  37.891  1.00 52.49           C  
ATOM    660  CA  PHE A  93       1.203  -4.738  35.831  1.00 56.88           C  
ATOM    671  CA  SER A  94      -0.806  -6.519  33.127  1.00 62.19           C  
ATOM    677  CA  LEU A  95      -3.386  -3.733  32.857  1.00 57.55           C  
ATOM    685  CA  LEU A  96      -0.623  -1.121  32.748  1.00 51.09           C  
ATOM    693  CA  ALA A  97       1.225  -2.938  29.955  1.00 48.35           C  
ATOM    698  CA  ILE A  98      -1.994  -3.125  27.931  1.00 48.98           C  
ATOM    706  CA  ALA A  99      -2.524   0.626  28.265  1.00 48.61           C  
ATOM    711  CA  ILE A 100       1.008   1.386  27.090  1.00 57.90           C  
ATOM    719  CA  ASP A 101       0.753  -1.160  24.275  1.00 60.91           C  
ATOM    727  CA  ARG A 102      -2.387   0.529  22.971  1.00 59.02           C  
ATOM    738  CA  TYR A 103      -0.691   3.900  23.406  1.00 71.24           C  
ATOM    750  CA  ILE A 104       2.311   3.403  21.129  1.00 78.83           C  
ATOM    758  CA  ALA A 105       0.045   1.540  18.702  1.00 83.62           C  
ATOM    763  CA  ILE A 106      -2.329   4.446  18.108  1.00 92.73           C  
ATOM    771  CA  ARG A 107      -0.072   7.499  18.407  1.00 98.93           C  
ATOM    782  CA  ILE A 108       3.109   5.944  17.005  1.00 93.45           C  
ATOM    790  CA  PRO A 109       1.911   3.242  14.552  1.00 73.83           C  
ATOM    797  CA  LEU A 110       4.970   3.547  12.280  1.00104.62           C  
ATOM    805  CA  ARG A 111       7.278   1.784  14.738  1.00113.96           C  
ATOM    816  CA  TYR A 112       4.880  -0.379  16.774  1.00 88.47           C  
ATOM    828  CA  ASN A 113       5.908  -3.784  15.403  1.00 91.99           C  
ATOM    836  CA  GLY A 114       9.604  -2.939  15.583  1.00 94.18           C  
ATOM    840  CA  LEU A 115       9.209  -1.911  19.214  1.00 87.59           C  
ATOM    848  CA  VAL A 116       6.538  -4.250  20.592  1.00 76.88           C  
ATOM    855  CA  THR A 117       7.450  -7.884  19.926  1.00 65.80           C  
ATOM    862  CA  GLY A 118       6.357 -11.227  21.356  1.00 56.83           C  
ATOM    866  CA  THR A 119       9.841 -11.877  22.721  1.00 63.61           C  
ATOM    873  CA  ARG A 120       9.893  -8.621  24.683  1.00 65.76           C  
ATOM    884  CA  ALA A 121       6.324  -9.029  25.931  1.00 60.03           C  
ATOM    889  CA  LYS A 122       7.179 -12.405  27.464  1.00 67.95           C  
ATOM    898  CA  GLY A 123      10.271 -10.821  28.997  1.00 59.23           C  
ATOM    902  CA  ILE A 124       8.350  -7.987  30.631  1.00 67.49           C  
ATOM    910  CA  ILE A 125       5.711 -10.423  31.906  1.00 66.41           C  
ATOM    918  CA  ALA A 126       8.261 -12.697  33.575  1.00 67.52           C  
ATOM    923  CA  ILE A 127       9.822  -9.716  35.345  1.00 67.95           C  
ATOM    931  CA  CYS A 128       6.446  -8.396  36.500  1.00 54.69           C  
ATOM    937  CA  TRP A 129       5.634 -11.733  38.147  1.00 52.40           C  
ATOM    951  CA  VAL A 130       8.919 -11.549  40.059  1.00 56.34           C  
ATOM    958  CA  LEU A 131       8.192  -8.021  41.287  1.00 62.11           C  
ATOM    966  CA  SER A 132       4.658  -9.114  42.167  1.00 56.03           C  
ATOM    972  CA  PHE A 133       6.003 -11.781  44.524  1.00 57.98           C  
ATOM    983  CA  ALA A 134       8.536  -9.328  45.953  1.00 58.86           C  
ATOM    988  CA  ILE A 135       5.815  -6.748  46.591  1.00 62.08           C  
ATOM    996  CA  GLY A 136       2.968  -9.037  47.638  1.00 48.58           C  
ATOM   1000  CA  LEU A 137       5.096 -11.071  50.039  1.00 63.23           C  
ATOM   1008  CA  THR A 138       6.975  -8.126  51.558  1.00 69.66           C  
ATOM   1015  CA  PRO A 139       5.457  -8.731  55.018  1.00 63.21           C  
ATOM   1022  CA  MET A 140       6.982 -12.217  54.829  1.00 76.09           C  
ATOM   1030  CA  LEU A 141      10.393 -10.622  54.313  1.00 84.78           C  
ATOM   1038  CA  GLY A 142      10.290  -8.891  57.696  1.00 80.80           C  
ATOM   1042  CA  TRP A 143       7.622  -6.181  57.613  1.00 68.29           C  
ATOM   1056  CA  ASN A 144       5.231  -7.962  60.000  1.00 75.59           C  
ATOM   1064  CA  ASN A 145       3.756  -8.029  63.517  1.00 95.13           C  
ATOM   1072  CA  CYS A 146       4.487 -11.502  64.906  1.00116.37           C  
ATOM   1078  CA  GLY A 147       8.267 -11.965  64.858  1.00114.32           C  
ATOM   1082  CA  GLN A 148       8.567 -10.430  68.338  1.00107.89           C  
ATOM   1091  CA  SER A 156      -0.282 -13.281  71.371  1.00112.40           C  
ATOM   1097  CA  GLN A 157      -1.926 -15.727  73.767  1.00 94.42           C  
ATOM   1106  CA  GLY A 158      -4.361 -18.620  73.510  1.00 66.83           C  
ATOM   1110  CA  CYS A 159      -2.212 -20.099  70.749  1.00 56.16           C  
ATOM   1116  CA  GLY A 160       0.970 -21.143  72.543  1.00 65.87           C  
ATOM   1120  CA  GLU A 161       4.407 -19.747  71.717  1.00 68.91           C  
ATOM   1129  CA  GLY A 162       5.580 -19.956  68.110  1.00 62.74           C  
ATOM   1133  CA  GLN A 163       2.011 -19.408  66.949  1.00 61.37           C  
ATOM   1142  CA  VAL A 164      -0.407 -16.505  66.599  1.00 64.31           C  
ATOM   1149  CA  ALA A 165      -4.095 -16.130  65.820  1.00 56.63           C  
ATOM   1154  CA  CYS A 166      -4.200 -15.593  62.058  1.00 60.34           C  
ATOM   1160  CA  LEU A 167      -6.210 -12.364  61.866  1.00 59.40           C  
ATOM   1168  CA  PHE A 168      -5.392 -10.180  58.855  1.00 61.62           C  
ATOM   1179  CA  GLU A 169      -5.236  -6.854  60.705  1.00 64.21           C  
ATOM   1188  CA  ASP A 170      -3.244  -8.516  63.497  1.00 59.97           C  
ATOM   1196  CA  VAL A 171      -0.364  -9.830  61.386  1.00 61.36           C  
ATOM   1203  CA  VAL A 172      -0.325  -7.558  58.330  1.00 59.25           C  
ATOM   1210  CA  PRO A 173       0.900  -4.022  59.193  1.00 54.18           C  
ATOM   1217  CA  MET A 174      -1.556  -1.314  58.107  1.00 54.70           C  
ATOM   1225  CA  ASN A 175       1.216   1.123  57.191  1.00 66.17           C  
ATOM   1233  CA  TYR A 176       2.216  -1.469  54.602  1.00 57.17           C  
ATOM   1245  CA  MET A 177      -1.358  -1.824  53.351  1.00 50.97           C  
ATOM   1253  CA  VAL A 178      -1.914   1.923  53.020  1.00 61.62           C  
ATOM   1260  CA  TYR A 179       1.442   3.465  52.089  1.00 59.72           C  
ATOM   1272  CA  PHE A 180       3.219   0.722  50.155  1.00 72.52           C  
ATOM   1283  CA  ASN A 181       0.401  -1.434  48.792  1.00 71.02           C  
ATOM   1291  CA  PHE A 182      -2.356   1.106  48.172  1.00 61.54           C  
ATOM   1302  CA  PHE A 183      -0.698   4.473  47.496  1.00 61.65           C  
ATOM   1313  CA  ALA A 184       2.518   3.367  45.789  1.00 58.06           C  
ATOM   1318  CA  CYS A 185       1.569   0.082  44.118  1.00 55.19           C  
ATOM   1324  CA  VAL A 186      -2.122   0.523  43.263  1.00 58.12           C  
ATOM   1331  CA  LEU A 187      -3.128   4.194  43.294  1.00 63.42           C  
ATOM   1339  CA  VAL A 188      -0.168   5.419  41.224  1.00 59.28           C  
ATOM   1346  CA  PRO A 189      -0.566   2.835  38.421  1.00 62.87           C  
ATOM   1353  CA  LEU A 190      -4.333   3.444  38.216  1.00 64.13           C  
ATOM   1361  CA  LEU A 191      -3.911   7.204  37.783  1.00 66.12           C  
ATOM   1369  CA  LEU A 192      -1.107   6.519  35.315  1.00 62.98           C  
ATOM   1377  CA  MET A 193      -3.447   4.235  33.369  1.00 59.56           C  
ATOM   1385  CA  LEU A 194      -6.098   6.952  33.522  1.00 50.67           C  
ATOM   1393  CA  GLY A 195      -3.775   9.507  31.956  1.00 58.98           C  
ATOM   1397  CA  VAL A 196      -2.691   7.143  29.190  1.00 51.58           C  
ATOM   1404  CA  TYR A 197      -6.213   6.167  28.133  1.00 53.66           C  
ATOM   1416  CA  LEU A 198      -7.392   9.774  28.300  1.00 59.87           C  
ATOM   1424  CA  ARG A 199      -4.567  10.746  25.941  1.00 64.31           C  
ATOM   1435  CA  ILE A 200      -5.502   7.903  23.592  1.00 69.12           C  
ATOM   1443  CA  PHE A 201      -9.119   9.085  23.472  1.00 69.83           C  
ATOM   1454  CA  LEU A 202      -8.326  12.787  23.059  1.00 65.94           C  
ATOM   1462  CA  ALA A 203      -6.160  11.848  20.073  1.00 67.52           C  
ATOM   1467  CA  ALA A 204      -9.109  10.219  18.302  1.00 62.18           C  
ATOM   1472  CA  ARG A 205     -11.076  13.424  18.825  1.00 64.94           C  
ATOM   1483  CA  ARG A 206      -8.394  15.716  17.415  1.00 58.22           C  
ATOM   1494  CA  GLN A 207      -9.440  18.427  14.957  1.00 61.28           C  
ATOM   1503  CA  LEU A 208      -8.898  17.347  11.347  1.00 60.11           C  
ATOM   2786  CA  ARG A 222     -12.290  10.630  11.008  1.00 54.85           C  
ATOM   2797  CA  SER A 223     -13.426   7.025  10.553  1.00 61.21           C  
ATOM   2803  CA  THR A 224      -9.833   5.790  10.605  1.00 61.54           C  
ATOM   2810  CA  LEU A 225      -9.235   7.385  14.005  1.00 73.76           C  
ATOM   2818  CA  GLN A 226     -12.534   6.208  15.510  1.00 74.09           C  
ATOM   2827  CA  LYS A 227     -11.891   2.574  14.580  1.00 99.60           C  
ATOM   2836  CA  GLU A 228      -8.250   2.792  15.640  1.00102.09           C  
ATOM   2845  CA  VAL A 229      -9.511   3.446  19.176  1.00 87.67           C  
ATOM   2852  CA  HIS A 230     -12.804   1.554  19.544  1.00 93.82           C  
ATOM   2862  CA  ALA A 231     -10.897  -1.466  20.869  1.00 73.51           C  
ATOM   2867  CA  ALA A 232      -9.054   0.617  23.465  1.00 58.92           C  
ATOM   2872  CA  LYS A 233     -12.415   1.559  24.964  1.00 76.63           C  
ATOM   2881  CA  SER A 234     -13.153  -2.111  25.652  1.00 58.02           C  
ATOM   2887  CA  LEU A 235      -9.844  -2.486  27.491  1.00 56.30           C  
ATOM   2895  CA  ALA A 236     -10.314   0.791  29.375  1.00 65.44           C  
ATOM   2900  CA  ILE A 237     -13.571  -0.575  30.784  1.00 58.85           C  
ATOM   2908  CA  ILE A 238     -11.506  -3.413  32.254  1.00 50.65           C  
ATOM   2916  CA  VAL A 239      -9.477  -0.957  34.340  1.00 57.59           C  
ATOM   2923  CA  GLY A 240     -12.555   0.949  35.491  1.00 53.42           C  
ATOM   2927  CA  LEU A 241     -14.073  -2.234  36.893  1.00 53.25           C  
ATOM   2935  CA  PHE A 242     -10.845  -3.248  38.626  1.00 57.03           C  
ATOM   2946  CA  ALA A 243     -10.740   0.140  40.360  1.00 51.85           C  
ATOM   2951  CA  LEU A 244     -14.403  -0.139  41.328  1.00 59.28           C  
ATOM   2959  CA  CYS A 245     -13.943  -3.617  42.816  1.00 53.36           C  
ATOM   2965  CA  TRP A 246     -10.810  -2.816  44.836  1.00 58.73           C  
ATOM   2979  CA  LEU A 247     -11.084   0.818  45.946  1.00 56.76           C  
ATOM   2987  CA  PRO A 248     -13.748   0.185  48.629  1.00 54.33           C  
ATOM   2994  CA  LEU A 249     -11.425  -2.190  50.499  1.00 57.57           C  
ATOM   3002  CA  HIS A 250      -8.469   0.196  50.163  1.00 55.17           C  
ATOM   3012  CA  ILE A 251     -10.500   3.163  51.400  1.00 69.77           C  
ATOM   3020  CA  ILE A 252     -11.742   1.268  54.457  1.00 58.35           C  
ATOM   3028  CA  ASN A 253      -8.125   0.442  55.292  1.00 51.43           C  
ATOM   3036  CA  CYS A 254      -7.315   4.158  55.176  1.00 58.66           C  
ATOM   3042  CA  PHE A 255     -10.099   4.925  57.661  1.00 66.97           C  
ATOM   3053  CA  THR A 256      -8.965   2.266  60.111  1.00 62.41           C  
ATOM   3060  CA  PHE A 257      -5.420   3.428  59.649  1.00 60.42           C  
ATOM   3071  CA  PHE A 258      -5.833   7.229  59.892  1.00 70.28           C  
ATOM   3082  CA  CYS A 259      -8.599   7.266  62.537  1.00 69.23           C  
ATOM   3088  CA  PRO A 260      -7.395   4.767  65.187  1.00 85.53           C  
ATOM   3095  CA  ASP A 261      -9.975   5.531  67.883  1.00105.20           C  
ATOM   3103  CA  CYS A 262     -13.041   5.484  65.634  1.00 98.77           C  
ATOM   3109  CA  SER A 263     -15.500   2.589  65.689  1.00 99.62           C  
ATOM   3115  CA  HIS A 264     -14.152   0.005  63.245  1.00 73.18           C  
ATOM   3125  CA  ALA A 265     -16.159  -0.912  60.149  1.00 66.14           C  
ATOM   3130  CA  PRO A 266     -18.739  -3.617  60.964  1.00 61.26           C  
ATOM   3137  CA  LEU A 267     -17.934  -7.196  59.931  1.00 68.76           C  
ATOM   3145  CA  TRP A 268     -20.738  -7.305  57.358  1.00 72.96           C  
ATOM   3159  CA  LEU A 269     -19.253  -4.318  55.529  1.00 66.77           C  
ATOM   3167  CA  MET A 270     -15.766  -5.786  55.795  1.00 66.60           C  
ATOM   3175  CA  TYR A 271     -16.615  -9.132  54.197  1.00 63.50           C  
ATOM   3187  CA  LEU A 272     -18.768  -7.311  51.652  1.00 61.48           C  
ATOM   3195  CA  ALA A 273     -15.734  -5.393  50.399  1.00 65.95           C  
ATOM   3200  CA  ILE A 274     -13.780  -8.654  50.319  1.00 66.36           C  
ATOM   3208  CA  VAL A 275     -16.438 -10.478  48.289  1.00 55.45           C  
ATOM   3215  CA  LEU A 276     -16.586  -7.512  45.909  1.00 55.72           C  
ATOM   3223  CA  SER A 277     -12.841  -7.559  45.218  1.00 55.56           C  
ATOM   3229  CA  HIS A 278     -13.048 -11.266  44.370  1.00 61.28           C  
ATOM   3239  CA  THR A 279     -15.844 -10.652  41.867  1.00 63.73           C  
ATOM   3246  CA  ASN A 280     -13.321  -8.689  39.805  1.00 58.40           C  
ATOM   3254  CA  SER A 281     -11.821 -12.015  38.725  1.00 59.56           C  
ATOM   3260  CA  VAL A 282     -15.079 -12.993  37.025  1.00 64.59           C  
ATOM   3267  CA  VAL A 283     -16.075  -9.930  34.990  1.00 55.89           C  
ATOM   3274  CA  ASN A 284     -13.316  -9.827  32.350  1.00 58.91           C  
ATOM   3282  CA  PRO A 285     -14.420 -12.801  30.202  1.00 59.51           C  
ATOM   3289  CA  PHE A 286     -17.950 -11.357  30.023  1.00 66.17           C  
ATOM   3300  CA  ILE A 287     -16.561  -8.055  28.750  1.00 60.52           C  
ATOM   3308  CA  TYR A 288     -14.516  -9.687  25.988  1.00 65.51           C  
ATOM   3320  CA  ALA A 289     -17.669 -11.501  24.875  1.00 65.85           C  
ATOM   3325  CA  TYR A 290     -19.839  -8.374  24.725  1.00 76.34           C  
ATOM   3337  CA  ARG A 291     -17.407  -5.882  23.201  1.00 70.63           C  
ATOM   3348  CA  ILE A 292     -14.772  -7.912  21.345  1.00 63.61           C  
ATOM   3356  CA  ARG A 293     -16.036  -9.744  18.263  1.00 81.56           C  
ATOM   3367  CA  GLU A 294     -13.154 -12.171  17.670  1.00 70.71           C  
ATOM   3376  CA  PHE A 295     -13.416 -13.376  21.282  1.00 58.28           C  
ATOM   3387  CA  ARG A 296     -17.193 -13.776  21.163  1.00 62.20           C  
ATOM   3398  CA  GLN A 297     -17.005 -15.846  17.973  1.00 63.27           C  
ATOM   3407  CA  THR A 298     -14.259 -18.079  19.370  1.00 60.32           C  
ATOM   3414  CA  PHE A 299     -16.214 -18.612  22.588  1.00 61.43           C  
ATOM   3425  CA  ARG A 300     -19.321 -19.728  20.691  1.00 69.72           C  
ATOM   3436  CA  LYS A 301     -17.153 -22.144  18.715  1.00 71.56           C  
ATOM   3445  CA  ILE A 302     -15.558 -23.588  21.851  1.00 67.91           C  
ATOM   3453  CA  ILE A 303     -18.774 -23.945  23.842  1.00 66.18           C  
ATOM   3461  CA  ARG A 304     -20.729 -25.516  20.981  1.00 75.45           C  
ATOM   3472  CA  SER A 305     -18.000 -27.764  19.572  1.00 82.94           C  
ATOM   3478  CA  HIS A 306     -15.743 -28.826  22.454  1.00 77.23           C  
ATOM   3488  CA  VAL A 307     -17.978 -28.270  25.491  1.00 62.67           C  
ATOM   3495  CA  LEU A 308     -21.364 -29.522  24.324  1.00 92.67           C  
ATOM   3503  CA  ARG A 309     -19.477 -31.616  21.824  1.00114.52           C  
ATOM   3514  CA  GLN A 310     -22.030 -30.506  19.246  1.00113.48           C  
