# Supplementary material for: Unifying view of mechanical and functional hotspots across class A GPCRs
Source: PLoS Comput Biol. 2017 Feb 3;13(2):e1005381. doi: 10.1371/journal.pcbi.1005381 (PMC5315405; doi:10.1371/journal.pcbi.1005381)
Supplement: S1 Additional Data — Contains all PDB structures used for the analysis, annotated with the GPCRdb numbering scheme. For each receptor, a decomposition into quasi-rigid domains is provided, along with the corresponding single-receptor bridging score. (ZIP) [file pcbi.1005381.s003.zip › SI_additional_data/A2Aadenosine/structures/3PWH_CA_GPCRDB.pdb]

ATOM      2  CA  SER A   7      48.298  20.958  50.496  1.00  1.33           C  
ATOM      8  CA  VAL A   8      47.271  24.616  50.706  1.00  1.34           C  
ATOM     15  CA  TYR A   9      46.067  24.661  47.097  1.00  1.35           C  
ATOM     27  CA  ILE A  10      45.199  20.963  46.928  1.00  1.36           C  
ATOM     35  CA  THR A  11      42.011  21.578  48.909  1.00  1.37           C  
ATOM     42  CA  VAL A  12      40.920  24.366  46.557  1.00  1.38           C  
ATOM     49  CA  GLU A  13      41.011  21.991  43.586  1.00  1.39           C  
ATOM     58  CA  LEU A  14      38.955  19.431  45.510  1.00  1.40           C  
ATOM     66  CA  ALA A  15      36.514  22.072  46.746  1.00  1.41           C  
ATOM     71  CA  ILE A  16      35.911  23.180  43.161  1.00  1.42           C  
ATOM     79  CA  ALA A  17      35.505  19.541  42.123  1.00  1.43           C  
ATOM     84  CA  VAL A  18      32.669  19.051  44.609  1.00  1.44           C  
ATOM     91  CA  LEU A  19      30.771  22.222  43.703  1.00  1.45           C  
ATOM     99  CA  ALA A  20      31.224  21.394  40.017  1.00  1.46           C  
ATOM    104  CA  ILE A  21      29.630  17.976  40.488  1.00  1.47           C  
ATOM    112  CA  LEU A  22      26.741  19.085  42.707  1.00  1.48           C  
ATOM    120  CA  GLY A  23      25.959  22.260  40.778  1.00  1.49           C  
ATOM    124  CA  ASN A  24      25.650  20.472  37.440  1.00  1.50           C  
ATOM    132  CA  VAL A  25      24.124  17.196  38.623  1.00  1.51           C  
ATOM    139  CA  LEU A  26      21.491  19.524  40.052  1.00  1.52           C  
ATOM    147  CA  VAL A  27      21.122  21.264  36.693  1.00  1.53           C  
ATOM    154  CA  CYS A  28      20.686  17.829  35.118  1.00  1.54           C  
ATOM    160  CA  TRP A  29      18.193  16.512  37.676  1.00  1.55           C  
ATOM    174  CA  ALA A  30      16.211  19.747  37.438  1.00  1.56           C  
ATOM    179  CA  VAL A  31      15.766  19.215  33.702  1.00  1.57           C  
ATOM    186  CA  TRP A  32      14.664  15.657  34.437  1.00  1.58           C  
ATOM    200  CA  LEU A  33      11.916  16.736  36.842  1.00  1.59           C  
ATOM    208  CA  ASN A  34      10.683  19.946  35.228  1.00                 C  
ATOM    216  CA  SER A  35       9.396  19.275  31.709  1.00                 C  
ATOM    222  CA  ASN A  36       9.229  23.034  31.150  1.00                 C  
ATOM    230  CA  LEU A  37      13.002  22.880  30.734  1.00                 C  
ATOM    238  CA  GLN A  38      13.050  19.787  28.528  1.00                 C  
ATOM    247  CA  ASN A  39      13.173  21.700  25.243  1.00                 C  
ATOM    255  CA  VAL A  40      15.599  21.392  22.326  1.00  2.38           C  
ATOM    262  CA  THR A  41      17.689  24.278  23.668  1.00  2.39           C  
ATOM    269  CA  ASN A  42      18.422  22.657  27.026  1.00  2.40           C  
ATOM    277  CA  TYR A  43      19.464  19.452  25.275  1.00  2.41           C  
ATOM    289  CA  PHE A  44      22.787  21.172  24.603  1.00  2.42           C  
ATOM    300  CA  VAL A  45      22.850  22.664  28.101  1.00  2.43           C  
ATOM    307  CA  VAL A  46      23.013  19.106  29.422  1.00  2.44           C  
ATOM    314  CA  SER A  47      25.974  18.426  27.130  1.00  2.45           C  
ATOM    320  CA  LEU A  48      27.697  21.413  28.728  1.00  2.46           C  
ATOM    328  CA  ALA A  49      26.652  20.286  32.205  1.00  2.47           C  
ATOM    333  CA  ALA A  50      27.670  16.642  31.801  1.00  2.48           C  
ATOM    338  CA  ALA A  51      30.961  17.972  30.454  1.00  2.49           C  
ATOM    343  CA  ASP A  52      31.617  20.292  33.394  1.00  2.50           C  
ATOM    351  CA  ILE A  53      30.663  17.329  35.587  1.00  2.51           C  
ATOM    359  CA  LEU A  54      33.425  15.099  34.234  1.00  2.52           C  
ATOM    367  CA  VAL A  55      35.738  17.973  35.134  1.00  2.53           C  
ATOM    374  CA  GLY A  56      35.375  17.642  38.898  1.00  2.54           C  
ATOM    378  CA  VAL A  57      35.049  13.887  38.457  1.00  2.55           C  
ATOM    385  CA  LEU A  58      37.990  13.246  36.125  1.00                 C  
ATOM    393  CA  ALA A  59      39.732  16.413  34.921  1.00  2.56           C  
ATOM    398  CA  ILE A  60      40.480  17.849  38.367  1.00  2.57           C  
ATOM    406  CA  PRO A  61      41.486  14.441  39.774  1.00  2.58           C  
ATOM    413  CA  PHE A  62      43.794  14.094  36.758  1.00  2.59           C  
ATOM    424  CA  ALA A  63      45.000  17.699  36.740  1.00  2.60           C  
ATOM    429  CA  ILE A  64      46.028  17.393  40.387  1.00  2.61           C  
ATOM    437  CA  THR A  65      47.825  14.125  39.621  1.00  2.62           C  
ATOM    444  CA  ILE A  66      49.930  15.196  36.638  1.00  2.63           C  
ATOM    452  CA  SER A  67      50.786  18.247  38.743  1.00  2.64           C  
ATOM    458  CA  THR A  68      53.370  16.313  40.745  1.00                 C  
ATOM    465  CA  GLY A  69      53.999  14.093  37.727  1.00                 C  
ATOM    469  CA  PHE A  70      54.116  10.301  37.596  1.00                 C  
ATOM    480  CA  CYS A  71      55.386   7.329  35.591  1.00                 C  
ATOM    486  CA  ALA A  72      53.261   5.630  32.932  1.00                 C  
ATOM    491  CA  ALA A  73      53.096   4.739  29.234  1.00                 C  
ATOM    496  CA  CYS A  74      52.564   7.336  26.505  1.00  3.22           C  
ATOM    502  CA  HIS A  75      48.908   6.480  25.879  1.00  3.23           C  
ATOM    512  CA  GLY A  76      48.015   6.436  29.567  1.00  3.24           C  
ATOM    516  CA  CYS A  77      49.946   9.647  30.187  1.00  3.25           C  
ATOM    522  CA  LEU A  78      48.625  11.620  27.210  1.00  3.26           C  
ATOM    530  CA  PHE A  79      45.078  10.647  28.177  1.00  3.27           C  
ATOM    541  CA  ILE A  80      45.433  11.916  31.744  1.00  3.28           C  
ATOM    549  CA  ALA A  81      46.975  15.032  30.198  1.00  3.29           C  
ATOM    554  CA  CYS A  82      44.704  15.693  27.216  1.00  3.30           C  
ATOM    560  CA  PHE A  83      41.375  14.612  28.707  1.00  3.31           C  
ATOM    571  CA  VAL A  84      40.752  18.139  29.983  1.00  3.32           C  
ATOM    578  CA  LEU A  85      41.236  19.346  26.411  1.00  3.33           C  
ATOM    586  CA  VAL A  86      38.282  17.173  25.412  1.00  3.34           C  
ATOM    593  CA  LEU A  87      35.755  18.418  27.974  1.00  3.35           C  
ATOM    601  CA  ALA A  88      36.778  21.992  27.178  1.00  3.36           C  
ATOM    606  CA  GLN A  89      36.525  21.342  23.437  1.00  3.37           C  
ATOM    615  CA  SER A  90      33.091  19.762  23.794  1.00  3.38           C  
ATOM    621  CA  SER A  91      31.945  22.869  25.656  1.00  3.39           C  
ATOM    627  CA  ILE A  92      33.182  24.847  22.655  1.00  3.40           C  
ATOM    635  CA  PHE A  93      30.701  23.003  20.445  1.00  3.41           C  
ATOM    646  CA  SER A  94      27.839  23.317  22.932  1.00  3.42           C  
ATOM    652  CA  LEU A  95      28.309  27.036  23.597  1.00  3.43           C  
ATOM    660  CA  LEU A  96      28.544  27.592  19.845  1.00  3.44           C  
ATOM    668  CA  ALA A  97      25.368  25.568  19.328  1.00  3.45           C  
ATOM    673  CA  ILE A  98      23.417  27.528  21.941  1.00  3.46           C  
ATOM    681  CA  ALA A  99      24.667  30.704  20.273  1.00  3.47           C  
ATOM    686  CA  ILE A 100      23.266  29.631  16.906  1.00  3.48           C  
ATOM    694  CA  ASP A 101      20.158  28.271  18.623  1.00  3.49           C  
ATOM    702  CA  ARG A 102      19.066  31.539  20.233  1.00  3.50           C  
ATOM    713  CA  TYR A 103      19.891  33.148  16.892  1.00  3.51           C  
ATOM    725  CA  ILE A 104      17.548  30.904  14.903  1.00  3.52           C  
ATOM    733  CA  ALA A 105      14.781  31.521  17.439  1.00  3.53           C  
ATOM    738  CA  ILE A 106      15.028  35.318  17.411  1.00  3.54           C  
ATOM    746  CA  ALA A 107      15.845  35.568  13.702  1.00  3.55           C  
ATOM    751  CA  ILE A 108      13.486  32.958  12.258  1.00                 C  
ATOM    759  CA  PRO A 109      10.904  32.037  14.940  1.00                 C  
ATOM    766  CA  LEU A 110       8.765  30.073  12.470  1.00                 C  
ATOM    774  CA  ARG A 111      11.527  27.937  10.952  1.00                 C  
ATOM    785  CA  TYR A 112      12.986  27.525  14.441  1.00                 C  
ATOM    797  CA  ASN A 113      10.713  24.558  15.138  1.00                 C  
ATOM    805  CA  GLY A 114      11.106  23.028  11.685  1.00                 C  
ATOM    809  CA  LEU A 115      14.890  23.260  11.914  1.00                 C  
ATOM    817  CA  VAL A 116      15.904  23.202  15.580  1.00                 C  
ATOM    824  CA  THR A 117      14.416  19.799  16.412  1.00                 C  
ATOM    831  CA  GLY A 118      15.015  17.574  19.430  1.00  4.39           C  
ATOM    835  CA  THR A 119      16.459  14.920  17.131  1.00  4.40           C  
ATOM    842  CA  ARG A 120      18.983  17.112  15.321  1.00  4.41           C  
ATOM    853  CA  ALA A 121      19.970  18.342  18.778  1.00  4.42           C  
ATOM    858  CA  ALA A 122      20.942  14.827  19.851  1.00  4.43           C  
ATOM    863  CA  GLY A 123      22.715  14.187  16.554  1.00  4.44           C  
ATOM    867  CA  ILE A 124      24.803  17.347  16.766  1.00  4.45           C  
ATOM    875  CA  ILE A 125      25.677  16.699  20.412  1.00  4.46           C  
ATOM    883  CA  ALA A 126      26.930  13.228  19.482  1.00  4.47           C  
ATOM    888  CA  ILE A 127      29.111  14.564  16.668  1.00  4.48           C  
ATOM    896  CA  CYS A 128      30.338  17.325  18.974  1.00  4.49           C  
ATOM    902  CA  TRP A 129      31.709  14.775  21.443  1.00  4.50           C  
ATOM    916  CA  VAL A 130      33.127  12.561  18.694  1.00  4.51           C  
ATOM    923  CA  LEU A 131      34.965  15.541  17.216  1.00  4.52           C  
ATOM    931  CA  SER A 132      35.767  16.597  20.779  1.00  4.53           C  
ATOM    937  CA  PHE A 133      37.865  13.468  21.314  1.00  4.54           C  
ATOM    948  CA  ALA A 134      39.381  13.681  17.833  1.00  4.55           C  
ATOM    953  CA  ILE A 135      40.687  17.167  18.610  1.00  4.56           C  
ATOM    961  CA  GLY A 136      41.188  17.031  22.373  1.00  4.57           C  
ATOM    965  CA  LEU A 137      43.236  13.852  22.027  1.00  4.58           C  
ATOM    973  CA  THR A 138      45.172  14.865  18.907  1.00  4.59           C  
ATOM    980  CA  PRO A 139      48.481  14.680  20.820  1.00  4.60           C  
ATOM    987  CA  MET A 140      47.673  10.979  21.238  1.00  4.61           C  
ATOM    995  CA  LEU A 141      47.376  10.557  17.469  1.00                 C  
ATOM   1003  CA  GLY A 142      51.146  10.982  17.303  1.00                 C  
ATOM   1007  CA  TRP A 143      51.512  14.744  17.643  1.00                 C  
ATOM   1021  CA  ASN A 144      53.270  14.426  21.007  1.00                 C  
ATOM   1029  CA  ASN A 145      56.635  14.696  22.766  1.00                 C  
ATOM   1037  CA  CYS A 146      57.016  11.237  24.294  1.00                 C  
ATOM   1043  CA  GLY A 147      60.778  10.806  24.571  1.00                 C  
ATOM   1047  CA  GLN A 148      61.945  14.151  23.215  1.00                 C  
ATOM   1056  CA  PRO A 149      64.879  15.450  25.320  1.00                 C  
ATOM   1063  CA  GLY A 158      63.944   7.519  35.982  1.00                 C  
ATOM   1067  CA  CYS A 159      60.855   5.496  35.100  1.00                 C  
ATOM   1073  CA  GLY A 160      62.493   2.743  33.059  1.00                 C  
ATOM   1077  CA  GLU A 161      61.804   1.755  29.459  1.00                 C  
ATOM   1086  CA  GLY A 162      58.155   1.887  28.422  1.00                 C  
ATOM   1090  CA  GLN A 163      56.999   4.395  31.029  1.00                 C  
ATOM   1099  CA  VAL A 164      57.478   8.143  30.578  1.00                 C  
ATOM   1106  CA  ALA A 165      57.932  10.918  33.136  1.00                 C  
ATOM   1111  CA  CYS A 166      54.383  12.218  32.764  1.00                 C  
ATOM   1117  CA  LEU A 167      54.882  15.980  32.830  1.00                 C  
ATOM   1125  CA  PHE A 168      52.495  18.254  30.938  1.00                 C  
ATOM   1136  CA  GLU A 169      55.095  20.612  29.458  1.00                 C  
ATOM   1145  CA  ASP A 170      57.482  17.814  28.464  1.00                 C  
ATOM   1153  CA  VAL A 171      54.876  15.452  27.011  1.00                 C  
ATOM   1160  CA  VAL A 172      52.409  17.852  25.378  1.00                 C  
ATOM   1167  CA  PRO A 173      53.571  19.894  22.341  1.00                 C  
ATOM   1174  CA  MET A 174      53.356  23.695  22.344  1.00                 C  
ATOM   1182  CA  ASN A 175      53.063  24.182  18.586  1.00  5.38           C  
ATOM   1190  CA  TYR A 176      49.905  22.103  18.947  1.00  5.39           C  
ATOM   1202  CA  MET A 177      48.153  23.751  21.893  1.00  5.40           C  
ATOM   1210  CA  VAL A 178      48.844  27.124  20.291  1.00                 C  
ATOM   1217  CA  TYR A 179      48.488  26.896  16.508  1.00  5.41           C  
ATOM   1229  CA  PHE A 180      45.998  24.021  16.557  1.00  5.42           C  
ATOM   1240  CA  ASN A 181      44.172  23.891  19.898  1.00  5.43           C  
ATOM   1248  CA  PHE A 182      43.906  27.521  21.031  1.00  5.44           C  
ATOM   1259  CA  PHE A 183      44.032  29.602  17.839  1.00  5.45           C  
ATOM   1270  CA  ALA A 184      41.812  27.310  15.762  1.00                 C  
ATOM   1275  CA  CYS A 185      39.748  25.121  18.089  1.00  5.46           C  
ATOM   1281  CA  VAL A 186      39.092  27.822  20.694  1.00  5.47           C  
ATOM   1288  CA  LEU A 187      39.904  31.329  19.462  1.00  5.48           C  
ATOM   1296  CA  VAL A 188      38.140  30.926  16.111  1.00  5.49           C  
ATOM   1303  CA  PRO A 189      34.972  29.498  17.709  1.00  5.50           C  
ATOM   1310  CA  LEU A 190      34.848  32.335  20.258  1.00  5.51           C  
ATOM   1318  CA  LEU A 191      35.161  34.745  17.336  1.00  5.52           C  
ATOM   1326  CA  LEU A 192      32.247  32.955  15.673  1.00  5.53           C  
ATOM   1334  CA  MET A 193      30.174  32.878  18.859  1.00  5.54           C  
ATOM   1342  CA  LEU A 194      30.878  36.576  19.348  1.00  5.55           C  
ATOM   1350  CA  GLY A 195      29.930  37.173  15.721  1.00  5.56           C  
ATOM   1354  CA  VAL A 196      26.634  35.372  16.270  1.00  5.57           C  
ATOM   1361  CA  TYR A 197      25.554  37.318  19.356  1.00  5.58           C  
ATOM   1373  CA  LEU A 198      26.453  40.373  17.277  1.00  5.59           C  
ATOM   1381  CA  ARG A 199      23.680  39.693  14.770  1.00  5.60           C  
ATOM   1392  CA  ILE A 200      21.321  38.362  17.444  1.00  5.61           C  
ATOM   1400  CA  PHE A 201      21.238  41.537  19.533  1.00  5.62           C  
ATOM   1411  CA  ALA A 202      21.482  43.566  16.324  1.00  5.63           C  
ATOM   1416  CA  ALA A 203      18.314  42.221  14.710  1.00  5.64           C  
ATOM   1421  CA  ALA A 204      16.558  41.808  18.062  1.00  5.65           C  
ATOM   1426  CA  ARG A 205      16.486  45.574  18.574  1.00  5.66           C  
ATOM   1437  CA  ARG A 206      15.382  45.940  14.954  1.00  5.67           C  
ATOM   1448  CA  GLN A 207      12.321  43.856  15.796  1.00  5.68           C  
ATOM   1457  CA  LEU A 208      11.490  46.172  18.694  1.00                 C  
ATOM   1465  CA  LYS A 209      11.887  49.025  16.212  1.00                 C  
ATOM   1474  CA  GLN A 210       9.443  47.501  13.728  1.00                 C  
ATOM   1483  CA  MET A 211       6.971  46.776  16.524  1.00                 C  
ATOM   1491  CA  GLU A 212       7.258  50.418  17.561  1.00                 C  
ATOM   1500  CA  SER A 213       5.515  51.777  14.468  1.00                 C  
ATOM   1506  CA  GLN A 214       2.635  49.296  14.600  1.00                 C  
ATOM   1515  CA  PRO A 215      -1.052  50.364  14.520  1.00                 C  
ATOM   1522  CA  LEU A 216      -1.706  47.754  17.223  1.00                 C  
ATOM   1530  CA  PRO A 217      -0.558  46.781  20.751  1.00                 C  
ATOM   1537  CA  GLY A 218       0.514  43.179  20.161  1.00                 C  
ATOM   1541  CA  GLU A 219       2.300  42.842  23.493  1.00                 C  
ATOM   1550  CA  ARG A 220       2.446  39.101  22.844  1.00  6.22           C  
ATOM   1561  CA  ALA A 221       5.225  39.657  20.310  1.00  6.23           C  
ATOM   1566  CA  ARG A 222       7.087  42.131  22.517  1.00  6.24           C  
ATOM   1577  CA  SER A 223       6.852  40.108  25.732  1.00  6.25           C  
ATOM   1583  CA  THR A 224       7.799  36.869  23.972  1.00  6.26           C  
ATOM   1590  CA  LEU A 225      10.649  38.526  22.072  1.00  6.27           C  
ATOM   1598  CA  GLN A 226      12.039  40.269  25.155  1.00  6.28           C  
ATOM   1607  CA  LYS A 227      12.162  36.835  26.780  1.00  6.29           C  
ATOM   1616  CA  GLU A 228      13.795  35.184  23.772  1.00  6.30           C  
ATOM   1625  CA  VAL A 229      16.330  37.994  24.062  1.00  6.31           C  
ATOM   1632  CA  HIS A 230      16.557  37.510  27.826  1.00  6.32           C  
ATOM   1642  CA  ALA A 231      17.479  33.875  27.192  1.00  6.33           C  
ATOM   1647  CA  ALA A 232      19.928  34.868  24.457  1.00  6.34           C  
ATOM   1652  CA  LYS A 233      21.565  37.406  26.766  1.00  6.35           C  
ATOM   1661  CA  SER A 234      21.717  34.854  29.574  1.00  6.36           C  
ATOM   1667  CA  ALA A 235      23.359  32.548  27.036  1.00  6.37           C  
ATOM   1672  CA  ALA A 236      25.860  35.254  26.097  1.00  6.38           C  
ATOM   1677  CA  ILE A 237      26.796  35.609  29.765  1.00  6.39           C  
ATOM   1685  CA  ILE A 238      27.521  31.876  29.854  1.00  6.40           C  
ATOM   1693  CA  ALA A 239      29.818  31.843  26.824  1.00  6.41           C  
ATOM   1698  CA  GLY A 240      31.415  35.050  28.075  1.00  6.42           C  
ATOM   1702  CA  LEU A 241      32.530  33.473  31.342  1.00  6.43           C  
ATOM   1710  CA  PHE A 242      34.102  30.592  29.423  1.00  6.44           C  
ATOM   1721  CA  ALA A 243      36.486  32.795  27.440  1.00  6.45           C  
ATOM   1726  CA  LEU A 244      37.052  34.869  30.577  1.00  6.46           C  
ATOM   1734  CA  CYS A 245      38.080  31.695  32.415  1.00  6.47           C  
ATOM   1740  CA  TRP A 246      40.367  30.263  29.726  1.00  6.48           C  
ATOM   1754  CA  LEU A 247      41.999  33.139  27.835  1.00  6.49           C  
ATOM   1762  CA  PRO A 248      44.453  33.810  30.696  1.00  6.50           C  
ATOM   1769  CA  LEU A 249      45.865  30.277  30.501  1.00  6.51           C  
ATOM   1777  CA  HIS A 250      45.990  30.407  26.700  1.00  6.52           C  
ATOM   1787  CA  ILE A 251      47.632  33.836  26.602  1.00  6.53           C  
ATOM   1795  CA  ILE A 252      50.284  32.433  28.928  1.00  6.54           C  
ATOM   1803  CA  ASN A 253      50.938  29.638  26.436  1.00  6.55           C  
ATOM   1811  CA  CYS A 254      51.366  32.343  23.801  1.00  6.56           C  
ATOM   1817  CA  PHE A 255      53.857  34.121  26.061  1.00  6.57           C  
ATOM   1828  CA  THR A 256      55.974  31.029  26.695  1.00  6.58           C  
ATOM   1835  CA  PHE A 257      55.754  30.024  23.031  1.00  6.59           C  
ATOM   1846  CA  PHE A 258      56.040  33.158  20.892  1.00  6.60           C  
ATOM   1857  CA  CYS A 259      58.360  34.828  23.403  1.00                 C  
ATOM   1863  CA  PRO A 260      61.117  32.367  24.434  1.00                 C  
ATOM   1870  CA  ASP A 261      63.132  35.076  26.197  1.00                 C  
ATOM   1878  CA  CYS A 262      60.044  36.383  28.002  1.00                 C  
ATOM   1884  CA  SER A 263      59.882  35.306  31.647  1.00                 C  
ATOM   1890  CA  HIS A 264      58.439  31.794  31.537  1.00                 C  
ATOM   1900  CA  ALA A 265      55.237  32.066  33.570  1.00                 C  
ATOM   1905  CA  PRO A 266      55.849  31.183  37.254  1.00                 C  
ATOM   1912  CA  LEU A 267      54.421  27.908  38.575  1.00                 C  
ATOM   1920  CA  TRP A 268      52.323  29.708  41.189  1.00  7.32           C  
ATOM   1934  CA  LEU A 269      50.808  32.047  38.602  1.00  7.33           C  
ATOM   1942  CA  MET A 270      50.551  29.062  36.269  1.00  7.34           C  
ATOM   1950  CA  TYR A 271      48.572  27.184  38.917  1.00  7.35           C  
ATOM   1962  CA  LEU A 272      46.216  30.110  39.481  1.00  7.36           C  
ATOM   1970  CA  ALA A 273      45.634  30.375  35.728  1.00  7.37           C  
ATOM   1975  CA  ILE A 274      45.010  26.639  35.379  1.00  7.38           C  
ATOM   1983  CA  VAL A 275      42.693  26.732  38.393  1.00  7.39           C  
ATOM   1990  CA  LEU A 276      40.582  29.482  36.825  1.00  7.40           C  
ATOM   1998  CA  ALA A 277      39.737  27.076  33.999  1.00  7.41           C  
ATOM   2003  CA  HIS A 278      38.483  24.504  36.506  1.00  7.42           C  
ATOM   2013  CA  THR A 279      36.202  27.222  37.878  1.00  7.43           C  
ATOM   2020  CA  ASN A 280      34.259  27.624  34.628  1.00  7.45           C  
ATOM   2028  CA  SER A 281      32.599  24.310  35.495  1.00  7.46           C  
ATOM   2034  CA  VAL A 282      30.789  25.838  38.473  1.00  7.47           C  
ATOM   2041  CA  VAL A 283      29.378  29.220  37.429  1.00  7.48           C  
ATOM   2048  CA  ASN A 284      26.776  27.773  35.052  1.00  7.49           C  
ATOM   2056  CA  PRO A 285      24.531  26.271  37.757  1.00  7.50           C  
ATOM   2063  CA  PHE A 286      24.613  29.531  39.722  1.00  7.51           C  
ATOM   2074  CA  ILE A 287      24.059  31.553  36.544  1.00  7.52           C  
ATOM   2082  CA  TYR A 288      20.919  29.566  35.749  1.00  7.53           C  
ATOM   2094  CA  ALA A 289      19.535  29.858  39.271  1.00  7.54           C  
ATOM   2099  CA  TYR A 290      20.142  33.590  38.824  1.00  7.55           C  
ATOM   2111  CA  ARG A 291      19.432  34.540  35.206  1.00  7.56           C  
ATOM   2122  CA  ILE A 292      16.614  32.022  34.784  1.00                 C  
ATOM   2130  CA  ARG A 293      13.514  32.383  36.953  1.00  8.48           C  
ATOM   2141  CA  GLU A 294      12.224  29.042  35.677  1.00  8.49           C  
ATOM   2150  CA  PHE A 295      15.435  27.297  36.743  1.00  8.50           C  
ATOM   2161  CA  ARG A 296      15.790  28.741  40.250  1.00  8.51           C  
ATOM   2172  CA  GLN A 297      12.253  27.715  41.216  1.00  8.52           C  
ATOM   2181  CA  THR A 298      12.999  24.166  40.086  1.00  8.53           C  
ATOM   2188  CA  PHE A 299      16.188  23.904  42.144  1.00  8.54           C  
ATOM   2199  CA  ARG A 300      14.347  25.325  45.154  1.00  8.55           C  
ATOM   2210  CA  LYS A 301      11.842  22.469  44.931  1.00  8.56           C  
ATOM   2219  CA  ILE A 302      14.564  19.815  44.842  1.00  8.57           C  
ATOM   2227  CA  ILE A 303      16.463  21.069  47.893  1.00  8.58           C  
ATOM   2235  CA  ARG A 304      13.410  21.679  50.082  1.00  8.59           C  
ATOM   2246  CA  SER A 305      11.965  18.309  49.075  1.00  8.60           C  
