# Supplementary material for: Unifying view of mechanical and functional hotspots across class A GPCRs
Source: PLoS Comput Biol. 2017 Feb 3;13(2):e1005381. doi: 10.1371/journal.pcbi.1005381 (PMC5315405; doi:10.1371/journal.pcbi.1005381)
Supplement: S1 Additional Data — Contains all PDB structures used for the analysis, annotated with the GPCRdb numbering scheme. For each receptor, a decomposition into quasi-rigid domains is provided, along with the corresponding single-receptor bridging score. (ZIP) [file pcbi.1005381.s003.zip › SI_additional_data/A2Aadenosine/structures/3REY_CA.pdb]

ATOM      2  CA  SER A   7      48.061  21.518  50.583  1.00155.09           C  
ATOM      8  CA  VAL A   8      46.000  24.667  50.018  1.00150.23           C  
ATOM     15  CA  TYR A   9      45.772  24.330  46.238  1.00151.21           C  
ATOM     27  CA  ILE A  10      44.680  20.740  46.821  1.00155.47           C  
ATOM     35  CA  THR A  11      41.944  21.861  49.213  1.00153.46           C  
ATOM     42  CA  VAL A  12      40.758  24.581  46.831  1.00124.61           C  
ATOM     49  CA  GLU A  13      40.668  22.152  43.903  1.00134.24           C  
ATOM     58  CA  LEU A  14      38.666  19.730  46.051  1.00141.45           C  
ATOM     66  CA  ALA A  15      36.185  22.456  46.995  1.00139.01           C  
ATOM     71  CA  ILE A  16      35.541  23.270  43.335  1.00135.07           C  
ATOM     79  CA  ALA A  17      35.171  19.559  42.581  1.00145.06           C  
ATOM     84  CA  VAL A  18      32.226  19.331  44.979  1.00146.43           C  
ATOM     91  CA  LEU A  19      30.478  22.483  43.754  1.00135.27           C  
ATOM     99  CA  ALA A  20      31.015  21.464  40.125  1.00141.45           C  
ATOM    104  CA  ILE A  21      29.254  18.165  40.803  1.00142.38           C  
ATOM    112  CA  LEU A  22      26.413  19.279  43.078  1.00133.00           C  
ATOM    120  CA  GLY A  23      25.810  22.309  40.873  1.00133.79           C  
ATOM    124  CA  ASN A  24      25.525  20.703  37.443  1.00129.80           C  
ATOM    132  CA  VAL A  25      24.004  17.505  38.826  1.00124.33           C  
ATOM    139  CA  LEU A  26      21.250  19.636  40.347  1.00134.15           C  
ATOM    147  CA  VAL A  27      20.738  21.176  36.909  1.00121.95           C  
ATOM    154  CA  CYS A  28      20.498  17.775  35.219  1.00126.63           C  
ATOM    160  CA  TRP A  29      17.868  16.810  37.793  1.00145.19           C  
ATOM    174  CA  ALA A  30      15.658  19.877  37.341  1.00109.20           C  
ATOM    179  CA  VAL A  31      15.608  19.231  33.591  1.00129.58           C  
ATOM    186  CA  TRP A  32      14.327  15.737  34.365  1.00146.11           C  
ATOM    200  CA  LEU A  33      11.646  16.669  36.902  1.00149.49           C  
ATOM    208  CA  ASN A  34      10.248  19.891  35.438  1.00143.45           C  
ATOM    216  CA  SER A  35       9.074  19.269  31.868  1.00153.14           C  
ATOM    222  CA  ASN A  36       8.914  23.034  31.340  1.00143.91           C  
ATOM    230  CA  LEU A  37      12.692  23.015  30.938  1.00132.84           C  
ATOM    238  CA  GLN A  38      12.878  20.089  28.519  1.00140.62           C  
ATOM    247  CA  ASN A  39      12.936  22.300  25.428  1.00155.33           C  
ATOM    255  CA  VAL A  40      15.390  21.776  22.563  1.00163.97           C  
ATOM    262  CA  THR A  41      17.423  24.688  23.934  1.00160.23           C  
ATOM    269  CA  ASN A  42      18.191  23.026  27.266  1.00135.00           C  
ATOM    277  CA  TYR A  43      19.232  19.811  25.521  1.00144.89           C  
ATOM    289  CA  PHE A  44      22.602  21.441  24.880  1.00128.44           C  
ATOM    300  CA  VAL A  45      22.625  22.882  28.400  1.00125.16           C  
ATOM    307  CA  VAL A  46      22.560  19.298  29.673  1.00134.55           C  
ATOM    314  CA  SER A  47      25.624  18.542  27.545  1.00136.63           C  
ATOM    320  CA  LEU A  48      27.261  21.585  29.125  1.00136.37           C  
ATOM    328  CA  ALA A  49      26.245  20.227  32.525  1.00128.62           C  
ATOM    333  CA  ALA A  50      27.474  16.668  31.973  1.00122.01           C  
ATOM    338  CA  ALA A  51      30.738  18.047  30.598  1.00119.16           C  
ATOM    343  CA  ASP A  52      31.176  20.364  33.582  1.00119.57           C  
ATOM    351  CA  ILE A  53      30.351  17.444  35.872  1.00110.73           C  
ATOM    359  CA  LEU A  54      33.171  15.245  34.600  1.00119.25           C  
ATOM    367  CA  VAL A  55      35.348  18.236  35.453  1.00122.63           C  
ATOM    374  CA  GLY A  56      34.773  17.786  39.178  1.00137.72           C  
ATOM    378  CA  VAL A  57      34.723  14.027  38.649  1.00121.84           C  
ATOM    385  CA  LEU A  58      37.761  13.340  36.457  1.00112.52           C  
ATOM    393  CA  ALA A  59      39.336  16.521  35.072  1.00113.72           C  
ATOM    398  CA  ILE A  60      40.142  18.000  38.488  1.00109.43           C  
ATOM    406  CA  PRO A  61      41.129  14.644  40.033  1.00123.95           C  
ATOM    413  CA  PHE A  62      43.473  14.245  37.050  1.00124.60           C  
ATOM    424  CA  ALA A  63      44.844  17.795  37.192  1.00123.78           C  
ATOM    429  CA  ILE A  64      45.742  17.328  40.861  1.00155.35           C  
ATOM    437  CA  THR A  65      47.512  14.057  40.065  1.00165.83           C  
ATOM    444  CA  ILE A  66      49.406  15.325  37.018  1.00169.05           C  
ATOM    452  CA  SER A  67      50.473  18.482  38.864  1.00169.22           C  
ATOM    458  CA  THR A  68      52.831  16.441  41.032  1.00162.51           C  
ATOM    465  CA  GLY A  69      53.576  14.142  38.095  1.00124.62           C  
ATOM    469  CA  PHE A  70      53.475  10.344  38.011  1.00145.24           C  
ATOM    480  CA  CYS A  71      54.768   7.356  36.041  1.00153.60           C  
ATOM    486  CA  ALA A  72      52.683   5.722  33.310  1.00170.73           C  
ATOM    491  CA  ALA A  73      52.640   4.812  29.615  1.00176.19           C  
ATOM    496  CA  CYS A  74      52.184   7.477  26.939  1.00182.85           C  
ATOM    502  CA  HIS A  75      48.556   6.486  26.336  1.00180.60           C  
ATOM    512  CA  GLY A  76      47.607   6.544  30.012  1.00160.09           C  
ATOM    516  CA  CYS A  77      49.580   9.741  30.575  1.00165.83           C  
ATOM    522  CA  LEU A  78      48.176  11.702  27.634  1.00155.07           C  
ATOM    530  CA  PHE A  79      44.581  10.809  28.488  1.00149.72           C  
ATOM    541  CA  ILE A  80      45.024  12.137  32.023  1.00139.37           C  
ATOM    549  CA  ALA A  81      46.647  15.221  30.493  1.00145.45           C  
ATOM    554  CA  CYS A  82      44.271  15.862  27.595  1.00147.32           C  
ATOM    560  CA  PHE A  83      40.995  14.803  29.216  1.00147.93           C  
ATOM    571  CA  VAL A  84      40.342  18.377  30.330  1.00130.99           C  
ATOM    578  CA  LEU A  85      40.800  19.402  26.697  1.00125.93           C  
ATOM    586  CA  VAL A  86      37.756  17.252  25.924  1.00130.70           C  
ATOM    593  CA  LEU A  87      35.421  18.786  28.508  1.00133.26           C  
ATOM    601  CA  ALA A  88      36.679  22.191  27.377  1.00136.26           C  
ATOM    606  CA  GLN A  89      36.061  21.515  23.686  1.00142.11           C  
ATOM    615  CA  SER A  90      32.602  20.046  24.231  1.00142.01           C  
ATOM    621  CA  SER A  91      31.573  23.110  26.234  1.00126.42           C  
ATOM    627  CA  ILE A  92      32.629  25.114  23.173  1.00135.93           C  
ATOM    635  CA  PHE A  93      30.119  23.346  20.929  1.00151.96           C  
ATOM    646  CA  SER A  94      27.394  23.472  23.581  1.00131.10           C  
ATOM    652  CA  LEU A  95      27.936  27.198  24.127  1.00128.91           C  
ATOM    660  CA  LEU A  96      28.123  27.728  20.363  1.00130.48           C  
ATOM    668  CA  ALA A  97      24.911  25.828  19.643  1.00133.66           C  
ATOM    673  CA  ILE A  98      23.077  27.672  22.418  1.00134.18           C  
ATOM    681  CA  ALA A  99      24.212  30.887  20.735  1.00153.83           C  
ATOM    686  CA  ILE A 100      22.991  29.815  17.294  1.00164.54           C  
ATOM    694  CA  ASP A 101      19.793  28.429  18.813  1.00156.50           C  
ATOM    702  CA  ARG A 102      18.918  31.655  20.628  1.00164.51           C  
ATOM    713  CA  TYR A 103      19.579  33.468  17.353  1.00159.56           C  
ATOM    725  CA  ILE A 104      17.253  31.181  15.398  1.00161.83           C  
ATOM    733  CA  ALA A 105      14.406  31.857  17.831  1.00167.86           C  
ATOM    738  CA  ILE A 106      14.658  35.641  17.525  1.00167.87           C  
ATOM    746  CA  ALA A 107      15.629  35.784  13.846  1.00183.42           C  
ATOM    751  CA  ILE A 108      13.237  33.145  12.508  1.00199.48           C  
ATOM    759  CA  PRO A 109      10.681  32.194  15.205  1.00194.10           C  
ATOM    766  CA  LEU A 110       8.505  30.290  12.717  1.00211.84           C  
ATOM    774  CA  ARG A 111      11.178  27.956  11.345  1.00210.62           C  
ATOM    785  CA  TYR A 112      12.498  27.637  14.901  1.00191.21           C  
ATOM    797  CA  ASN A 113      10.154  24.788  15.818  1.00180.92           C  
ATOM    805  CA  GLY A 114      10.738  23.232  12.401  1.00179.84           C  
ATOM    809  CA  LEU A 115      14.535  23.301  12.419  1.00169.92           C  
ATOM    817  CA  VAL A 116      15.436  23.353  16.113  1.00155.97           C  
ATOM    824  CA  THR A 117      14.073  19.901  16.946  1.00167.18           C  
ATOM    831  CA  GLY A 118      14.561  17.714  20.012  1.00171.58           C  
ATOM    835  CA  THR A 119      15.966  15.103  17.644  1.00177.60           C  
ATOM    842  CA  ARG A 120      18.537  17.150  15.729  1.00182.33           C  
ATOM    853  CA  ALA A 121      19.692  18.534  19.078  1.00172.12           C  
ATOM    858  CA  ALA A 122      20.606  15.114  20.463  1.00172.79           C  
ATOM    863  CA  GLY A 123      22.183  14.425  17.076  1.00172.43           C  
ATOM    867  CA  ILE A 124      24.449  17.468  16.994  1.00151.55           C  
ATOM    875  CA  ILE A 125      25.452  17.003  20.636  1.00142.57           C  
ATOM    883  CA  ALA A 126      26.635  13.454  19.951  1.00134.27           C  
ATOM    888  CA  ILE A 127      28.639  14.667  16.955  1.00140.75           C  
ATOM    896  CA  CYS A 128      30.076  17.508  19.033  1.00138.05           C  
ATOM    902  CA  TRP A 129      31.279  15.043  21.670  1.00145.24           C  
ATOM    916  CA  VAL A 130      32.834  12.775  19.043  1.00149.93           C  
ATOM    923  CA  LEU A 131      34.676  15.748  17.549  1.00151.90           C  
ATOM    931  CA  SER A 132      35.626  16.820  21.077  1.00158.04           C  
ATOM    937  CA  PHE A 133      37.475  13.548  21.664  1.00158.21           C  
ATOM    948  CA  ALA A 134      39.099  13.566  18.224  1.00164.17           C  
ATOM    953  CA  ILE A 135      40.402  17.096  18.780  1.00155.97           C  
ATOM    961  CA  GLY A 136      40.906  17.063  22.546  1.00139.61           C  
ATOM    965  CA  LEU A 137      42.889  13.840  22.226  1.00140.33           C  
ATOM    973  CA  THR A 138      44.842  14.732  19.082  1.00155.13           C  
ATOM    980  CA  PRO A 139      48.116  14.659  21.060  1.00149.97           C  
ATOM    987  CA  MET A 140      47.320  10.983  21.676  1.00150.28           C  
ATOM    995  CA  LEU A 141      47.201  10.484  17.910  1.00170.12           C  
ATOM   1003  CA  GLY A 142      50.839  11.526  17.527  1.00188.06           C  
ATOM   1007  CA  TRP A 143      51.125  15.231  18.330  1.00179.72           C  
ATOM   1021  CA  ASN A 144      53.078  14.733  21.560  1.00172.96           C  
ATOM   1029  CA  ASN A 145      56.499  15.167  23.174  1.00164.97           C  
ATOM   1037  CA  CYS A 146      56.878  11.634  24.537  1.00183.79           C  
ATOM   1043  CA  GLY A 147      60.603  11.033  24.979  1.00189.28           C  
ATOM   1047  CA  GLN A 148      61.797  14.304  23.465  1.00197.04           C  
ATOM   1056  CA  PRO A 149      65.341  15.453  24.372  1.00203.93           C  
ATOM   1063  CA  GLY A 158      63.405   7.955  36.924  1.00239.67           C  
ATOM   1067  CA  CYS A 159      60.368   5.938  35.864  1.00233.75           C  
ATOM   1073  CA  GLY A 160      62.147   3.347  33.732  1.00238.03           C  
ATOM   1077  CA  GLU A 161      61.524   1.982  30.246  1.00234.19           C  
ATOM   1086  CA  GLY A 162      57.841   1.677  29.382  1.00211.96           C  
ATOM   1090  CA  GLN A 163      56.868   4.511  31.715  1.00194.76           C  
ATOM   1099  CA  VAL A 164      57.204   8.234  31.002  1.00168.42           C  
ATOM   1106  CA  ALA A 165      57.448  11.007  33.590  1.00144.26           C  
ATOM   1111  CA  CYS A 166      53.893  12.286  33.194  1.00136.99           C  
ATOM   1117  CA  LEU A 167      54.667  15.996  33.442  1.00144.32           C  
ATOM   1125  CA  PHE A 168      52.243  17.890  31.222  1.00143.36           C  
ATOM   1136  CA  GLU A 169      54.570  20.568  29.843  1.00140.83           C  
ATOM   1145  CA  ASP A 170      56.910  17.704  28.950  1.00150.37           C  
ATOM   1153  CA  VAL A 171      54.332  15.244  27.599  1.00157.69           C  
ATOM   1160  CA  VAL A 172      52.111  17.712  25.730  1.00141.62           C  
ATOM   1167  CA  PRO A 173      53.445  20.118  23.050  1.00133.15           C  
ATOM   1174  CA  MET A 174      52.934  23.894  23.144  1.00148.34           C  
ATOM   1182  CA  ASN A 175      52.509  24.431  19.403  1.00160.05           C  
ATOM   1190  CA  TYR A 176      49.382  22.295  19.756  1.00158.02           C  
ATOM   1202  CA  MET A 177      48.084  24.100  22.842  1.00153.70           C  
ATOM   1210  CA  VAL A 178      48.525  27.388  20.990  1.00145.41           C  
ATOM   1217  CA  TYR A 179      47.924  27.100  17.237  1.00160.25           C  
ATOM   1229  CA  PHE A 180      45.600  24.094  17.050  1.00153.89           C  
ATOM   1240  CA  ASN A 181      43.857  24.203  20.433  1.00130.75           C  
ATOM   1248  CA  PHE A 182      43.687  27.876  21.429  1.00130.97           C  
ATOM   1259  CA  PHE A 183      43.427  29.878  18.194  1.00144.15           C  
ATOM   1270  CA  ALA A 184      41.502  27.361  16.082  1.00132.47           C  
ATOM   1275  CA  CYS A 185      39.429  25.434  18.628  1.00132.66           C  
ATOM   1281  CA  VAL A 186      38.796  28.238  21.130  1.00133.26           C  
ATOM   1288  CA  LEU A 187      39.588  31.727  19.838  1.00137.70           C  
ATOM   1296  CA  VAL A 188      37.802  31.200  16.512  1.00144.32           C  
ATOM   1303  CA  PRO A 189      34.623  29.745  18.061  1.00133.61           C  
ATOM   1310  CA  LEU A 190      34.471  32.531  20.663  1.00121.99           C  
ATOM   1318  CA  LEU A 191      34.785  34.932  17.725  1.00136.04           C  
ATOM   1326  CA  LEU A 192      31.906  33.265  15.896  1.00144.84           C  
ATOM   1334  CA  MET A 193      29.858  33.189  19.098  1.00138.90           C  
ATOM   1342  CA  LEU A 194      30.488  36.855  19.857  1.00135.93           C  
ATOM   1350  CA  GLY A 195      29.775  37.509  16.187  1.00138.21           C  
ATOM   1354  CA  VAL A 196      26.451  35.713  16.562  1.00137.35           C  
ATOM   1361  CA  TYR A 197      25.326  37.671  19.623  1.00151.50           C  
ATOM   1373  CA  LEU A 198      26.187  40.768  17.589  1.00155.34           C  
ATOM   1381  CA  ARG A 199      23.464  39.856  15.098  1.00162.57           C  
ATOM   1392  CA  ILE A 200      21.044  38.718  17.809  1.00163.49           C  
ATOM   1400  CA  PHE A 201      20.743  41.925  19.832  1.00167.13           C  
ATOM   1411  CA  ALA A 202      21.167  43.976  16.653  1.00176.16           C  
ATOM   1416  CA  ALA A 203      18.094  42.362  15.100  1.00177.76           C  
ATOM   1421  CA  ALA A 204      16.222  42.017  18.394  1.00175.64           C  
ATOM   1426  CA  ARG A 205      16.269  45.798  18.797  1.00188.02           C  
ATOM   1437  CA  ARG A 206      15.096  46.105  15.195  1.00183.10           C  
ATOM   1448  CA  GLN A 207      12.148  43.833  15.959  1.00174.80           C  
ATOM   1457  CA  LEU A 208      11.156  46.237  18.731  1.00192.47           C  
ATOM   1465  CA  LYS A 209      11.465  49.132  16.280  1.00221.78           C  
ATOM   1474  CA  GLN A 210       9.190  47.469  13.728  1.00243.05           C  
ATOM   1483  CA  MET A 211       6.703  46.702  16.498  1.00247.56           C  
ATOM   1491  CA  GLU A 212       6.900  50.439  17.141  1.00259.59           C  
ATOM   1500  CA  SER A 213       5.073  51.332  13.931  1.00260.51           C  
ATOM   1506  CA  GLN A 214       2.216  48.836  14.232  1.00263.58           C  
ATOM   1515  CA  PRO A 215      -1.470  49.918  14.169  1.00300.05           C  
ATOM   1522  CA  LEU A 216      -2.140  47.420  16.973  1.00314.18           C  
ATOM   1530  CA  PRO A 217      -0.832  46.811  20.527  1.00275.68           C  
ATOM   1537  CA  GLY A 218       0.200  43.166  20.163  1.00227.10           C  
ATOM   1541  CA  GLU A 219       2.109  43.007  23.441  1.00204.49           C  
ATOM   1550  CA  ARG A 220       2.157  39.233  22.998  1.00193.93           C  
ATOM   1561  CA  ALA A 221       4.835  39.436  20.315  1.00187.40           C  
ATOM   1566  CA  ARG A 222       6.662  41.976  22.485  1.00202.44           C  
ATOM   1577  CA  SER A 223       6.509  40.012  25.739  1.00181.00           C  
ATOM   1583  CA  THR A 224       7.619  36.915  23.833  1.00175.62           C  
ATOM   1590  CA  LEU A 225      10.392  38.871  22.120  1.00156.38           C  
ATOM   1598  CA  GLN A 226      11.672  40.217  25.445  1.00160.65           C  
ATOM   1607  CA  LYS A 227      11.597  36.680  26.844  1.00168.08           C  
ATOM   1616  CA  GLU A 228      13.561  35.383  23.860  1.00184.50           C  
ATOM   1625  CA  VAL A 229      16.111  38.160  24.325  1.00160.62           C  
ATOM   1632  CA  HIS A 230      16.210  37.527  28.072  1.00150.43           C  
ATOM   1642  CA  ALA A 231      17.193  33.966  27.168  1.00130.51           C  
ATOM   1647  CA  ALA A 232      19.643  34.984  24.446  1.00137.86           C  
ATOM   1652  CA  LYS A 233      21.299  37.378  26.890  1.00130.01           C  
ATOM   1661  CA  SER A 234      21.469  34.762  29.636  1.00131.24           C  
ATOM   1667  CA  ALA A 235      23.133  32.536  27.040  1.00128.06           C  
ATOM   1672  CA  ALA A 236      25.558  35.367  26.290  1.00107.51           C  
ATOM   1677  CA  ILE A 237      26.545  35.620  29.950  1.00117.13           C  
ATOM   1685  CA  ILE A 238      27.167  31.872  30.119  1.00124.01           C  
ATOM   1693  CA  ALA A 239      29.338  32.003  27.002  1.00138.78           C  
ATOM   1698  CA  GLY A 240      31.074  35.171  28.160  1.00135.32           C  
ATOM   1702  CA  LEU A 241      32.167  33.564  31.420  1.00131.60           C  
ATOM   1710  CA  PHE A 242      33.841  30.759  29.466  1.00123.47           C  
ATOM   1721  CA  ALA A 243      36.326  33.017  27.669  1.00128.10           C  
ATOM   1726  CA  LEU A 244      36.690  35.026  30.874  1.00121.04           C  
ATOM   1734  CA  CYS A 245      37.823  31.859  32.653  1.00131.23           C  
ATOM   1740  CA  TRP A 246      40.020  30.294  29.962  1.00132.53           C  
ATOM   1754  CA  LEU A 247      41.735  33.266  28.309  1.00126.09           C  
ATOM   1762  CA  PRO A 248      44.089  33.772  31.283  1.00124.68           C  
ATOM   1769  CA  LEU A 249      45.356  30.202  30.908  1.00127.82           C  
ATOM   1777  CA  HIS A 250      45.742  30.522  27.133  1.00130.40           C  
ATOM   1787  CA  ILE A 251      47.194  34.035  27.303  1.00131.34           C  
ATOM   1795  CA  ILE A 252      49.838  32.633  29.643  1.00125.20           C  
ATOM   1803  CA  ASN A 253      50.659  29.938  27.083  1.00130.96           C  
ATOM   1811  CA  CYS A 254      50.912  32.534  24.323  1.00132.91           C  
ATOM   1817  CA  PHE A 255      53.569  34.406  26.306  1.00137.95           C  
ATOM   1828  CA  THR A 256      55.643  31.297  26.991  1.00153.23           C  
ATOM   1835  CA  PHE A 257      55.444  30.062  23.399  1.00153.04           C  
ATOM   1846  CA  PHE A 258      55.582  33.122  21.142  1.00160.49           C  
ATOM   1857  CA  CYS A 259      58.086  34.770  23.488  1.00174.23           C  
ATOM   1863  CA  PRO A 260      60.627  32.238  24.840  1.00172.23           C  
ATOM   1870  CA  ASP A 261      62.421  35.242  26.342  1.00173.21           C  
ATOM   1878  CA  CYS A 262      59.371  36.396  28.296  1.00165.53           C  
ATOM   1884  CA  SER A 263      59.866  35.108  31.842  1.00145.37           C  
ATOM   1890  CA  HIS A 264      58.012  31.789  31.849  1.00152.98           C  
ATOM   1900  CA  ALA A 265      54.898  32.331  33.968  1.00142.84           C  
ATOM   1905  CA  PRO A 266      55.464  31.465  37.660  1.00123.60           C  
ATOM   1912  CA  LEU A 267      53.839  28.370  39.167  1.00146.24           C  
ATOM   1920  CA  TRP A 268      51.922  30.307  41.824  1.00164.14           C  
ATOM   1934  CA  LEU A 269      50.331  32.265  38.976  1.00142.02           C  
ATOM   1942  CA  MET A 270      50.160  29.249  36.673  1.00131.95           C  
ATOM   1950  CA  TYR A 271      47.809  27.226  38.875  1.00140.65           C  
ATOM   1962  CA  LEU A 272      45.633  30.296  39.415  1.00123.74           C  
ATOM   1970  CA  ALA A 273      44.972  30.296  35.672  1.00128.36           C  
ATOM   1975  CA  ILE A 274      44.241  26.589  36.046  1.00118.96           C  
ATOM   1983  CA  VAL A 275      41.940  26.957  39.051  1.00132.81           C  
ATOM   1990  CA  LEU A 276      40.160  29.740  37.175  1.00132.79           C  
ATOM   1998  CA  ALA A 277      39.506  27.307  34.321  1.00137.04           C  
ATOM   2003  CA  HIS A 278      37.980  24.721  36.667  1.00141.52           C  
ATOM   2013  CA  THR A 279      35.811  27.401  38.262  1.00140.39           C  
ATOM   2020  CA  ASN A 280      34.018  27.932  34.948  1.00141.99           C  
ATOM   2028  CA  SER A 281      32.262  24.599  35.471  1.00142.06           C  
ATOM   2034  CA  VAL A 282      30.535  25.990  38.567  1.00134.43           C  
ATOM   2041  CA  VAL A 283      29.219  29.325  37.284  1.00136.69           C  
ATOM   2048  CA  ASN A 284      26.672  27.681  34.977  1.00140.06           C  
ATOM   2056  CA  PRO A 285      24.402  26.232  37.695  1.00146.86           C  
ATOM   2063  CA  PHE A 286      24.410  29.442  39.750  1.00133.11           C  
ATOM   2074  CA  ILE A 287      23.976  31.541  36.603  1.00134.21           C  
ATOM   2082  CA  TYR A 288      20.699  29.734  35.903  1.00125.30           C  
ATOM   2094  CA  ALA A 289      19.245  30.018  39.406  1.00126.59           C  
ATOM   2099  CA  TYR A 290      19.773  33.766  39.045  1.00143.34           C  
ATOM   2111  CA  ARG A 291      18.966  34.628  35.427  1.00151.43           C  
ATOM   2122  CA  ILE A 292      16.109  32.191  34.841  1.00158.97           C  
ATOM   2130  CA  ARG A 293      13.267  32.561  37.345  1.00185.26           C  
ATOM   2141  CA  GLU A 294      11.912  29.190  36.206  1.00154.42           C  
ATOM   2150  CA  PHE A 295      15.029  27.354  37.389  1.00144.25           C  
ATOM   2161  CA  ARG A 296      15.449  28.873  40.856  1.00137.74           C  
ATOM   2172  CA  GLN A 297      11.862  27.954  41.741  1.00154.53           C  
ATOM   2181  CA  THR A 298      12.424  24.394  40.527  1.00157.59           C  
ATOM   2188  CA  PHE A 299      15.558  23.984  42.648  1.00169.26           C  
ATOM   2199  CA  ARG A 300      13.885  25.657  45.630  1.00165.71           C  
ATOM   2210  CA  LYS A 301      11.304  22.869  45.515  1.00173.65           C  
ATOM   2219  CA  ILE A 302      13.791  20.010  45.130  1.00173.61           C  
ATOM   2227  CA  ILE A 303      15.807  21.113  48.162  1.00170.92           C  
ATOM   2235  CA  ARG A 304      12.855  21.529  50.524  1.00190.91           C  
ATOM   2246  CA  SER A 305      11.258  18.241  49.469  1.00190.29           C  
