# Supplementary material for: Unifying view of mechanical and functional hotspots across class A GPCRs
Source: PLoS Comput Biol. 2017 Feb 3;13(2):e1005381. doi: 10.1371/journal.pcbi.1005381 (PMC5315405; doi:10.1371/journal.pcbi.1005381)
Supplement: S1 Additional Data — Contains all PDB structures used for the analysis, annotated with the GPCRdb numbering scheme. For each receptor, a decomposition into quasi-rigid domains is provided, along with the corresponding single-receptor bridging score. (ZIP) [file pcbi.1005381.s003.zip › SI_additional_data/A2Aadenosine/structures/3RFM_CA_GPCRDB.pdb]

ATOM      2  CA  SER A   7       7.411 -34.717 -51.420  1.00  1.33           C  
ATOM      8  CA  VAL A   8       9.290 -31.489 -50.680  1.00  1.34           C  
ATOM     15  CA  TYR A   9       9.508 -31.947 -46.909  1.00  1.35           C  
ATOM     27  CA  ILE A  10      10.781 -35.456 -47.597  1.00  1.36           C  
ATOM     35  CA  THR A  11      13.403 -34.156 -50.022  1.00  1.37           C  
ATOM     42  CA  VAL A  12      14.713 -31.582 -47.542  1.00  1.38           C  
ATOM     49  CA  GLU A  13      14.773 -34.127 -44.713  1.00  1.39           C  
ATOM     58  CA  LEU A  14      16.850 -36.449 -46.889  1.00  1.40           C  
ATOM     66  CA  ALA A  15      19.147 -33.583 -47.873  1.00  1.41           C  
ATOM     71  CA  ILE A  16      19.911 -32.941 -44.202  1.00  1.42           C  
ATOM     79  CA  ALA A  17      20.381 -36.630 -43.393  1.00  1.43           C  
ATOM     84  CA  VAL A  18      23.168 -36.787 -45.980  1.00  1.44           C  
ATOM     91  CA  LEU A  19      25.022 -33.755 -44.620  1.00  1.45           C  
ATOM     99  CA  ALA A  20      24.513 -34.779 -40.992  1.00  1.46           C  
ATOM    104  CA  ILE A  21      26.211 -38.087 -41.773  1.00  1.47           C  
ATOM    112  CA  LEU A  22      28.988 -36.902 -44.094  1.00  1.48           C  
ATOM    120  CA  GLY A  23      29.817 -33.975 -41.815  1.00  1.49           C  
ATOM    124  CA  ASN A  24      30.025 -35.628 -38.401  1.00  1.50           C  
ATOM    132  CA  VAL A  25      31.566 -38.766 -39.907  1.00  1.51           C  
ATOM    139  CA  LEU A  26      34.227 -36.545 -41.460  1.00  1.52           C  
ATOM    147  CA  VAL A  27      34.819 -35.101 -37.992  1.00  1.53           C  
ATOM    154  CA  CYS A  28      35.267 -38.507 -36.352  1.00  1.54           C  
ATOM    160  CA  TRP A  29      37.635 -39.574 -39.130  1.00  1.55           C  
ATOM    174  CA  ALA A  30      39.651 -36.360 -38.859  1.00  1.56           C  
ATOM    179  CA  VAL A  31      40.121 -36.997 -35.137  1.00  1.57           C  
ATOM    186  CA  TRP A  32      41.080 -40.642 -35.622  1.00  1.58           C  
ATOM    200  CA  LEU A  33      43.643 -39.560 -38.216  1.00  1.59           C  
ATOM    208  CA  ASN A  34      45.232 -36.454 -36.694  1.00                 C  
ATOM    216  CA  SER A  35      46.523 -37.163 -33.184  1.00                 C  
ATOM    222  CA  ASN A  36      46.716 -33.412 -32.556  1.00                 C  
ATOM    230  CA  LEU A  37      42.928 -33.472 -32.205  1.00                 C  
ATOM    238  CA  GLN A  38      42.773 -36.472 -29.869  1.00                 C  
ATOM    247  CA  ASN A  39      42.801 -34.374 -26.698  1.00                 C  
ATOM    255  CA  VAL A  40      40.522 -35.208 -23.760  1.00  2.38           C  
ATOM    262  CA  THR A  41      38.264 -32.328 -24.800  1.00  2.39           C  
ATOM    269  CA  ASN A  42      37.386 -33.821 -28.185  1.00  2.40           C  
ATOM    277  CA  TYR A  43      36.283 -37.090 -26.587  1.00  2.41           C  
ATOM    289  CA  PHE A  44      32.976 -35.339 -25.936  1.00  2.42           C  
ATOM    300  CA  VAL A  45      32.944 -33.848 -29.431  1.00  2.43           C  
ATOM    307  CA  VAL A  46      33.000 -37.431 -30.694  1.00  2.44           C  
ATOM    314  CA  SER A  47      29.933 -38.146 -28.568  1.00  2.45           C  
ATOM    320  CA  LEU A  48      28.323 -35.087 -30.149  1.00  2.46           C  
ATOM    328  CA  ALA A  49      29.216 -36.357 -33.617  1.00  2.47           C  
ATOM    333  CA  ALA A  50      28.003 -39.927 -33.081  1.00  2.48           C  
ATOM    338  CA  ALA A  51      24.794 -38.567 -31.570  1.00  2.49           C  
ATOM    343  CA  ASP A  52      24.300 -36.160 -34.469  1.00  2.50           C  
ATOM    351  CA  ILE A  53      25.123 -38.972 -36.897  1.00  2.51           C  
ATOM    359  CA  LEU A  54      22.343 -41.264 -35.705  1.00  2.52           C  
ATOM    367  CA  VAL A  55      20.154 -38.252 -36.492  1.00  2.53           C  
ATOM    374  CA  GLY A  56      20.574 -38.503 -40.251  1.00  2.54           C  
ATOM    378  CA  VAL A  57      20.749 -42.265 -39.751  1.00  2.55           C  
ATOM    385  CA  LEU A  58      17.681 -43.045 -37.632  1.00                 C  
ATOM    393  CA  ALA A  59      16.180 -39.925 -36.101  1.00  2.56           C  
ATOM    398  CA  ILE A  60      15.354 -38.291 -39.433  1.00  2.57           C  
ATOM    406  CA  PRO A  61      14.108 -41.557 -40.998  1.00  2.58           C  
ATOM    413  CA  PHE A  62      11.884 -42.057 -37.950  1.00  2.59           C  
ATOM    424  CA  ALA A  63      10.673 -38.461 -38.108  1.00  2.60           C  
ATOM    429  CA  ILE A  64       9.699 -38.877 -41.766  1.00  2.61           C  
ATOM    437  CA  THR A  65       7.829 -42.091 -40.974  1.00  2.62           C  
ATOM    444  CA  ILE A  66       5.968 -40.888 -37.886  1.00  2.63           C  
ATOM    452  CA  SER A  67       4.929 -37.709 -39.714  1.00  2.64           C  
ATOM    458  CA  THR A  68       2.440 -39.677 -41.811  1.00                 C  
ATOM    465  CA  GLY A  69       1.696 -42.080 -38.968  1.00                 C  
ATOM    469  CA  PHE A  70       1.690 -45.873 -38.955  1.00                 C  
ATOM    480  CA  CYS A  71       0.483 -48.905 -37.001  1.00                 C  
ATOM    486  CA  ALA A  72       2.553 -50.792 -34.427  1.00                 C  
ATOM    491  CA  ALA A  73       2.707 -51.937 -30.799  1.00                 C  
ATOM    496  CA  CYS A  74       3.318 -49.435 -27.998  1.00  3.22           C  
ATOM    502  CA  HIS A  75       6.964 -50.383 -27.418  1.00  3.23           C  
ATOM    512  CA  GLY A  76       7.826 -50.127 -31.108  1.00  3.24           C  
ATOM    516  CA  CYS A  77       5.783 -46.963 -31.604  1.00  3.25           C  
ATOM    522  CA  LEU A  78       7.327 -45.273 -28.561  1.00  3.26           C  
ATOM    530  CA  PHE A  79      10.923 -46.102 -29.461  1.00  3.27           C  
ATOM    541  CA  ILE A  80      10.447 -44.606 -32.922  1.00  3.28           C  
ATOM    549  CA  ALA A  81       8.877 -41.470 -31.447  1.00  3.29           C  
ATOM    554  CA  CYS A  82      11.171 -41.102 -28.430  1.00  3.30           C  
ATOM    560  CA  PHE A  83      14.447 -42.009 -30.139  1.00  3.31           C  
ATOM    571  CA  VAL A  84      14.923 -38.337 -31.015  1.00  3.32           C  
ATOM    578  CA  LEU A  85      14.679 -37.460 -27.322  1.00  3.33           C  
ATOM    586  CA  VAL A  86      17.719 -39.658 -26.700  1.00  3.34           C  
ATOM    593  CA  LEU A  87      19.931 -37.955 -29.286  1.00  3.35           C  
ATOM    601  CA  ALA A  88      18.718 -34.529 -28.178  1.00  3.36           C  
ATOM    606  CA  GLN A  89      19.380 -35.400 -24.534  1.00  3.37           C  
ATOM    615  CA  SER A  90      22.843 -36.853 -25.142  1.00  3.38           C  
ATOM    621  CA  SER A  91      23.813 -33.636 -26.914  1.00  3.39           C  
ATOM    627  CA  ILE A  92      22.844 -31.857 -23.699  1.00  3.40           C  
ATOM    635  CA  PHE A  93      25.351 -33.792 -21.594  1.00  3.41           C  
ATOM    646  CA  SER A  94      28.058 -33.449 -24.247  1.00  3.42           C  
ATOM    652  CA  LEU A  95      27.577 -29.691 -24.603  1.00  3.43           C  
ATOM    660  CA  LEU A  96      27.443 -29.326 -20.818  1.00  3.44           C  
ATOM    668  CA  ALA A  97      30.643 -31.334 -20.366  1.00  3.45           C  
ATOM    673  CA  ILE A  98      32.483 -29.264 -22.972  1.00  3.46           C  
ATOM    681  CA  ALA A  99      31.371 -26.092 -21.194  1.00  3.47           C  
ATOM    686  CA  ILE A 100      32.605 -27.402 -17.845  1.00  3.48           C  
ATOM    694  CA  ASP A 101      35.825 -28.572 -19.496  1.00  3.49           C  
ATOM    702  CA  ARG A 102      36.576 -25.208 -21.108  1.00  3.50           C  
ATOM    713  CA  TYR A 103      35.950 -23.728 -17.665  1.00  3.51           C  
ATOM    725  CA  ILE A 104      38.290 -26.067 -15.787  1.00  3.52           C  
ATOM    733  CA  ALA A 105      41.109 -25.219 -18.199  1.00  3.53           C  
ATOM    738  CA  ILE A 106      40.899 -21.444 -17.779  1.00  3.54           C  
ATOM    746  CA  ALA A 107      39.875 -21.544 -14.113  1.00  3.55           C  
ATOM    751  CA  ILE A 108      42.428 -24.077 -12.877  1.00                 C  
ATOM    759  CA  PRO A 109      44.925 -24.787 -15.702  1.00                 C  
ATOM    766  CA  LEU A 110      47.183 -26.801 -13.387  1.00                 C  
ATOM    774  CA  ARG A 111      44.610 -29.185 -11.926  1.00                 C  
ATOM    785  CA  TYR A 112      43.106 -29.378 -15.421  1.00                 C  
ATOM    797  CA  ASN A 113      45.370 -32.246 -16.461  1.00                 C  
ATOM    805  CA  GLY A 114      44.984 -33.824 -13.029  1.00                 C  
ATOM    809  CA  LEU A 115      41.188 -33.815 -13.113  1.00                 C  
ATOM    817  CA  VAL A 116      40.259 -33.768 -16.801  1.00                 C  
ATOM    824  CA  THR A 117      41.632 -37.179 -17.775  1.00                 C  
ATOM    831  CA  GLY A 118      41.232 -39.218 -20.952  1.00  4.39           C  
ATOM    835  CA  THR A 119      39.725 -42.005 -18.861  1.00  4.40           C  
ATOM    842  CA  ARG A 120      37.119 -40.004 -16.938  1.00  4.41           C  
ATOM    853  CA  ALA A 121      36.033 -38.596 -20.300  1.00  4.42           C  
ATOM    858  CA  ALA A 122      35.069 -42.016 -21.652  1.00  4.43           C  
ATOM    863  CA  GLY A 123      33.408 -42.760 -18.319  1.00  4.44           C  
ATOM    867  CA  ILE A 124      31.285 -39.617 -18.166  1.00  4.45           C  
ATOM    875  CA  ILE A 125      30.258 -40.081 -21.799  1.00  4.46           C  
ATOM    883  CA  ALA A 126      29.077 -43.629 -21.104  1.00  4.47           C  
ATOM    888  CA  ILE A 127      27.107 -42.400 -18.092  1.00  4.48           C  
ATOM    896  CA  CYS A 128      25.607 -39.546 -20.108  1.00  4.49           C  
ATOM    902  CA  TRP A 129      24.308 -41.958 -22.746  1.00  4.50           C  
ATOM    916  CA  VAL A 130      22.798 -44.262 -20.127  1.00  4.51           C  
ATOM    923  CA  LEU A 131      21.060 -41.265 -18.566  1.00  4.52           C  
ATOM    931  CA  SER A 132      20.063 -40.218 -22.082  1.00  4.53           C  
ATOM    937  CA  PHE A 133      18.225 -43.496 -22.651  1.00  4.54           C  
ATOM    948  CA  ALA A 134      16.744 -43.425 -19.152  1.00  4.55           C  
ATOM    953  CA  ILE A 135      15.363 -39.926 -19.707  1.00  4.56           C  
ATOM    961  CA  GLY A 136      14.761 -40.025 -23.459  1.00  4.57           C  
ATOM    965  CA  LEU A 137      12.770 -43.246 -23.161  1.00  4.58           C  
ATOM    973  CA  THR A 138      10.938 -42.371 -19.940  1.00  4.59           C  
ATOM    980  CA  PRO A 139       7.572 -42.450 -21.757  1.00  4.60           C  
ATOM    987  CA  MET A 140       8.366 -46.125 -22.394  1.00  4.61           C  
ATOM    995  CA  LEU A 141       8.427 -46.647 -18.630  1.00                 C  
ATOM   1003  CA  GLY A 142       4.660 -46.152 -18.508  1.00                 C  
ATOM   1007  CA  TRP A 143       4.317 -42.397 -18.972  1.00                 C  
ATOM   1021  CA  ASN A 144       2.435 -42.565 -22.278  1.00                 C  
ATOM   1029  CA  ASN A 145      -0.939 -42.075 -23.976  1.00                 C  
ATOM   1037  CA  CYS A 146      -1.223 -45.417 -25.771  1.00                 C  
ATOM   1043  CA  GLY A 147      -4.911 -46.089 -26.386  1.00                 C  
ATOM   1047  CA  GLN A 148      -6.164 -42.962 -24.635  1.00                 C  
ATOM   1056  CA  PRO A 149      -9.713 -41.858 -25.586  1.00                 C  
ATOM   1063  CA  GLY A 158      -7.999 -48.294 -37.771  1.00                 C  
ATOM   1067  CA  CYS A 159      -4.945 -50.392 -36.936  1.00                 C  
ATOM   1073  CA  GLY A 160      -6.666 -53.216 -35.067  1.00                 C  
ATOM   1077  CA  GLU A 161      -6.131 -54.651 -31.594  1.00                 C  
ATOM   1086  CA  GLY A 162      -2.501 -54.766 -30.489  1.00                 C  
ATOM   1090  CA  GLN A 163      -1.310 -52.077 -32.898  1.00                 C  
ATOM   1099  CA  VAL A 164      -1.718 -48.386 -32.036  1.00                 C  
ATOM   1106  CA  ALA A 165      -1.891 -45.408 -34.396  1.00                 C  
ATOM   1111  CA  CYS A 166       1.668 -44.182 -33.923  1.00                 C  
ATOM   1117  CA  LEU A 167       1.173 -40.423 -33.808  1.00                 C  
ATOM   1125  CA  PHE A 168       3.709 -38.368 -31.871  1.00                 C  
ATOM   1136  CA  GLU A 169       1.238 -36.017 -30.172  1.00                 C  
ATOM   1145  CA  ASP A 170      -1.219 -38.854 -29.513  1.00                 C  
ATOM   1153  CA  VAL A 171       1.168 -41.467 -28.113  1.00                 C  
ATOM   1160  CA  VAL A 172       3.422 -39.040 -26.240  1.00                 C  
ATOM   1167  CA  PRO A 173       2.100 -37.086 -23.212  1.00                 C  
ATOM   1174  CA  MET A 174       2.391 -33.289 -23.215  1.00                 C  
ATOM   1182  CA  ASN A 175       2.995 -32.957 -19.474  1.00  5.38           C  
ATOM   1190  CA  TYR A 176       6.177 -34.963 -20.038  1.00  5.39           C  
ATOM   1202  CA  MET A 177       7.763 -33.006 -22.875  1.00  5.40           C  
ATOM   1210  CA  VAL A 178       6.926 -29.773 -21.051  1.00                 C  
ATOM   1217  CA  TYR A 179       7.680 -30.235 -17.349  1.00  5.41           C  
ATOM   1229  CA  PHE A 180      10.024 -33.234 -17.301  1.00  5.42           C  
ATOM   1240  CA  ASN A 181      11.725 -33.008 -20.701  1.00  5.43           C  
ATOM   1248  CA  PHE A 182      11.833 -29.315 -21.626  1.00  5.44           C  
ATOM   1259  CA  PHE A 183      12.114 -27.412 -18.334  1.00  5.45           C  
ATOM   1270  CA  ALA A 184      14.187 -29.942 -16.369  1.00                 C  
ATOM   1275  CA  CYS A 185      16.157 -31.831 -19.026  1.00  5.46           C  
ATOM   1281  CA  VAL A 186      16.668 -28.877 -21.381  1.00  5.47           C  
ATOM   1288  CA  LEU A 187      15.953 -25.447 -19.894  1.00  5.48           C  
ATOM   1296  CA  VAL A 188      17.818 -26.166 -16.650  1.00  5.49           C  
ATOM   1303  CA  PRO A 189      20.950 -27.523 -18.381  1.00  5.50           C  
ATOM   1310  CA  LEU A 190      21.052 -24.582 -20.803  1.00  5.51           C  
ATOM   1318  CA  LEU A 191      20.728 -22.271 -17.799  1.00  5.52           C  
ATOM   1326  CA  LEU A 192      23.645 -24.053 -16.138  1.00  5.53           C  
ATOM   1334  CA  MET A 193      25.721 -23.933 -19.322  1.00  5.54           C  
ATOM   1342  CA  LEU A 194      24.966 -20.247 -19.841  1.00  5.55           C  
ATOM   1350  CA  GLY A 195      25.936 -19.683 -16.215  1.00  5.56           C  
ATOM   1354  CA  VAL A 196      29.212 -21.508 -16.804  1.00  5.57           C  
ATOM   1361  CA  TYR A 197      30.291 -19.367 -19.756  1.00  5.58           C  
ATOM   1373  CA  LEU A 198      29.450 -16.392 -17.544  1.00  5.59           C  
ATOM   1381  CA  ARG A 199      32.202 -17.392 -15.123  1.00  5.60           C  
ATOM   1392  CA  ILE A 200      34.487 -18.493 -17.962  1.00  5.61           C  
ATOM   1400  CA  PHE A 201      34.708 -15.186 -19.828  1.00  5.62           C  
ATOM   1411  CA  ALA A 202      34.390 -13.156 -16.622  1.00  5.63           C  
ATOM   1416  CA  ALA A 203      37.478 -14.850 -15.187  1.00  5.64           C  
ATOM   1421  CA  ALA A 204      39.289 -15.072 -18.526  1.00  5.65           C  
ATOM   1426  CA  ARG A 205      39.312 -11.278 -18.819  1.00  5.66           C  
ATOM   1437  CA  ARG A 206      40.561 -11.042 -15.233  1.00  5.67           C  
ATOM   1448  CA  GLN A 207      43.454 -13.321 -16.168  1.00  5.68           C  
ATOM   1457  CA  LEU A 208      44.345 -10.810 -18.873  1.00                 C  
ATOM   1465  CA  LYS A 209      44.089  -7.973 -16.353  1.00                 C  
ATOM   1474  CA  GLN A 210      46.493  -9.623 -13.912  1.00                 C  
ATOM   1483  CA  MET A 211      48.791 -10.261 -16.867  1.00                 C  
ATOM   1491  CA  GLU A 212      48.199  -6.627 -17.803  1.00                 C  
ATOM   1500  CA  SER A 213      49.958  -5.602 -14.594  1.00                 C  
ATOM   1506  CA  GLN A 214      52.878  -8.036 -14.772  1.00                 C  
ATOM   1515  CA  PRO A 215      56.572  -6.984 -14.649  1.00                 C  
ATOM   1522  CA  LEU A 216      57.252  -9.362 -17.557  1.00                 C  
ATOM   1530  CA  PRO A 217      56.131 -10.013 -21.167  1.00                 C  
ATOM   1537  CA  GLY A 218      55.167 -13.675 -20.790  1.00                 C  
ATOM   1541  CA  GLU A 219      53.477 -13.921 -24.179  1.00                 C  
ATOM   1550  CA  ARG A 220      53.463 -17.701 -23.783  1.00  6.22           C  
ATOM   1561  CA  ALA A 221      50.795 -17.435 -21.094  1.00  6.23           C  
ATOM   1566  CA  ARG A 222      48.921 -14.787 -23.084  1.00  6.24           C  
ATOM   1577  CA  SER A 223      48.942 -16.711 -26.361  1.00  6.25           C  
ATOM   1583  CA  THR A 224      47.870 -19.886 -24.561  1.00  6.26           C  
ATOM   1590  CA  LEU A 225      45.204 -18.022 -22.594  1.00  6.27           C  
ATOM   1598  CA  GLN A 226      43.868 -16.454 -25.793  1.00  6.28           C  
ATOM   1607  CA  LYS A 227      43.776 -19.863 -27.481  1.00  6.29           C  
ATOM   1616  CA  GLU A 228      41.942 -21.450 -24.550  1.00  6.30           C  
ATOM   1625  CA  VAL A 229      39.454 -18.584 -24.741  1.00  6.31           C  
ATOM   1632  CA  HIS A 230      39.154 -19.113 -28.493  1.00  6.32           C  
ATOM   1642  CA  ALA A 231      38.215 -22.730 -27.795  1.00  6.33           C  
ATOM   1647  CA  ALA A 232      35.817 -21.812 -24.989  1.00  6.34           C  
ATOM   1652  CA  LYS A 233      34.283 -19.238 -27.328  1.00  6.35           C  
ATOM   1661  CA  SER A 234      33.979 -21.757 -30.158  1.00  6.36           C  
ATOM   1667  CA  ALA A 235      32.258 -24.071 -27.682  1.00  6.37           C  
ATOM   1672  CA  ALA A 236      29.908 -21.277 -26.635  1.00  6.38           C  
ATOM   1677  CA  ILE A 237      28.830 -20.904 -30.261  1.00  6.39           C  
ATOM   1685  CA  ILE A 238      28.095 -24.621 -30.599  1.00  6.40           C  
ATOM   1693  CA  ALA A 239      25.835 -24.555 -27.545  1.00  6.41           C  
ATOM   1698  CA  GLY A 240      24.117 -21.331 -28.580  1.00  6.42           C  
ATOM   1702  CA  LEU A 241      23.063 -22.823 -31.906  1.00  6.43           C  
ATOM   1710  CA  PHE A 242      21.542 -25.758 -30.026  1.00  6.44           C  
ATOM   1721  CA  ALA A 243      19.177 -23.615 -27.963  1.00  6.45           C  
ATOM   1726  CA  LEU A 244      18.586 -21.466 -31.043  1.00  6.46           C  
ATOM   1734  CA  CYS A 245      17.476 -24.544 -32.993  1.00  6.47           C  
ATOM   1740  CA  TRP A 246      15.422 -26.229 -30.261  1.00  6.48           C  
ATOM   1754  CA  LEU A 247      13.778 -23.370 -28.361  1.00  6.49           C  
ATOM   1762  CA  PRO A 248      11.383 -22.622 -31.247  1.00  6.50           C  
ATOM   1769  CA  LEU A 249      10.163 -26.234 -31.223  1.00  6.51           C  
ATOM   1777  CA  HIS A 250       9.712 -26.214 -27.447  1.00  6.52           C  
ATOM   1787  CA  ILE A 251       8.165 -22.739 -27.435  1.00  6.53           C  
ATOM   1795  CA  ILE A 252       5.470 -24.099 -29.745  1.00  6.54           C  
ATOM   1803  CA  ASN A 253       4.743 -26.915 -27.295  1.00  6.55           C  
ATOM   1811  CA  CYS A 254       4.592 -24.390 -24.453  1.00  6.56           C  
ATOM   1817  CA  PHE A 255       1.823 -22.484 -26.229  1.00  6.57           C  
ATOM   1828  CA  THR A 256      -0.137 -25.643 -27.021  1.00  6.58           C  
ATOM   1835  CA  PHE A 257       0.123 -27.054 -23.494  1.00  6.59           C  
ATOM   1846  CA  PHE A 258      -0.023 -24.061 -21.143  1.00  6.60           C  
ATOM   1857  CA  CYS A 259      -2.485 -22.295 -23.439  1.00                 C  
ATOM   1863  CA  PRO A 260      -5.131 -24.669 -24.864  1.00                 C  
ATOM   1870  CA  ASP A 261      -6.932 -21.586 -26.183  1.00                 C  
ATOM   1878  CA  CYS A 262      -3.882 -20.411 -28.123  1.00                 C  
ATOM   1884  CA  SER A 263      -4.430 -21.637 -31.683  1.00                 C  
ATOM   1890  CA  HIS A 264      -2.602 -24.967 -31.888  1.00                 C  
ATOM   1900  CA  ALA A 265       0.457 -24.550 -34.101  1.00                 C  
ATOM   1905  CA  PRO A 266      -0.285 -25.372 -37.771  1.00                 C  
ATOM   1912  CA  LEU A 267       1.408 -28.337 -39.445  1.00                 C  
ATOM   1920  CA  TRP A 268       3.305 -26.178 -41.934  1.00  7.32           C  
ATOM   1934  CA  LEU A 269       4.848 -24.367 -38.982  1.00  7.33           C  
ATOM   1942  CA  MET A 270       5.208 -27.575 -36.997  1.00  7.34           C  
ATOM   1950  CA  TYR A 271       7.574 -29.206 -39.485  1.00  7.35           C  
ATOM   1962  CA  LEU A 272       9.678 -26.043 -39.744  1.00  7.36           C  
ATOM   1970  CA  ALA A 273      10.399 -26.278 -36.017  1.00  7.37           C  
ATOM   1975  CA  ILE A 274      11.132 -29.985 -36.447  1.00  7.38           C  
ATOM   1983  CA  VAL A 275      13.399 -29.418 -39.448  1.00  7.39           C  
ATOM   1990  CA  LEU A 276      15.186 -26.675 -37.520  1.00  7.40           C  
ATOM   1998  CA  ALA A 277      16.095 -29.237 -34.853  1.00  7.41           C  
ATOM   2003  CA  HIS A 278      17.464 -31.772 -37.340  1.00  7.42           C  
ATOM   2013  CA  THR A 279      19.559 -28.982 -38.853  1.00  7.43           C  
ATOM   2020  CA  ASN A 280      21.461 -28.593 -35.583  1.00  7.45           C  
ATOM   2028  CA  SER A 281      23.361 -31.820 -36.270  1.00  7.46           C  
ATOM   2034  CA  VAL A 282      24.781 -30.330 -39.475  1.00  7.47           C  
ATOM   2041  CA  VAL A 283      26.088 -26.974 -38.235  1.00  7.48           C  
ATOM   2048  CA  ASN A 284      28.774 -28.594 -36.071  1.00  7.49           C  
ATOM   2056  CA  PRO A 285      31.024 -30.022 -38.816  1.00  7.50           C  
ATOM   2063  CA  PHE A 286      31.009 -26.587 -40.465  1.00  7.51           C  
ATOM   2074  CA  ILE A 287      31.571 -24.692 -37.214  1.00  7.52           C  
ATOM   2082  CA  TYR A 288      34.789 -26.629 -36.602  1.00  7.53           C  
ATOM   2094  CA  ALA A 289      36.122 -26.069 -40.115  1.00  7.54           C  
ATOM   2099  CA  TYR A 290      35.617 -22.333 -39.601  1.00  7.55           C  
ATOM   2111  CA  ARG A 291      36.386 -21.681 -35.930  1.00  7.56           C  
ATOM   2122  CA  ILE A 292      39.236 -24.162 -35.538  1.00                 C  
ATOM   2130  CA  ARG A 293      42.100 -23.655 -37.987  1.00  8.48           C  
ATOM   2141  CA  GLU A 294      43.417 -27.085 -37.007  1.00  8.49           C  
ATOM   2150  CA  PHE A 295      40.227 -28.864 -38.058  1.00  8.50           C  
ATOM   2161  CA  ARG A 296      39.797 -27.262 -41.481  1.00  8.51           C  
ATOM   2172  CA  GLN A 297      43.346 -28.204 -42.474  1.00  8.52           C  
ATOM   2181  CA  THR A 298      42.617 -31.769 -41.379  1.00  8.53           C  
ATOM   2188  CA  PHE A 299      39.479 -32.078 -43.506  1.00  8.54           C  
ATOM   2199  CA  ARG A 300      41.066 -30.312 -46.481  1.00  8.55           C  
ATOM   2210  CA  LYS A 301      43.677 -33.077 -46.546  1.00  8.56           C  
ATOM   2219  CA  ILE A 302      41.271 -36.008 -46.183  1.00  8.57           C  
ATOM   2227  CA  ILE A 303      39.118 -34.811 -49.083  1.00  8.58           C  
ATOM   2235  CA  ARG A 304      42.038 -34.308 -51.471  1.00  8.59           C  
ATOM   2246  CA  SER A 305      43.481 -37.702 -50.544  1.00  8.60           C  
