# Supplementary material for: Unifying view of mechanical and functional hotspots across class A GPCRs
Source: PLoS Comput Biol. 2017 Feb 3;13(2):e1005381. doi: 10.1371/journal.pcbi.1005381 (PMC5315405; doi:10.1371/journal.pcbi.1005381)
Supplement: S1 Additional Data — Contains all PDB structures used for the analysis, annotated with the GPCRdb numbering scheme. For each receptor, a decomposition into quasi-rigid domains is provided, along with the corresponding single-receptor bridging score. (ZIP) [file pcbi.1005381.s003.zip › SI_additional_data/A2Aadenosine/structures/4UG2_CA.pdb]

ATOM      2  CA  SER A   6     -20.465 -13.265  19.240  1.00 50.81           C  
ATOM      8  CA  SER A   7     -22.125 -11.115  21.928  1.00 47.01           C  
ATOM     14  CA  VAL A   8     -22.608 -13.952  24.438  1.00 40.36           C  
ATOM     21  CA  TYR A   9     -18.839 -14.618  24.440  1.00 36.68           C  
ATOM     33  CA  ILE A  10     -18.083 -10.877  24.992  1.00 36.25           C  
ATOM     41  CA  THR A  11     -20.481 -10.488  27.944  1.00 37.63           C  
ATOM     48  CA  VAL A  12     -19.418 -13.708  29.724  1.00 35.58           C  
ATOM     55  CA  GLU A  13     -15.773 -12.748  29.178  1.00 33.48           C  
ATOM     64  CA  LEU A  14     -16.483  -9.292  30.685  1.00 30.30           C  
ATOM     72  CA  ALA A  15     -18.331 -10.869  33.639  1.00 29.77           C  
ATOM     77  CA  ILE A  16     -15.283 -13.106  34.279  1.00 30.16           C  
ATOM     85  CA  ALA A  17     -13.065  -9.990  34.220  1.00 32.51           C  
ATOM     90  CA  VAL A  18     -15.363  -8.422  36.849  1.00 33.06           C  
ATOM     97  CA  LEU A  19     -15.270 -11.488  39.133  1.00 33.94           C  
ATOM    105  CA  ALA A  20     -11.477 -11.830  38.800  1.00 33.87           C  
ATOM    110  CA  ILE A  21     -10.807  -8.225  39.884  1.00 33.96           C  
ATOM    118  CA  LEU A  22     -13.247  -8.231  42.839  1.00 35.20           C  
ATOM    126  CA  GLY A  23     -12.185 -11.568  44.373  1.00 34.28           C  
ATOM    130  CA  ASN A  24      -8.467 -10.940  43.908  1.00 36.14           C  
ATOM    138  CA  VAL A  25      -8.579  -7.387  45.276  1.00 36.80           C  
ATOM    145  CA  LEU A  26     -10.393  -8.970  48.245  1.00 38.24           C  
ATOM    153  CA  VAL A  27      -7.480 -11.426  48.673  1.00 38.96           C  
ATOM    160  CA  CYS A  28      -4.855  -8.628  48.479  1.00 42.75           C  
ATOM    166  CA  TRP A  29      -6.830  -6.313  50.761  1.00 46.53           C  
ATOM    180  CA  ALA A  30      -7.003  -9.023  53.425  1.00 47.94           C  
ATOM    185  CA  VAL A  31      -3.227  -9.567  53.589  1.00 50.60           C  
ATOM    192  CA  TRP A  32      -2.642  -5.810  53.736  1.00 57.72           C  
ATOM    206  CA  LEU A  33      -4.976  -5.317  56.701  1.00 56.88           C  
ATOM    214  CA  ASN A  34      -4.473  -8.548  58.642  1.00 54.08           C  
ATOM    222  CA  SER A  35      -1.063  -8.754  60.324  1.00 56.89           C  
ATOM    228  CA  ASN A  36      -1.413 -12.513  60.953  1.00 58.55           C  
ATOM    236  CA  LEU A  37      -1.520 -13.115  57.187  1.00 54.16           C  
ATOM    244  CA  GLN A  38       1.760 -11.340  56.384  1.00 53.43           C  
ATOM    253  CA  ASN A  39       3.948 -14.436  56.008  1.00 52.70           C  
ATOM    261  CA  VAL A  40       6.081 -15.734  53.109  1.00 49.64           C  
ATOM    268  CA  THR A  41       3.350 -18.141  51.920  1.00 46.72           C  
ATOM    275  CA  ASN A  42       0.785 -15.372  51.443  1.00 44.00           C  
ATOM    283  CA  TYR A  43       3.268 -13.315  49.413  1.00 43.54           C  
ATOM    295  CA  PHE A  44       2.978 -16.008  46.731  1.00 39.21           C  
ATOM    306  CA  VAL A  45      -0.807 -15.794  47.207  1.00 37.65           C  
ATOM    313  CA  VAL A  46      -0.648 -11.984  46.806  1.00 37.73           C  
ATOM    320  CA  SER A  47       1.665 -12.135  43.771  1.00 36.41           C  
ATOM    326  CA  ALA A  48      -0.690 -14.636  42.098  1.00 35.32           C  
ATOM    331  CA  ALA A  49      -3.716 -12.502  43.056  1.00 34.08           C  
ATOM    336  CA  ALA A  50      -1.978  -9.427  41.563  1.00 32.24           C  
ATOM    341  CA  ALA A  51      -1.289 -11.343  38.330  1.00 31.37           C  
ATOM    346  CA  ASP A  52      -5.006 -12.254  38.277  1.00 32.43           C  
ATOM    354  CA  ILE A  53      -6.075  -8.604  38.631  1.00 31.71           C  
ATOM    362  CA  LEU A  54      -3.951  -7.800  35.562  1.00 30.70           C  
ATOM    370  CA  VAL A  55      -5.616 -10.673  33.677  1.00 30.62           C  
ATOM    377  CA  GLY A  56      -8.998  -9.078  34.473  1.00 31.38           C  
ATOM    381  CA  VAL A  57      -8.078  -5.466  33.700  1.00 31.97           C  
ATOM    388  CA  LEU A  58      -5.721  -5.984  30.738  1.00 32.30           C  
ATOM    396  CA  ALA A  59      -5.516  -9.561  29.412  1.00 31.23           C  
ATOM    401  CA  ILE A  60      -9.241 -10.276  28.987  1.00 30.26           C  
ATOM    409  CA  PRO A  61     -10.188  -7.083  27.057  1.00 30.85           C  
ATOM    416  CA  PHE A  62      -7.156  -7.688  24.788  1.00 31.98           C  
ATOM    427  CA  ALA A  63      -8.154 -11.357  24.449  1.00 29.45           C  
ATOM    432  CA  ILE A  64     -11.684 -10.435  23.306  1.00 29.82           C  
ATOM    440  CA  ALA A  65     -10.311  -8.165  20.562  1.00 32.13           C  
ATOM    445  CA  ILE A  66      -7.808 -10.899  19.593  1.00 34.12           C  
ATOM    453  CA  SER A  67     -10.626 -13.482  19.412  1.00 35.35           C  
ATOM    459  CA  THR A  68     -13.279 -11.345  17.627  1.00 36.01           C  
ATOM    466  CA  GLY A  69     -11.130  -9.311  15.255  1.00 38.11           C  
ATOM    470  CA  PHE A  70     -10.115  -5.706  14.844  1.00 37.31           C  
ATOM    481  CA  CYS A  71      -7.909  -4.158  12.147  1.00 36.73           C  
ATOM    487  CA  ALA A  72      -4.231  -3.516  12.940  1.00 34.00           C  
ATOM    492  CA  ALA A  73      -0.671  -3.780  11.660  1.00 32.93           C  
ATOM    497  CA  CYS A  74       0.539  -7.389  11.925  1.00 35.48           C  
ATOM    503  CA  HIS A  75       3.197  -6.705  14.584  1.00 34.96           C  
ATOM    513  CA  GLY A  76       0.799  -4.572  16.594  1.00 35.07           C  
ATOM    517  CA  CYS A  77      -1.672  -7.427  16.383  1.00 36.88           C  
ATOM    523  CA  LEU A  78       1.111  -9.855  17.303  1.00 35.27           C  
ATOM    531  CA  PHE A  79       2.157  -7.654  20.254  1.00 36.25           C  
ATOM    542  CA  ILE A  80      -1.336  -7.738  21.787  1.00 33.54           C  
ATOM    550  CA  ALA A  81      -1.506 -11.548  21.487  1.00 31.32           C  
ATOM    555  CA  CYS A  82       1.928 -11.814  23.152  1.00 30.69           C  
ATOM    561  CA  PHE A  83       0.708  -9.515  25.932  1.00 30.08           C  
ATOM    572  CA  VAL A  84      -2.207 -11.893  26.676  1.00 27.07           C  
ATOM    579  CA  LEU A  85       0.352 -14.729  26.837  1.00 25.20           C  
ATOM    587  CA  VAL A  86       2.682 -12.892  29.271  1.00 25.18           C  
ATOM    594  CA  LEU A  87      -0.069 -11.939  31.752  1.00 26.38           C  
ATOM    602  CA  THR A  88      -1.855 -15.316  31.760  1.00 26.88           C  
ATOM    609  CA  ALA A  89       1.511 -17.083  32.148  1.00 27.38           C  
ATOM    614  CA  SER A  90       2.554 -14.973  35.188  1.00 30.25           C  
ATOM    620  CA  SER A  91      -0.833 -15.956  36.595  1.00 31.00           C  
ATOM    626  CA  ILE A  92       0.205 -19.628  36.117  1.00 29.72           C  
ATOM    634  CA  PHE A  93       3.808 -19.415  37.415  1.00 30.19           C  
ATOM    645  CA  SER A  94       3.005 -17.522  40.633  1.00 34.27           C  
ATOM    651  CA  LEU A  95       0.265 -20.075  41.369  1.00 34.71           C  
ATOM    659  CA  LEU A  96       2.931 -22.780  40.890  1.00 32.08           C  
ATOM    667  CA  ALA A  97       5.068 -20.834  43.399  1.00 31.05           C  
ATOM    672  CA  ILE A  98       2.279 -21.418  45.957  1.00 32.58           C  
ATOM    680  CA  ALA A  99       2.389 -25.187  45.323  1.00 33.11           C  
ATOM    685  CA  ILE A 100       6.195 -25.349  45.648  1.00 36.02           C  
ATOM    693  CA  ASP A 101       6.006 -23.281  48.871  1.00 38.20           C  
ATOM    701  CA  ARG A 102       3.492 -25.803  50.241  1.00 39.25           C  
ATOM    712  CA  TYR A 103       5.813 -28.686  49.322  1.00 38.01           C  
ATOM    724  CA  ILE A 104       8.801 -27.223  51.182  1.00 39.71           C  
ATOM    732  CA  ALA A 105       6.600 -26.279  54.169  1.00 43.62           C  
ATOM    737  CA  ILE A 106       5.084 -29.731  54.818  1.00 45.95           C  
ATOM    745  CA  ARG A 107       7.874 -32.085  53.651  1.00 49.75           C  
ATOM    756  CA  ILE A 108      10.988 -30.141  54.684  1.00 50.91           C  
ATOM    764  CA  PRO A 109       9.952 -28.000  57.701  1.00 54.44           C  
ATOM    771  CA  LEU A 110      13.470 -27.989  59.193  1.00 59.73           C  
ATOM    779  CA  ARG A 111      14.712 -26.141  56.089  1.00 57.15           C  
ATOM    790  CA  TYR A 112      11.601 -24.057  55.252  1.00 52.23           C  
ATOM    802  CA  ASN A 113      12.368 -20.785  57.099  1.00 54.82           C  
ATOM    810  CA  GLY A 114      16.034 -20.965  56.078  1.00 55.31           C  
ATOM    814  CA  LEU A 115      15.377 -21.760  52.411  1.00 57.30           C  
ATOM    822  CA  VAL A 116      12.186 -19.783  51.651  1.00 54.56           C  
ATOM    829  CA  THR A 117      13.272 -16.420  53.060  1.00 54.62           C  
ATOM    836  CA  GLY A 118      11.623 -13.068  52.258  1.00 52.37           C  
ATOM    840  CA  THR A 119      14.459 -12.115  49.889  1.00 51.90           C  
ATOM    847  CA  ARG A 120      14.326 -15.386  47.936  1.00 52.92           C  
ATOM    858  CA  ALA A 121      10.505 -15.286  47.807  1.00 47.32           C  
ATOM    863  CA  LYS A 122      10.746 -11.925  46.008  1.00 44.85           C  
ATOM    872  CA  GLY A 123      13.449 -13.494  43.807  1.00 39.77           C  
ATOM    876  CA  ILE A 124      11.153 -16.409  42.930  1.00 37.79           C  
ATOM    884  CA  ILE A 125       8.357 -14.040  41.839  1.00 38.62           C  
ATOM    892  CA  ALA A 126      10.863 -12.021  39.776  1.00 37.85           C  
ATOM    897  CA  ILE A 127      11.847 -15.295  38.044  1.00 38.42           C  
ATOM    905  CA  CYS A 128       8.144 -15.968  37.307  1.00 35.53           C  
ATOM    911  CA  TRP A 129       7.691 -12.597  35.567  1.00 34.03           C  
ATOM    925  CA  VAL A 130      10.947 -12.965  33.639  1.00 35.32           C  
ATOM    932  CA  LEU A 131       9.911 -16.453  32.447  1.00 34.39           C  
ATOM    940  CA  SER A 132       6.512 -14.978  31.514  1.00 32.57           C  
ATOM    946  CA  PHE A 133       8.099 -12.226  29.401  1.00 32.55           C  
ATOM    957  CA  ALA A 134      10.670 -14.653  27.926  1.00 31.28           C  
ATOM    962  CA  ILE A 135       8.031 -17.214  26.865  1.00 29.43           C  
ATOM    970  CA  GLY A 136       5.260 -14.710  26.070  1.00 29.31           C  
ATOM    974  CA  LEU A 137       7.254 -12.387  23.811  1.00 30.34           C  
ATOM    982  CA  THR A 138       9.090 -15.137  21.876  1.00 30.12           C  
ATOM    989  CA  PRO A 139       6.926 -14.651  18.726  1.00 31.59           C  
ATOM    996  CA  MET A 140       8.127 -10.993  18.554  1.00 36.07           C  
ATOM   1004  CA  LEU A 141      11.584 -12.412  17.730  1.00 36.65           C  
ATOM   1012  CA  GLY A 142      10.430 -13.910  14.419  1.00 32.97           C  
ATOM   1016  CA  TRP A 143       8.531 -17.056  15.438  1.00 30.60           C  
ATOM   1030  CA  ASN A 144       5.287 -15.683  14.010  1.00 31.41           C  
ATOM   1038  CA  ASN A 145       3.053 -15.679  10.906  1.00 33.51           C  
ATOM   1046  CA  CYS A 146       3.516 -12.011   9.990  1.00 37.65           C  
ATOM   1052  CA  GLY A 147       5.646 -12.801   6.918  1.00 40.26           C  
ATOM   1056  CA  GLN A 148       2.540 -14.186   5.176  1.00 44.32           C  
ATOM   1065  CA  PRO A 149      -0.379 -11.789   5.894  1.00 39.52           C  
ATOM   1072  CA  LYS A 150      -3.885 -13.010   4.979  1.00 38.21           C  
ATOM   1081  CA  GLU A 151      -4.749 -10.179   2.558  1.00 39.89           C  
ATOM   1090  CA  GLY A 152      -8.084 -11.677   1.456  1.00 38.87           C  
ATOM   1094  CA  LYS A 153      -9.338 -11.888   5.051  1.00 40.51           C  
ATOM   1103  CA  ALA A 154      -8.275  -8.284   5.704  1.00 41.04           C  
ATOM   1108  CA  HIS A 155     -10.445  -7.148   2.787  1.00 46.21           C  
ATOM   1118  CA  SER A 156     -13.509  -9.045   4.006  1.00 50.10           C  
ATOM   1124  CA  GLN A 157     -13.032  -7.370   7.396  1.00 52.64           C  
ATOM   1133  CA  GLY A 158     -12.720  -3.913   5.816  1.00 50.60           C  
ATOM   1137  CA  CYS A 159      -9.126  -3.464   6.976  1.00 48.05           C  
ATOM   1143  CA  GLY A 160      -6.972  -0.770   5.375  1.00 50.40           C  
ATOM   1147  CA  GLU A 161      -3.784  -1.563   3.490  1.00 53.52           C  
ATOM   1156  CA  GLY A 162      -0.880  -2.078   5.883  1.00 45.07           C  
ATOM   1160  CA  GLN A 163      -3.338  -3.817   8.222  1.00 39.49           C  
ATOM   1169  CA  VAL A 164      -4.502  -7.391   8.826  1.00 34.91           C  
ATOM   1176  CA  ALA A 165      -7.565  -8.852  10.546  1.00 33.35           C  
ATOM   1181  CA  CYS A 166      -6.342  -9.332  14.103  1.00 35.60           C  
ATOM   1187  CA  LEU A 167      -7.028 -12.984  15.025  1.00 31.88           C  
ATOM   1195  CA  PHE A 168      -4.826 -14.949  17.480  1.00 29.78           C  
ATOM   1206  CA  GLU A 169      -4.300 -18.053  15.310  1.00 28.35           C  
ATOM   1215  CA  ASP A 170      -3.543 -15.914  12.241  1.00 30.73           C  
ATOM   1223  CA  VAL A 171      -0.385 -14.429  13.856  1.00 28.49           C  
ATOM   1230  CA  VAL A 172       0.691 -16.847  16.642  1.00 26.98           C  
ATOM   1237  CA  PRO A 173       1.911 -20.130  15.075  1.00 27.16           C  
ATOM   1244  CA  MET A 174       0.406 -23.369  16.417  1.00 29.06           C  
ATOM   1252  CA  ASN A 175       3.833 -25.047  16.591  1.00 26.25           C  
ATOM   1260  CA  TYR A 176       4.826 -22.358  19.087  1.00 24.86           C  
ATOM   1272  CA  MET A 177       1.585 -22.883  21.034  1.00 24.77           C  
ATOM   1280  CA  VAL A 178       1.975 -26.676  21.162  1.00 26.27           C  
ATOM   1287  CA  TYR A 179       5.769 -27.254  21.381  1.00 28.40           C  
ATOM   1299  CA  PHE A 180       6.655 -24.260  23.557  1.00 29.37           C  
ATOM   1310  CA  ASN A 181       3.660 -22.575  25.226  1.00 29.25           C  
ATOM   1318  CA  PHE A 182       1.641 -25.690  26.117  1.00 31.11           C  
ATOM   1329  CA  PHE A 183       4.728 -27.457  27.511  1.00 34.27           C  
ATOM   1340  CA  ALA A 184       6.270 -24.588  29.492  1.00 32.36           C  
ATOM   1345  CA  CYS A 185       3.076 -22.931  30.728  1.00 31.70           C  
ATOM   1351  CA  VAL A 186       0.401 -25.620  31.067  1.00 31.06           C  
ATOM   1358  CA  LEU A 187       1.710 -29.199  31.066  1.00 33.36           C  
ATOM   1366  CA  VAL A 188       4.866 -28.811  33.167  1.00 33.80           C  
ATOM   1373  CA  PRO A 189       3.247 -26.635  35.876  1.00 34.01           C  
ATOM   1380  CA  LEU A 190       0.260 -29.038  35.956  1.00 33.88           C  
ATOM   1388  CA  LEU A 191       2.418 -32.153  36.340  1.00 34.94           C  
ATOM   1396  CA  LEU A 192       4.602 -30.387  38.924  1.00 36.29           C  
ATOM   1404  CA  MET A 193       1.514 -29.367  40.921  1.00 36.45           C  
ATOM   1412  CA  LEU A 194       0.175 -32.923  40.625  1.00 36.35           C  
ATOM   1420  CA  GLY A 195       3.473 -34.363  41.907  1.00 35.84           C  
ATOM   1424  CA  VAL A 196       3.502 -31.963  44.856  1.00 38.62           C  
ATOM   1431  CA  TYR A 197      -0.088 -32.924  45.680  1.00 40.66           C  
ATOM   1443  CA  LEU A 198       0.523 -36.720  45.425  1.00 44.64           C  
ATOM   1451  CA  ARG A 199       3.523 -36.601  47.773  1.00 46.95           C  
ATOM   1462  CA  ILE A 200       1.682 -34.626  50.483  1.00 48.84           C  
ATOM   1470  CA  PHE A 201      -1.471 -36.725  49.991  1.00 52.46           C  
ATOM   1481  CA  LEU A 202       0.176 -40.162  50.203  1.00 52.82           C  
ATOM   1489  CA  ALA A 203       2.478 -39.185  53.099  1.00 56.28           C  
ATOM   1494  CA  ALA A 204      -0.570 -37.911  55.026  1.00 65.62           C  
ATOM   1499  CA  ARG A 205      -2.527 -41.138  54.412  1.00 71.62           C  
ATOM   1510  CA  ARG A 206       0.349 -43.308  55.710  1.00 78.05           C  
ATOM   1521  CA  GLN A 207       0.462 -41.681  59.162  1.00 81.34           C  
ATOM   1530  CA  LEU A 208      -3.332 -42.106  59.338  1.00 84.53           C  
ATOM   1538  CA  ALA A 221       1.094 -35.044  66.349  1.00 71.62           C  
ATOM   1543  CA  ARG A 222      -2.565 -35.010  65.254  1.00 74.55           C  
ATOM   1548  CA  SER A 223      -2.283 -31.248  64.609  1.00 76.34           C  
ATOM   1553  CA  THR A 224       0.566 -31.603  62.088  1.00 75.93           C  
ATOM   1560  CA  LEU A 225      -1.307 -34.510  60.453  1.00 71.26           C  
ATOM   1568  CA  GLN A 226      -4.542 -32.489  60.230  1.00 69.62           C  
ATOM   1577  CA  LYS A 227      -2.610 -29.634  58.571  1.00 64.02           C  
ATOM   1586  CA  GLU A 228      -1.214 -32.129  56.032  1.00 59.78           C  
ATOM   1595  CA  VAL A 229      -4.722 -33.340  55.103  1.00 50.36           C  
ATOM   1602  CA  HIS A 230      -5.886 -29.724  54.717  1.00 46.37           C  
ATOM   1612  CA  ALA A 231      -2.947 -28.931  52.429  1.00 41.23           C  
ATOM   1617  CA  ALA A 232      -3.678 -32.006  50.295  1.00 39.94           C  
ATOM   1622  CA  LYS A 233      -7.312 -31.027  49.689  1.00 41.46           C  
ATOM   1631  CA  SER A 234      -6.340 -27.411  48.916  1.00 39.69           C  
ATOM   1637  CA  LEU A 235      -3.725 -28.624  46.419  1.00 38.79           C  
ATOM   1645  CA  ALA A 236      -6.232 -31.096  44.918  1.00 35.82           C  
ATOM   1650  CA  ILE A 237      -8.631 -28.212  44.220  1.00 36.42           C  
ATOM   1658  CA  ILE A 238      -5.952 -26.007  42.631  1.00 33.93           C  
ATOM   1666  CA  VAL A 239      -4.784 -28.884  40.384  1.00 32.82           C  
ATOM   1673  CA  GLY A 240      -8.338 -30.039  39.578  1.00 31.54           C  
ATOM   1677  CA  LEU A 241      -9.489 -26.554  38.597  1.00 31.00           C  
ATOM   1685  CA  PHE A 242      -6.227 -25.676  36.772  1.00 30.18           C  
ATOM   1696  CA  ALA A 243      -6.650 -28.759  34.566  1.00 30.68           C  
ATOM   1701  CA  LEU A 244     -10.362 -28.053  34.009  1.00 30.41           C  
ATOM   1709  CA  CYS A 245      -9.662 -24.415  33.051  1.00 28.09           C  
ATOM   1715  CA  TRP A 246      -6.492 -24.813  30.943  1.00 28.59           C  
ATOM   1729  CA  LEU A 247      -6.506 -28.246  29.285  1.00 27.80           C  
ATOM   1737  CA  PRO A 248      -9.564 -27.881  26.991  1.00 27.08           C  
ATOM   1744  CA  LEU A 249      -8.147 -24.880  25.073  1.00 27.19           C  
ATOM   1752  CA  HIS A 250      -4.624 -26.334  24.831  1.00 28.27           C  
ATOM   1762  CA  ILE A 251      -5.846 -29.796  23.837  1.00 28.69           C  
ATOM   1770  CA  ILE A 252      -7.901 -28.111  21.085  1.00 27.92           C  
ATOM   1778  CA  ASN A 253      -4.684 -26.325  20.054  1.00 28.11           C  
ATOM   1786  CA  CYS A 254      -3.015 -29.744  19.647  1.00 30.29           C  
ATOM   1792  CA  PHE A 255      -5.835 -30.942  17.365  1.00 32.98           C  
ATOM   1803  CA  THR A 256      -5.568 -27.845  15.146  1.00 31.97           C  
ATOM   1810  CA  PHE A 257      -1.787 -28.336  14.921  1.00 34.29           C  
ATOM   1821  CA  PHE A 258      -1.791 -32.099  14.275  1.00 42.49           C  
ATOM   1832  CA  CYS A 259      -4.479 -31.876  11.570  1.00 56.88           C  
ATOM   1838  CA  PRO A 260      -4.443 -28.429   9.921  1.00 61.69           C  
ATOM   1845  CA  ASP A 261      -6.284 -29.906   6.903  1.00 65.23           C  
ATOM   1853  CA  CYS A 262      -9.210 -31.028   9.092  1.00 61.75           C  
ATOM   1859  CA  SER A 263     -12.128 -28.632   9.620  1.00 53.45           C  
ATOM   1865  CA  HIS A 264     -11.380 -26.266  12.497  1.00 44.54           C  
ATOM   1875  CA  ALA A 265     -12.972 -26.744  15.886  1.00 40.15           C  
ATOM   1880  CA  PRO A 266     -16.124 -24.548  15.741  1.00 38.30           C  
ATOM   1887  CA  LEU A 267     -16.214 -20.941  16.967  1.00 36.33           C  
ATOM   1895  CA  TRP A 268     -18.511 -21.712  19.947  1.00 33.35           C  
ATOM   1909  CA  LEU A 269     -16.054 -24.326  21.200  1.00 29.96           C  
ATOM   1917  CA  MET A 270     -13.115 -21.919  20.767  1.00 29.47           C  
ATOM   1925  CA  TYR A 271     -15.014 -19.314  22.815  1.00 30.47           C  
ATOM   1937  CA  LEU A 272     -16.012 -21.659  25.644  1.00 30.00           C  
ATOM   1945  CA  ALA A 273     -12.420 -22.922  25.901  1.00 28.93           C  
ATOM   1950  CA  ILE A 274     -11.033 -19.361  26.014  1.00 28.80           C  
ATOM   1958  CA  VAL A 275     -13.657 -18.480  28.653  1.00 30.16           C  
ATOM   1965  CA  LEU A 276     -12.697 -21.542  30.742  1.00 30.21           C  
ATOM   1973  CA  SER A 277      -9.006 -20.558  30.670  1.00 29.82           C  
ATOM   1979  CA  HIS A 278      -9.830 -17.076  32.021  1.00 29.99           C  
ATOM   1989  CA  THR A 279     -12.100 -18.492  34.735  1.00 30.25           C  
ATOM   1996  CA  ASN A 280      -8.888 -19.871  36.273  1.00 29.93           C  
ATOM   2004  CA  SER A 281      -8.120 -16.290  37.308  1.00 32.32           C  
ATOM   2010  CA  VAL A 282     -11.329 -16.093  39.371  1.00 33.69           C  
ATOM   2017  CA  VAL A 283     -10.827 -19.452  41.148  1.00 34.49           C  
ATOM   2024  CA  ASN A 284      -7.023 -19.652  41.499  1.00 32.97           C  
ATOM   2032  CA  PRO A 285      -5.860 -18.752  44.066  1.00 33.10           C  
ATOM   2039  CA  PHE A 286      -9.154 -17.441  45.515  1.00 34.38           C  
ATOM   2050  CA  ILE A 287     -10.530 -20.800  46.696  1.00 35.26           C  
ATOM   2058  CA  TYR A 288      -7.137 -21.699  48.183  1.00 38.72           C  
ATOM   2070  CA  ALA A 289      -7.279 -18.569  50.370  1.00 41.55           C  
ATOM   2075  CA  TYR A 290     -11.011 -18.936  51.054  1.00 46.51           C  
ATOM   2087  CA  ARG A 291     -10.192 -22.346  52.562  1.00 49.28           C  
ATOM   2098  CA  ILE A 292      -7.893 -20.770  55.175  1.00 54.64           C  
ATOM   2106  CA  ARG A 293     -10.194 -19.782  58.059  1.00 60.36           C  
ATOM   2117  CA  GLU A 294      -8.022 -16.732  58.821  1.00 59.12           C  
ATOM   2126  CA  PHE A 295      -8.697 -15.399  55.296  1.00 54.06           C  
ATOM   2137  CA  ARG A 296     -12.363 -16.423  55.476  1.00 54.78           C  
ATOM   2148  CA  GLN A 297     -12.955 -14.367  58.631  1.00 55.22           C  
ATOM   2157  CA  THR A 298     -10.914 -11.401  57.325  1.00 51.91           C  
ATOM   2164  CA  PHE A 299     -13.109 -11.400  54.196  1.00 53.55           C  
ATOM   2175  CA  ARG A 300     -16.254 -11.226  56.361  1.00 60.99           C  
ATOM   2186  CA  LYS A 301     -14.603  -8.444  58.386  1.00 58.68           C  
ATOM   2195  CA  ILE A 302     -13.930  -6.414  55.209  1.00 56.12           C  
ATOM   2203  CA  ILE A 303     -17.516  -6.734  53.910  1.00 58.72           C  
ATOM   2211  CA  ARG A 304     -19.328  -6.557  57.267  1.00 64.68           C  
ATOM   2222  CA  SER A 305     -17.269  -3.792  58.917  1.00 62.27           C  
ATOM   2228  CA  HIS A 306     -14.922  -2.010  56.472  1.00 62.00           C  
ATOM   2238  CA  VAL A 307     -17.206  -1.307  53.520  1.00 61.72           C  
ATOM   2245  CA  LEU A 308     -20.600  -1.430  55.284  1.00 63.21           C  
ATOM   2253  CA  ARG A 309     -19.416   1.158  57.858  1.00 66.25           C  
