# Supplementary material for: Unifying view of mechanical and functional hotspots across class A GPCRs
Source: PLoS Comput Biol. 2017 Feb 3;13(2):e1005381. doi: 10.1371/journal.pcbi.1005381 (PMC5315405; doi:10.1371/journal.pcbi.1005381)
Supplement: S1 Additional Data — Contains all PDB structures used for the analysis, annotated with the GPCRdb numbering scheme. For each receptor, a decomposition into quasi-rigid domains is provided, along with the corresponding single-receptor bridging score. (ZIP) [file pcbi.1005381.s003.zip › SI_additional_data/A2Aadenosine/structures/4UHR_CA.pdb]

ATOM      2  CA  SER A   6     -28.490  -3.517 -45.874  1.00 75.30           C  
ATOM      8  CA  SER A   7     -31.567  -3.174 -43.660  1.00 69.48           C  
ATOM     14  CA  VAL A   8     -29.663  -5.518 -41.301  1.00 63.33           C  
ATOM     21  CA  TYR A   9     -27.321  -2.565 -40.716  1.00 59.62           C  
ATOM     33  CA  ILE A  10     -30.324  -0.228 -40.235  1.00 57.70           C  
ATOM     41  CA  THR A  11     -32.000  -2.432 -37.598  1.00 55.93           C  
ATOM     48  CA  VAL A  12     -28.763  -3.115 -35.634  1.00 51.40           C  
ATOM     55  CA  GLU A  13     -28.032   0.630 -35.758  1.00 51.45           C  
ATOM     64  CA  LEU A  14     -31.460   1.474 -34.307  1.00 49.21           C  
ATOM     72  CA  ALA A  15     -31.286  -1.333 -31.725  1.00 48.45           C  
ATOM     77  CA  ILE A  16     -28.061   0.244 -30.406  1.00 46.44           C  
ATOM     85  CA  ALA A  17     -29.659   3.712 -30.514  1.00 45.89           C  
ATOM     90  CA  VAL A  18     -32.429   2.421 -28.216  1.00 45.47           C  
ATOM     97  CA  LEU A  19     -29.987   0.839 -25.738  1.00 45.51           C  
ATOM    105  CA  ALA A  20     -27.831   4.006 -25.754  1.00 43.88           C  
ATOM    110  CA  ILE A  21     -30.827   6.107 -24.647  1.00 44.39           C  
ATOM    118  CA  LEU A  22     -32.242   3.625 -22.100  1.00 44.85           C  
ATOM    126  CA  GLY A  23     -29.004   2.696 -20.290  1.00 41.81           C  
ATOM    130  CA  ASN A  24     -27.804   6.286 -20.026  1.00 41.22           C  
ATOM    138  CA  VAL A  25     -31.178   7.769 -18.997  1.00 41.69           C  
ATOM    145  CA  LEU A  26     -31.047   5.112 -16.258  1.00 44.02           C  
ATOM    153  CA  VAL A  27     -27.599   6.442 -15.233  1.00 45.76           C  
ATOM    160  CA  CYS A  28     -28.939  10.042 -15.181  1.00 49.98           C  
ATOM    166  CA  TRP A  29     -32.037   9.043 -13.181  1.00 56.26           C  
ATOM    180  CA  ALA A  30     -29.911   7.120 -10.674  1.00 54.50           C  
ATOM    185  CA  VAL A  31     -27.673  10.097  -9.865  1.00 56.50           C  
ATOM    192  CA  TRP A  32     -30.717  12.390  -9.622  1.00 63.88           C  
ATOM    206  CA  LEU A  33     -32.548  10.148  -7.140  1.00 64.22           C  
ATOM    214  CA  ASN A  34     -29.786   8.689  -4.933  1.00 63.36           C  
ATOM    222  CA  SER A  35     -28.211  11.371  -2.713  1.00 67.50           C  
ATOM    228  CA  ASN A  36     -25.069   9.304  -2.028  1.00 66.08           C  
ATOM    236  CA  LEU A  37     -24.259   9.223  -5.758  1.00 61.06           C  
ATOM    244  CA  GLN A  38     -23.984  13.022  -5.927  1.00 59.75           C  
ATOM    253  CA  ASN A  39     -20.250  13.714  -6.102  1.00 57.08           C  
ATOM    261  CA  VAL A  40     -17.923  15.394  -8.631  1.00 51.70           C  
ATOM    268  CA  THR A  41     -16.929  12.069 -10.273  1.00 45.53           C  
ATOM    275  CA  ASN A  42     -20.568  11.455 -11.217  1.00 41.21           C  
ATOM    283  CA  TYR A  43     -20.912  14.876 -12.794  1.00 40.79           C  
ATOM    295  CA  PHE A  44     -18.420  13.514 -15.348  1.00 40.53           C  
ATOM    306  CA  VAL A  45     -20.348  10.209 -15.525  1.00 40.59           C  
ATOM    313  CA  VAL A  46     -23.645  12.049 -16.119  1.00 40.91           C  
ATOM    320  CA  SER A  47     -22.055  14.295 -18.751  1.00 40.46           C  
ATOM    326  CA  ALA A  48     -20.787  11.261 -20.670  1.00 39.96           C  
ATOM    331  CA  ALA A  49     -24.273   9.752 -20.291  1.00 38.74           C  
ATOM    336  CA  ALA A  50     -25.964  12.954 -21.555  1.00 38.12           C  
ATOM    341  CA  ALA A  51     -23.608  12.959 -24.562  1.00 36.63           C  
ATOM    346  CA  ASP A  52     -24.460   9.287 -25.225  1.00 37.19           C  
ATOM    354  CA  ILE A  53     -28.195  10.064 -25.251  1.00 37.77           C  
ATOM    362  CA  LEU A  54     -27.567  12.717 -27.940  1.00 39.31           C  
ATOM    370  CA  VAL A  55     -25.629  10.075 -29.908  1.00 41.97           C  
ATOM    377  CA  GLY A  56     -28.615   7.695 -29.707  1.00 43.83           C  
ATOM    381  CA  VAL A  57     -31.356  10.268 -30.343  1.00 45.49           C  
ATOM    388  CA  LEU A  58     -29.569  12.296 -33.047  1.00 45.62           C  
ATOM    396  CA  ALA A  59     -26.123  11.116 -34.209  1.00 46.00           C  
ATOM    401  CA  ILE A  60     -27.142   7.505 -34.959  1.00 45.99           C  
ATOM    409  CA  PRO A  61     -30.212   8.449 -37.074  1.00 47.08           C  
ATOM    416  CA  PHE A  62     -28.005  10.974 -38.931  1.00 49.83           C  
ATOM    427  CA  ALA A  63     -25.318   8.303 -39.519  1.00 52.47           C  
ATOM    432  CA  ILE A  64     -27.992   6.084 -41.142  1.00 59.12           C  
ATOM    440  CA  ALA A  65     -28.882   8.884 -43.597  1.00 62.77           C  
ATOM    445  CA  ILE A  66     -25.120   9.107 -44.223  1.00 68.00           C  
ATOM    453  CA  SER A  67     -25.453   5.560 -45.667  1.00 72.73           C  
ATOM    459  CA  THR A  68     -28.874   5.605 -47.411  1.00 77.94           C  
ATOM    466  CA  GLY A  69     -27.570   8.157 -49.925  1.00 76.63           C  
ATOM    470  CA  PHE A  70     -30.596  10.448 -50.074  1.00 71.93           C  
ATOM    481  CA  CYS A  71     -30.474  13.415 -52.461  1.00 69.62           C  
ATOM    487  CA  ALA A  72     -29.319  16.647 -50.788  1.00 61.31           C  
ATOM    492  CA  ALA A  73     -27.285  19.813 -51.353  1.00 58.95           C  
ATOM    497  CA  CYS A  74     -23.560  19.169 -50.845  1.00 60.85           C  
ATOM    503  CA  HIS A  75     -23.057  21.448 -47.820  1.00 57.12           C  
ATOM    513  CA  GLY A  76     -26.340  20.359 -46.265  1.00 56.17           C  
ATOM    517  CA  CYS A  77     -25.237  16.740 -46.531  1.00 57.47           C  
ATOM    523  CA  LEU A  78     -21.862  17.829 -45.105  1.00 55.41           C  
ATOM    531  CA  PHE A  79     -23.722  19.488 -42.210  1.00 54.81           C  
ATOM    542  CA  ILE A  80     -25.375  16.187 -41.222  1.00 53.18           C  
ATOM    550  CA  ALA A  81     -22.033  14.313 -41.335  1.00 50.49           C  
ATOM    555  CA  CYS A  82     -20.287  17.009 -39.278  1.00 47.22           C  
ATOM    561  CA  PHE A  83     -23.015  16.808 -36.625  1.00 46.96           C  
ATOM    572  CA  VAL A  84     -22.352  13.061 -36.291  1.00 41.64           C  
ATOM    579  CA  LEU A  85     -18.692  13.957 -35.658  1.00 38.87           C  
ATOM    587  CA  VAL A  86     -19.487  16.681 -33.087  1.00 36.23           C  
ATOM    594  CA  LEU A  87     -21.818  14.414 -31.102  1.00 34.85           C  
ATOM    602  CA  THR A  88     -19.540  11.352 -31.142  1.00 35.82           C  
ATOM    609  CA  ALA A  89     -16.483  13.428 -30.158  1.00 37.16           C  
ATOM    614  CA  SER A  90     -18.362  14.882 -27.156  1.00 37.33           C  
ATOM    620  CA  SER A  91     -19.075  11.336 -26.010  1.00 38.49           C  
ATOM    626  CA  ILE A  92     -15.341  10.498 -26.285  1.00 37.18           C  
ATOM    634  CA  PHE A  93     -14.009  13.649 -24.553  1.00 38.05           C  
ATOM    645  CA  SER A  94     -16.373  13.378 -21.559  1.00 37.50           C  
ATOM    651  CA  LEU A  95     -15.497   9.679 -21.160  1.00 38.07           C  
ATOM    659  CA  LEU A  96     -11.837  10.767 -21.064  1.00 38.78           C  
ATOM    667  CA  ALA A  97     -12.722  13.230 -18.287  1.00 36.35           C  
ATOM    672  CA  ILE A  98     -13.964  10.302 -16.155  1.00 35.61           C  
ATOM    680  CA  ALA A  99     -10.565   8.619 -16.679  1.00 37.19           C  
ATOM    685  CA  ILE A 100      -8.603  11.789 -15.779  1.00 39.06           C  
ATOM    693  CA  ASP A 101     -10.798  12.276 -12.684  1.00 43.17           C  
ATOM    701  CA  ARG A 102     -10.012   8.699 -11.574  1.00 45.31           C  
ATOM    712  CA  TYR A 103      -6.281   9.236 -12.125  1.00 49.29           C  
ATOM    724  CA  ILE A 104      -6.268  12.309  -9.850  1.00 48.68           C  
ATOM    732  CA  ALA A 105      -8.329  10.326  -7.313  1.00 51.72           C  
ATOM    737  CA  ILE A 106      -5.847   7.416  -7.136  1.00 55.49           C  
ATOM    745  CA  ARG A 107      -2.551   9.306  -7.605  1.00 63.06           C  
ATOM    756  CA  ILE A 108      -3.413  12.329  -5.418  1.00 64.92           C  
ATOM    764  CA  PRO A 109      -6.159  11.173  -2.985  1.00 67.29           C  
ATOM    771  CA  LEU A 110      -5.234  13.701  -0.259  1.00 72.13           C  
ATOM    779  CA  ARG A 111      -5.771  16.738  -2.499  1.00 70.84           C  
ATOM    790  CA  TYR A 112      -8.630  15.455  -4.717  1.00 64.47           C  
ATOM    802  CA  ASN A 113     -11.506  17.347  -3.013  1.00 63.39           C  
ATOM    810  CA  GLY A 114      -9.823  20.773  -2.949  1.00 60.04           C  
ATOM    814  CA  LEU A 115      -8.478  20.273  -6.483  1.00 58.96           C  
ATOM    822  CA  VAL A 116     -11.421  18.761  -8.431  1.00 55.97           C  
ATOM    829  CA  THR A 117     -14.105  21.264  -7.373  1.00 55.57           C  
ATOM    836  CA  GLY A 118     -17.567  21.712  -8.930  1.00 51.80           C  
ATOM    840  CA  THR A 119     -16.570  24.928 -10.723  1.00 51.19           C  
ATOM    847  CA  ARG A 120     -13.537  23.254 -12.298  1.00 50.96           C  
ATOM    858  CA  ALA A 121     -15.537  20.142 -13.295  1.00 48.47           C  
ATOM    863  CA  LYS A 122     -18.050  22.346 -15.141  1.00 46.68           C  
ATOM    872  CA  GLY A 123     -15.056  23.985 -16.842  1.00 44.33           C  
ATOM    876  CA  ILE A 124     -13.602  20.659 -18.022  1.00 44.55           C  
ATOM    884  CA  ILE A 125     -16.865  19.601 -19.721  1.00 47.85           C  
ATOM    892  CA  ALA A 126     -17.364  23.046 -21.279  1.00 49.35           C  
ATOM    897  CA  ILE A 127     -13.946  22.462 -22.880  1.00 48.59           C  
ATOM    905  CA  CYS A 128     -15.076  19.004 -24.089  1.00 46.11           C  
ATOM    911  CA  TRP A 129     -17.876  20.619 -26.110  1.00 44.36           C  
ATOM    925  CA  VAL A 130     -15.753  23.473 -27.438  1.00 44.14           C  
ATOM    932  CA  LEU A 131     -13.302  20.744 -28.566  1.00 46.24           C  
ATOM    940  CA  SER A 132     -16.046  18.624 -30.194  1.00 43.10           C  
ATOM    946  CA  PHE A 133     -17.546  21.617 -32.004  1.00 41.25           C  
ATOM    957  CA  ALA A 134     -14.116  22.756 -33.251  1.00 42.57           C  
ATOM    962  CA  ILE A 135     -12.858  19.397 -34.568  1.00 43.82           C  
ATOM    970  CA  GLY A 136     -16.302  18.251 -35.765  1.00 45.59           C  
ATOM    974  CA  LEU A 137     -17.235  21.462 -37.606  1.00 49.80           C  
ATOM    982  CA  THR A 138     -13.787  21.894 -39.222  1.00 53.27           C  
ATOM    989  CA  PRO A 139     -14.912  20.355 -42.574  1.00 55.25           C  
ATOM    996  CA  MET A 140     -17.617  23.050 -42.745  1.00 59.48           C  
ATOM   1004  CA  LEU A 141     -15.116  25.940 -42.764  1.00 58.40           C  
ATOM   1012  CA  GLY A 142     -13.595  24.780 -46.080  1.00 54.68           C  
ATOM   1016  CA  TRP A 143     -11.981  21.373 -45.495  1.00 54.12           C  
ATOM   1030  CA  ASN A 144     -14.488  19.404 -47.585  1.00 56.16           C  
ATOM   1038  CA  ASN A 145     -15.095  17.732 -50.976  1.00 59.97           C  
ATOM   1046  CA  CYS A 146     -17.917  20.108 -51.973  1.00 66.60           C  
ATOM   1052  CA  GLY A 147     -15.676  21.905 -54.489  1.00 77.50           C  
ATOM   1056  CA  GLN A 148     -16.318  19.030 -56.911  1.00 83.95           C  
ATOM   1065  CA  PRO A 149     -19.831  17.583 -56.336  1.00 83.01           C  
ATOM   1072  CA  LYS A 150     -20.330  14.221 -58.081  1.00 82.94           C  
ATOM   1081  CA  GLU A 151     -23.101  15.152 -60.531  1.00 92.00           C  
ATOM   1090  CA  GLY A 152     -23.028  11.843 -62.450  1.00 91.75           C  
ATOM   1094  CA  LYS A 153     -25.029  10.266 -59.620  1.00 90.26           C  
ATOM   1103  CA  ALA A 154     -27.428  13.224 -59.999  1.00 93.91           C  
ATOM   1108  CA  GLY A 158     -31.416  10.077 -59.725  1.00 77.35           C  
ATOM   1112  CA  CYS A 159     -30.967  13.394 -57.917  1.00 77.60           C  
ATOM   1118  CA  GLY A 160     -32.106  16.884 -58.966  1.00 78.07           C  
ATOM   1122  CA  GLU A 161     -29.851  19.731 -60.108  1.00 78.41           C  
ATOM   1131  CA  GLY A 162     -27.216  20.836 -57.576  1.00 71.46           C  
ATOM   1135  CA  GLN A 163     -27.775  17.671 -55.533  1.00 63.63           C  
ATOM   1144  CA  VAL A 164     -25.515  14.762 -54.546  1.00 59.69           C  
ATOM   1151  CA  ALA A 165     -25.886  11.225 -53.207  1.00 59.77           C  
ATOM   1156  CA  CYS A 166     -25.285  11.890 -49.510  1.00 60.32           C  
ATOM   1162  CA  LEU A 167     -22.347   9.657 -48.537  1.00 60.06           C  
ATOM   1170  CA  PHE A 168     -19.798  10.254 -45.742  1.00 58.60           C  
ATOM   1181  CA  GLU A 169     -16.653   9.475 -47.769  1.00 57.65           C  
ATOM   1190  CA  ASP A 170     -18.039  11.519 -50.690  1.00 53.72           C  
ATOM   1198  CA  VAL A 171     -18.311  14.771 -48.684  1.00 51.59           C  
ATOM   1205  CA  VAL A 172     -15.860  14.388 -45.759  1.00 52.37           C  
ATOM   1212  CA  PRO A 173     -12.151  14.362 -46.786  1.00 53.32           C  
ATOM   1219  CA  MET A 174     -10.069  11.363 -45.678  1.00 55.54           C  
ATOM   1227  CA  ASN A 175      -7.007  13.482 -44.907  1.00 53.04           C  
ATOM   1235  CA  TYR A 176      -9.158  15.336 -42.368  1.00 47.71           C  
ATOM   1247  CA  MET A 177     -10.418  12.010 -40.997  1.00 47.88           C  
ATOM   1255  CA  VAL A 178      -6.912  10.566 -40.553  1.00 51.76           C  
ATOM   1262  CA  TYR A 179      -4.637  13.536 -39.752  1.00 55.32           C  
ATOM   1274  CA  PHE A 180      -7.108  15.523 -37.641  1.00 52.33           C  
ATOM   1285  CA  ASN A 181     -10.096  13.450 -36.557  1.00 50.71           C  
ATOM   1293  CA  PHE A 182      -8.512  10.053 -35.833  1.00 50.66           C  
ATOM   1304  CA  PHE A 183      -5.490  11.637 -34.143  1.00 48.53           C  
ATOM   1315  CA  ALA A 184      -7.393  14.146 -31.988  1.00 45.76           C  
ATOM   1320  CA  CYS A 185     -10.567  12.152 -31.236  1.00 46.30           C  
ATOM   1326  CA  VAL A 186      -9.506   8.495 -31.030  1.00 45.97           C  
ATOM   1333  CA  LEU A 187      -5.759   7.872 -30.687  1.00 46.94           C  
ATOM   1341  CA  VAL A 188      -4.848  10.630 -28.199  1.00 46.91           C  
ATOM   1348  CA  PRO A 189      -7.766   9.932 -25.813  1.00 47.11           C  
ATOM   1355  CA  LEU A 190      -7.087   6.168 -26.144  1.00 46.22           C  
ATOM   1363  CA  LEU A 191      -3.365   6.654 -25.433  1.00 45.16           C  
ATOM   1371  CA  LEU A 192      -4.186   8.874 -22.447  1.00 44.79           C  
ATOM   1379  CA  MET A 193      -6.801   6.458 -21.056  1.00 45.81           C  
ATOM   1387  CA  LEU A 194      -4.281   3.633 -21.513  1.00 46.23           C  
ATOM   1395  CA  GLY A 195      -1.662   5.739 -19.691  1.00 44.24           C  
ATOM   1399  CA  VAL A 196      -4.155   6.422 -16.894  1.00 43.27           C  
ATOM   1406  CA  TYR A 197      -4.982   2.699 -16.620  1.00 42.17           C  
ATOM   1418  CA  LEU A 198      -1.327   1.570 -16.441  1.00 45.43           C  
ATOM   1426  CA  ARG A 199      -0.585   4.081 -13.664  1.00 48.74           C  
ATOM   1437  CA  ILE A 200      -3.674   3.030 -11.657  1.00 44.92           C  
ATOM   1445  CA  PHE A 201      -2.657  -0.627 -12.045  1.00 43.65           C  
ATOM   1456  CA  LEU A 202       0.912   0.242 -10.958  1.00 44.74           C  
ATOM   1464  CA  ALA A 203      -0.264   2.050  -7.792  1.00 43.63           C  
ATOM   1469  CA  ALA A 204      -2.316  -1.009  -6.780  1.00 43.84           C  
ATOM   1474  CA  ARG A 205       0.615  -3.361  -7.423  1.00 46.02           C  
ATOM   1485  CA  ARG A 206       3.025  -1.225  -5.339  1.00 45.77           C  
ATOM   1496  CA  GLN A 207       0.396  -0.927  -2.584  1.00 46.49           C  
ATOM   1505  CA  LEU A 208      -0.044  -4.706  -2.228  1.00 48.83           C  
ATOM   1513  CA  LYS A 209       3.766  -5.047  -2.165  1.00 52.95           C  
ATOM   1522  CA  GLN A 210       4.090  -2.693   0.817  1.00 59.09           C  
ATOM   1531  CA  MET A 211       1.309  -4.456   2.717  1.00 62.42           C  
ATOM   1539  CA  GLU A 212       3.253  -7.720   2.359  1.00 69.07           C  
ATOM   1548  CA  SER A 213       6.009  -6.096   4.435  1.00 74.09           C  
ATOM   1554  CA  GLN A 214       3.265  -6.194   7.131  1.00 79.18           C  
ATOM   1563  CA  PRO A 215       4.342  -3.471   9.590  1.00 87.88           C  
ATOM   1570  CA  LEU A 216       0.703  -2.988  10.685  1.00 86.49           C  
ATOM   1575  CA  PRO A 217      -0.319  -5.063   8.570  1.00 84.14           C  
ATOM   1582  CA  GLY A 218      -2.897  -2.448   7.523  1.00 80.31           C  
ATOM   1586  CA  GLU A 219      -6.610  -1.592   7.503  1.00 73.68           C  
ATOM   1591  CA  ARG A 220      -6.483   1.994   6.201  1.00 68.34           C  
ATOM   1602  CA  ALA A 221      -4.209   0.482   3.553  1.00 61.98           C  
ATOM   1607  CA  ARG A 222      -6.612  -2.473   3.178  1.00 61.05           C  
ATOM   1618  CA  SER A 223      -9.394  -0.261   1.769  1.00 58.07           C  
ATOM   1624  CA  THR A 224      -6.940   1.830  -0.295  1.00 52.59           C  
ATOM   1631  CA  LEU A 225      -5.912  -1.379  -2.092  1.00 50.97           C  
ATOM   1639  CA  GLN A 226      -9.581  -2.256  -2.666  1.00 51.00           C  
ATOM   1648  CA  LYS A 227     -10.157   1.221  -4.166  1.00 47.96           C  
ATOM   1657  CA  GLU A 228      -7.128   0.950  -6.464  1.00 45.11           C  
ATOM   1666  CA  VAL A 229      -7.939  -2.615  -7.599  1.00 42.27           C  
ATOM   1673  CA  HIS A 230     -11.545  -1.565  -8.351  1.00 42.68           C  
ATOM   1683  CA  ALA A 231     -10.335   1.475 -10.301  1.00 40.60           C  
ATOM   1688  CA  ALA A 232      -7.807  -0.665 -12.193  1.00 42.88           C  
ATOM   1693  CA  LYS A 233     -10.353  -3.199 -13.461  1.00 46.57           C  
ATOM   1702  CA  SER A 234     -12.922  -0.494 -14.277  1.00 45.01           C  
ATOM   1708  CA  LEU A 235     -10.434   1.380 -16.454  1.00 44.23           C  
ATOM   1716  CA  ALA A 236      -9.304  -1.847 -18.126  1.00 41.67           C  
ATOM   1721  CA  ILE A 237     -12.943  -2.248 -19.229  1.00 42.58           C  
ATOM   1729  CA  ILE A 238     -13.297   1.405 -20.347  1.00 42.30           C  
ATOM   1737  CA  VAL A 239     -10.084   1.336 -22.431  1.00 42.79           C  
ATOM   1744  CA  GLY A 240     -10.519  -2.215 -23.777  1.00 40.42           C  
ATOM   1748  CA  LEU A 241     -14.052  -1.528 -24.980  1.00 41.71           C  
ATOM   1756  CA  PHE A 242     -13.076   1.932 -26.294  1.00 42.84           C  
ATOM   1767  CA  ALA A 243     -10.310   0.324 -28.371  1.00 44.28           C  
ATOM   1772  CA  LEU A 244     -12.588  -2.519 -29.476  1.00 46.14           C  
ATOM   1780  CA  CYS A 245     -15.297  -0.020 -30.513  1.00 44.59           C  
ATOM   1786  CA  TRP A 246     -13.379   2.860 -32.115  1.00 42.22           C  
ATOM   1800  CA  LEU A 247     -10.149   1.449 -33.546  1.00 45.16           C  
ATOM   1808  CA  PRO A 248     -11.576  -0.850 -36.275  1.00 47.86           C  
ATOM   1815  CA  LEU A 249     -13.360   1.992 -38.129  1.00 51.96           C  
ATOM   1823  CA  HIS A 250     -10.453   4.454 -37.868  1.00 56.14           C  
ATOM   1833  CA  ILE A 251      -7.873   1.877 -38.915  1.00 58.36           C  
ATOM   1841  CA  ILE A 252     -10.036   1.366 -42.037  1.00 60.98           C  
ATOM   1849  CA  ASN A 253      -9.776   5.143 -42.515  1.00 63.21           C  
ATOM   1857  CA  CYS A 254      -5.974   4.841 -42.275  1.00 69.53           C  
ATOM   1863  CA  PHE A 255      -6.252   1.805 -44.578  1.00 76.53           C  
ATOM   1874  CA  THR A 256      -8.147   3.875 -47.175  1.00 72.66           C  
ATOM   1881  CA  PHE A 257      -5.942   6.986 -46.985  1.00 70.53           C  
ATOM   1892  CA  PHE A 258      -2.345   5.861 -46.246  1.00 76.41           C  
ATOM   1903  CA  CYS A 259      -2.664   2.857 -48.576  1.00 89.25           C  
ATOM   1909  CA  PRO A 260      -4.214   4.106 -51.868  1.00 95.63           C  
ATOM   1916  CA  ASP A 261      -3.161   0.833 -53.557  1.00102.09           C  
ATOM   1924  CA  CYS A 262      -4.619  -2.099 -51.547  1.00102.92           C  
ATOM   1930  CA  HIS A 264     -10.698  -0.754 -50.256  1.00 89.18           C  
ATOM   1940  CA  ALA A 265     -12.597  -2.524 -47.477  1.00 84.59           C  
ATOM   1945  CA  PRO A 266     -15.895  -4.309 -48.399  1.00 78.76           C  
ATOM   1952  CA  LEU A 267     -19.374  -2.918 -47.615  1.00 74.75           C  
ATOM   1960  CA  TRP A 268     -20.397  -5.364 -44.857  1.00 69.30           C  
ATOM   1974  CA  LEU A 269     -17.155  -4.571 -43.050  1.00 62.63           C  
ATOM   1982  CA  MET A 270     -17.816  -0.811 -43.245  1.00 62.01           C  
ATOM   1990  CA  TYR A 271     -21.250  -1.199 -41.611  1.00 59.33           C  
ATOM   2002  CA  LEU A 272     -19.867  -3.494 -38.900  1.00 53.40           C  
ATOM   2010  CA  ALA A 273     -17.215  -0.883 -38.016  1.00 52.34           C  
ATOM   2015  CA  ILE A 274     -19.705   2.008 -37.968  1.00 49.99           C  
ATOM   2023  CA  VAL A 275     -22.010  -0.066 -35.737  1.00 49.36           C  
ATOM   2030  CA  LEU A 276     -19.064  -0.877 -33.436  1.00 45.50           C  
ATOM   2038  CA  SER A 277     -18.179   2.838 -33.185  1.00 42.90           C  
ATOM   2044  CA  HIS A 278     -21.714   3.600 -31.955  1.00 42.34           C  
ATOM   2054  CA  THR A 279     -21.873   0.781 -29.412  1.00 42.64           C  
ATOM   2061  CA  ASN A 280     -19.274   2.613 -27.291  1.00 41.26           C  
ATOM   2069  CA  SER A 281     -22.118   4.994 -26.399  1.00 42.16           C  
ATOM   2075  CA  VAL A 282     -24.144   2.149 -24.846  1.00 42.89           C  
ATOM   2082  CA  VAL A 283     -21.262   0.496 -22.915  1.00 42.26           C  
ATOM   2089  CA  ASN A 284     -19.279   3.609 -21.913  1.00 41.00           C  
ATOM   2097  CA  PRO A 285     -19.756   4.767 -19.239  1.00 40.91           C  
ATOM   2104  CA  PHE A 286     -22.679   2.444 -18.366  1.00 41.56           C  
ATOM   2115  CA  ILE A 287     -20.541  -0.572 -17.390  1.00 42.43           C  
ATOM   2123  CA  TYR A 288     -18.350   1.731 -15.275  1.00 42.55           C  
ATOM   2135  CA  ALA A 289     -21.500   2.936 -13.479  1.00 42.65           C  
ATOM   2140  CA  TYR A 290     -22.970  -0.583 -13.181  1.00 45.88           C  
ATOM   2152  CA  ARG A 291     -19.724  -1.712 -11.470  1.00 49.26           C  
ATOM   2163  CA  ILE A 292     -20.291   0.639  -8.494  1.00 49.72           C  
ATOM   2171  CA  ARG A 293     -22.586  -1.149  -5.994  1.00 58.54           C  
ATOM   2182  CA  GLU A 294     -24.368   2.120  -5.134  1.00 56.53           C  
ATOM   2191  CA  PHE A 295     -25.273   2.584  -8.817  1.00 52.96           C  
ATOM   2202  CA  ARG A 296     -26.355  -1.063  -9.109  1.00 52.09           C  
ATOM   2213  CA  GLN A 297     -28.759  -0.896  -6.136  1.00 50.96           C  
ATOM   2222  CA  THR A 298     -30.279   2.361  -7.407  1.00 49.28           C  
ATOM   2229  CA  PHE A 299     -30.748   0.700 -10.812  1.00 50.42           C  
ATOM   2240  CA  ARG A 300     -32.606  -2.165  -9.106  1.00 56.41           C  
ATOM   2251  CA  LYS A 301     -34.907   0.221  -7.169  1.00 56.57           C  
ATOM   2260  CA  ILE A 302     -35.813   2.308 -10.254  1.00 55.84           C  
ATOM   2268  CA  ILE A 303     -36.443  -0.777 -12.417  1.00 57.92           C  
ATOM   2276  CA  ARG A 304     -38.423  -2.773  -9.812  1.00 65.41           C  
ATOM   2287  CA  SER A 305     -40.471   0.325  -8.875  1.00 64.84           C  
ATOM   2293  CA  HIS A 306     -41.285   0.922 -12.563  1.00 67.36           C  
ATOM   2303  CA  VAL A 307     -42.328  -2.691 -13.137  1.00 62.00           C  
ATOM   2310  CA  LEU A 308     -44.535  -2.765 -10.018  1.00 63.11           C  
ATOM   2318  CA  ARG A 309     -46.259   0.561 -10.798  1.00 67.11           C  
ATOM   2329  CA  GLN A 310     -46.933  -0.742 -14.332  1.00 62.79           C  
ATOM   2338  CA  GLN A 311     -48.222  -4.212 -13.390  1.00 58.92           C  
ATOM   2347  CA  GLU A 312     -50.423  -3.265 -10.390  1.00 58.13           C  
ATOM   2356  CA  PRO A 313     -53.604  -2.306 -12.325  1.00 53.74           C  
ATOM   2363  CA  PHE A 314     -53.523  -5.779 -13.923  1.00 50.94           C  
ATOM   2374  CA  LYS A 315     -52.966  -7.684 -10.650  1.00 56.38           C  
ATOM   2383  CA  ALA A 316     -56.300  -9.032  -9.353  1.00 61.15           C  
ATOM   2388  CA  ALA A 317     -57.093  -9.405  -5.646  1.00 61.58           C  
ATOM   2393  CA  ALA A 318     -58.028 -12.851  -4.233  1.00 62.30           C  
ATOM   2398  CA  ALA A 319     -61.758 -12.297  -4.973  1.00 59.31           C  
