# Supplementary material for: Unifying view of mechanical and functional hotspots across class A GPCRs
Source: PLoS Comput Biol. 2017 Feb 3;13(2):e1005381. doi: 10.1371/journal.pcbi.1005381 (PMC5315405; doi:10.1371/journal.pcbi.1005381)
Supplement: S1 Additional Data — Contains all PDB structures used for the analysis, annotated with the GPCRdb numbering scheme. For each receptor, a decomposition into quasi-rigid domains is provided, along with the corresponding single-receptor bridging score. (ZIP) [file pcbi.1005381.s003.zip › SI_additional_data/A2Aadenosine/structures/comm_res_2YDO_CA.pdb]

ATOM      8  CA  SER A   7     -26.153   7.952  -5.306  1.00112.95           C  
ATOM     14  CA  VAL A   8     -22.535   7.626  -6.501  1.00108.75           C  
ATOM     21  CA  TYR A   9     -23.812   8.252 -10.048  1.00102.10           C  
ATOM     33  CA  ILE A  10     -26.502  10.732  -8.913  1.00 99.17           C  
ATOM     41  CA  THR A  11     -23.972  13.029  -7.195  1.00105.70           C  
ATOM     48  CA  VAL A  12     -21.478  13.098 -10.092  1.00 95.87           C  
ATOM     55  CA  GLU A  13     -24.434  13.855 -12.379  1.00 95.75           C  
ATOM     64  CA  LEU A  14     -25.375  16.760 -10.085  1.00 91.34           C  
ATOM     72  CA  ALA A  15     -21.880  18.277 -10.177  1.00 86.08           C  
ATOM     77  CA  ILE A  16     -22.041  18.524 -13.990  1.00 82.81           C  
ATOM     85  CA  ALA A  17     -25.427  20.271 -13.885  1.00 83.44           C  
ATOM     90  CA  VAL A  18     -23.968  22.982 -11.627  1.00 85.48           C  
ATOM     97  CA  LEU A  19     -20.744  23.210 -13.666  1.00 83.57           C  
ATOM    105  CA  ALA A  20     -22.781  23.485 -16.890  1.00 86.62           C  
ATOM    110  CA  ILE A  21     -25.014  26.165 -15.346  1.00 90.64           C  
ATOM    118  CA  LEU A  22     -22.045  28.143 -13.951  1.00 90.57           C  
ATOM    126  CA  GLY A  23     -19.882  28.071 -17.094  1.00 87.68           C  
ATOM    130  CA  ASN A  24     -22.755  28.909 -19.443  1.00 88.59           C  
ATOM    138  CA  VAL A  25     -24.305  31.615 -17.262  1.00 90.30           C  
ATOM    145  CA  LEU A  26     -20.748  32.986 -17.172  1.00 93.20           C  
ATOM    153  CA  VAL A  27     -20.680  32.867 -21.004  1.00 86.71           C  
ATOM    160  CA  CYS A  28     -24.085  34.551 -21.294  1.00 94.45           C  
ATOM    166  CA  TRP A  29     -23.250  37.112 -18.596  1.00104.53           C  
ATOM    180  CA  ALA A  30     -20.077  38.070 -20.501  1.00 98.64           C  
ATOM    185  CA  VAL A  31     -22.017  38.987 -23.665  1.00105.09           C  
ATOM    192  CA  TRP A  32     -24.401  41.294 -21.774  1.00119.96           C  
ATOM    206  CA  LEU A  33     -21.625  43.331 -20.099  1.00117.75           C  
ATOM    214  CA  ASN A  34     -18.866  43.510 -22.750  1.00113.47           C  
ATOM    222  CA  SER A  35     -20.206  45.639 -25.618  1.00108.32           C  
ATOM    228  CA  ASN A  36     -17.541  44.345 -28.046  1.00115.81           C  
ATOM    236  CA  LEU A  37     -18.965  40.824 -27.682  1.00104.40           C  
ATOM    244  CA  GLN A  38     -22.349  41.946 -29.047  1.00105.78           C  
ATOM    253  CA  ASN A  39     -22.072  40.874 -32.697  1.00107.12           C  
ATOM    261  CA  VAL A  40     -23.749  38.318 -35.016  1.00106.49           C  
ATOM    268  CA  THR A  41     -20.993  35.712 -34.473  1.00104.26           C  
ATOM    275  CA  ASN A  42     -21.802  35.489 -30.757  1.00105.59           C  
ATOM    283  CA  TYR A  43     -25.553  34.964 -31.152  1.00102.28           C  
ATOM    295  CA  PHE A  44     -24.659  31.361 -32.036  1.00 84.73           C  
ATOM    306  CA  VAL A  45     -22.516  31.177 -28.879  1.00 81.35           C  
ATOM    313  CA  VAL A  46     -25.285  32.432 -26.554  1.00 86.01           C  
ATOM    320  CA  SER A  47     -27.784  30.067 -28.210  1.00 76.74           C  
ATOM    326  CA  ALA A  48     -25.492  27.102 -27.564  1.00 73.36           C  
ATOM    331  CA  ALA A  49     -24.756  28.327 -24.028  1.00 82.10           C  
ATOM    336  CA  ALA A  50     -28.508  28.841 -23.440  1.00 79.82           C  
ATOM    341  CA  ALA A  51     -29.252  25.223 -24.415  1.00 78.55           C  
ATOM    346  CA  ASP A  52     -26.577  23.843 -22.050  1.00 84.14           C  
ATOM    354  CA  ILE A  53     -28.126  25.848 -19.220  1.00 82.46           C  
ATOM    362  CA  LEU A  54     -31.457  24.188 -20.069  1.00 76.44           C  
ATOM    370  CA  VAL A  55     -29.535  20.882 -20.088  1.00 75.33           C  
ATOM    377  CA  GLY A  56     -28.170  21.585 -16.589  1.00 83.77           C  
ATOM    381  CA  VAL A  57     -31.421  23.029 -15.245  1.00 84.79           C  
ATOM    388  CA  LEU A  58     -34.013  20.707 -16.850  1.00 88.07           C  
ATOM    396  CA  ALA A  59     -32.454  17.759 -18.752  1.00 86.39           C  
ATOM    401  CA  ILE A  60     -29.982  16.431 -16.160  1.00 87.68           C  
ATOM    409  CA  PRO A  61     -32.584  16.523 -13.347  1.00 85.61           C  
ATOM    416  CA  PHE A  62     -34.959  14.544 -15.599  1.00 83.72           C  
ATOM    427  CA  ALA A  63     -32.133  12.150 -16.564  1.00 83.10           C  
ATOM    432  CA  ILE A  64     -31.620  11.435 -12.836  1.00 91.58           C  
ATOM    440  CA  ALA A  65     -35.292  10.526 -12.274  1.00 86.77           C  
ATOM    445  CA  ILE A  66     -35.266   8.095 -15.225  1.00 88.91           C  
ATOM    453  CA  SER A  67     -32.442   6.054 -13.616  1.00 96.47           C  
ATOM    459  CA  THR A  68     -34.374   5.142 -10.451  1.00 99.82           C  
ATOM    466  CA  GLY A  69     -37.261   3.296 -12.094  1.00100.31           C  
ATOM    470  CA  PHE A  70     -40.030   5.093 -10.221  1.00 95.00           C  
ATOM    481  CA  CYS A  71     -43.722   4.226 -10.588  1.00103.66           C  
ATOM    487  CA  ALA A  72     -45.618   6.361 -13.098  1.00 94.41           C  
ATOM    492  CA  ALA A  73     -47.736   6.105 -16.241  1.00 95.92           C  
ATOM    497  CA  CYS A  74     -45.815   4.808 -19.261  1.00102.05           C  
ATOM    503  CA  HIS A  75     -46.804   7.790 -21.422  1.00100.94           C  
ATOM    513  CA  GLY A  76     -45.757  10.093 -18.578  1.00 92.59           C  
ATOM    517  CA  CYS A  77     -42.375   8.369 -18.422  1.00 86.93           C  
ATOM    523  CA  LEU A  78     -41.909   8.720 -22.209  1.00 80.60           C  
ATOM    531  CA  PHE A  79     -42.567  12.484 -22.083  1.00 86.33           C  
ATOM    542  CA  ILE A  80     -39.704  12.948 -19.593  1.00 85.33           C  
ATOM    550  CA  ALA A  81     -37.294  10.901 -21.750  1.00 79.21           C  
ATOM    555  CA  CYS A  82     -38.357  12.778 -24.900  1.00 79.75           C  
ATOM    561  CA  PHE A  83     -37.773  16.078 -23.098  1.00 79.38           C  
ATOM    572  CA  VAL A  84     -34.208  14.959 -22.293  1.00 64.79           C  
ATOM    579  CA  LEU A  85     -33.726  13.932 -25.953  1.00 55.47           C  
ATOM    587  CA  VAL A  86     -35.003  17.352 -27.128  1.00 60.44           C  
ATOM    594  CA  LEU A  87     -32.750  19.517 -24.901  1.00 69.97           C  
ATOM    602  CA  THR A  88     -29.613  17.437 -25.497  1.00 74.48           C  
ATOM    609  CA  ALA A  89     -30.365  17.709 -29.237  1.00 70.19           C  
ATOM    614  CA  SER A  90     -30.730  21.498 -28.961  1.00 69.18           C  
ATOM    620  CA  SER A  91     -27.321  21.601 -27.234  1.00 69.13           C  
ATOM    626  CA  ILE A  92     -25.738  19.691 -30.142  1.00 63.56           C  
ATOM    634  CA  PHE A  93     -27.327  21.693 -32.995  1.00 60.10           C  
ATOM    645  CA  SER A  94     -26.752  25.150 -31.523  1.00 66.66           C  
ATOM    651  CA  LEU A  95     -23.135  23.977 -31.192  1.00 66.14           C  
ATOM    659  CA  LEU A  96     -23.166  22.918 -34.872  1.00 64.05           C  
ATOM    667  CA  ALA A  97     -24.375  26.420 -35.788  1.00 67.95           C  
ATOM    672  CA  ILE A  98     -21.130  27.794 -34.297  1.00 71.37           C  
ATOM    680  CA  ALA A  99     -19.109  25.435 -36.522  1.00 77.10           C  
ATOM    685  CA  ILE A 100     -21.061  26.405 -39.670  1.00 81.53           C  
ATOM    693  CA  ASP A 101     -20.632  30.103 -38.850  1.00 86.41           C  
ATOM    701  CA  ARG A 102     -16.846  29.762 -38.533  1.00 87.62           C  
ATOM    712  CA  TYR A 103     -16.872  27.863 -41.827  1.00 90.78           C  
ATOM    724  CA  ILE A 104     -18.477  30.819 -43.627  1.00 95.39           C  
ATOM    732  CA  ALA A 105     -16.247  33.226 -41.686  1.00101.71           C  
ATOM    737  CA  ILE A 106     -13.152  31.378 -42.955  1.00107.14           C  
ATOM    745  CA  ARG A 107     -14.082  30.271 -46.492  1.00117.94           C  
ATOM    756  CA  ILE A 108     -16.053  33.378 -47.543  1.00113.79           C  
ATOM    764  CA  PRO A 109     -15.037  36.150 -45.071  1.00111.47           C  
ATOM    771  CA  LEU A 110     -15.896  39.108 -47.331  1.00120.51           C  
ATOM    779  CA  ARG A 111     -19.649  38.630 -47.859  1.00120.82           C  
ATOM    790  CA  TYR A 112     -19.876  36.979 -44.409  1.00108.84           C  
ATOM    802  CA  ASN A 113     -20.789  40.351 -42.898  1.00110.76           C  
ATOM    810  CA  GLY A 114     -23.546  40.704 -45.520  1.00111.74           C  
ATOM    814  CA  LEU A 115     -24.696  37.064 -45.424  1.00102.39           C  
ATOM    822  CA  VAL A 116     -24.619  36.158 -41.720  1.00 92.60           C  
ATOM    829  CA  THR A 117     -26.827  38.939 -40.322  1.00 96.18           C  
ATOM    836  CA  GLY A 118     -28.558  39.291 -36.935  1.00 97.50           C  
ATOM    840  CA  THR A 119     -31.932  38.391 -38.466  1.00 95.99           C  
ATOM    847  CA  ARG A 120     -30.710  35.330 -40.396  1.00 88.83           C  
ATOM    858  CA  ALA A 121     -28.764  34.312 -37.261  1.00 89.44           C  
ATOM    863  CA  LYS A 122     -32.073  34.016 -35.378  1.00 87.49           C  
ATOM    872  CA  GLY A 123     -33.439  32.055 -38.348  1.00 83.96           C  
ATOM    876  CA  ILE A 124     -30.661  29.492 -37.886  1.00 75.17           C  
ATOM    884  CA  ILE A 125     -31.304  29.286 -34.110  1.00 75.47           C  
ATOM    892  CA  ALA A 126     -34.989  28.623 -34.887  1.00 75.17           C  
ATOM    897  CA  ILE A 127     -34.030  25.735 -37.193  1.00 66.68           C  
ATOM    905  CA  CYS A 128     -31.869  24.303 -34.363  1.00 72.51           C  
ATOM    911  CA  TRP A 129     -34.932  24.230 -32.123  1.00 73.13           C  
ATOM    925  CA  VAL A 130     -37.365  22.987 -34.788  1.00 70.02           C  
ATOM    932  CA  LEU A 131     -34.994  20.093 -35.561  1.00 69.41           C  
ATOM    940  CA  SER A 132     -34.610  19.295 -31.845  1.00 69.77           C  
ATOM    946  CA  PHE A 133     -38.346  19.038 -31.129  1.00 74.58           C  
ATOM    957  CA  ALA A 134     -39.094  17.001 -34.263  1.00 69.38           C  
ATOM    962  CA  ILE A 135     -36.354  14.484 -33.349  1.00 66.02           C  
ATOM    970  CA  GLY A 136     -36.878  14.204 -29.575  1.00 59.41           C  
ATOM    974  CA  LEU A 137     -40.672  14.167 -29.900  1.00 68.54           C  
ATOM    982  CA  THR A 138     -40.669  11.446 -32.591  1.00 68.59           C  
ATOM    989  CA  PRO A 139     -41.189   8.741 -29.937  1.00 71.64           C  
ATOM    996  CA  MET A 140     -44.288  10.595 -28.691  1.00 77.93           C  
ATOM   1004  CA  LEU A 141     -46.028   9.978 -32.016  1.00 83.62           C  
ATOM   1012  CA  GLY A 142     -46.054   6.209 -31.466  1.00 74.37           C  
ATOM   1016  CA  TRP A 143     -42.465   5.074 -31.908  1.00 64.13           C  
ATOM   1030  CA  ASN A 144     -42.294   4.088 -28.213  1.00 68.09           C  
ATOM   1038  CA  ASN A 145     -42.254   0.931 -26.068  1.00 70.20           C  
ATOM   1046  CA  CYS A 146     -45.492   1.866 -24.249  1.00 87.03           C  
ATOM   1052  CA  GLY A 147     -47.589  -0.683 -26.166  1.00 92.75           C  
ATOM   1056  CA  GLN A 148     -45.560  -3.401 -24.421  1.00 91.67           C  
ATOM   1133  CA  GLY A 158     -44.749  -2.288  -6.133  1.00111.66           C  
ATOM   1137  CA  CYS A 159     -46.282  -0.062  -8.806  1.00118.71           C  
ATOM   1143  CA  GLY A 160     -50.067   0.229  -8.955  1.00121.30           C  
ATOM   1147  CA  GLU A 161     -52.191  -0.922 -11.886  1.00132.68           C  
ATOM   1156  CA  GLY A 162     -51.548   1.167 -15.000  1.00122.81           C  
ATOM   1160  CA  GLN A 163     -48.012   1.925 -13.812  1.00107.45           C  
ATOM   1169  CA  VAL A 164     -44.588   0.780 -15.014  1.00 99.50           C  
ATOM   1176  CA  ALA A 165     -41.021   1.192 -13.725  1.00 94.07           C  
ATOM   1181  CA  CYS A 166     -39.877   4.413 -15.397  1.00 91.73           C  
ATOM   1187  CA  LEU A 167     -36.629   3.505 -17.168  1.00 86.37           C  
ATOM   1195  CA  PHE A 168     -35.213   5.003 -20.381  1.00 77.29           C  
ATOM   1206  CA  GLU A 169     -34.597   1.663 -22.073  1.00 72.76           C  
ATOM   1215  CA  ASP A 170     -38.192   0.788 -21.124  1.00 75.70           C  
ATOM   1223  CA  VAL A 171     -40.044   3.517 -23.038  1.00 76.52           C  
ATOM   1230  CA  VAL A 172     -37.563   4.725 -25.676  1.00 70.74           C  
ATOM   1237  CA  PRO A 173     -36.965   2.121 -28.440  1.00 67.41           C  
ATOM   1244  CA  MET A 174     -33.420   1.044 -29.283  1.00 70.40           C  
ATOM   1252  CA  ASN A 175     -34.090   1.242 -33.021  1.00 70.08           C  
ATOM   1260  CA  TYR A 176     -35.161   4.877 -32.614  1.00 65.40           C  
ATOM   1272  CA  MET A 177     -31.920   5.419 -30.713  1.00 62.51           C  
ATOM   1280  CA  VAL A 178     -29.641   3.638 -33.178  1.00 66.35           C  
ATOM   1287  CA  TYR A 179     -31.318   4.351 -36.532  1.00 71.62           C  
ATOM   1299  CA  PHE A 180     -32.737   7.833 -35.974  1.00 70.82           C  
ATOM   1310  CA  ASN A 181     -31.270   9.483 -32.847  1.00 71.23           C  
ATOM   1318  CA  PHE A 182     -27.637   8.386 -33.254  1.00 68.51           C  
ATOM   1329  CA  PHE A 183     -27.508   9.387 -36.959  1.00 73.69           C  
ATOM   1340  CA  ALA A 184     -29.532  12.608 -36.677  1.00 68.83           C  
ATOM   1345  CA  CYS A 185     -28.082  13.972 -33.435  1.00 72.79           C  
ATOM   1351  CA  VAL A 186     -24.520  12.684 -33.325  1.00 66.26           C  
ATOM   1358  CA  LEU A 187     -22.969  11.172 -36.465  1.00 63.92           C  
ATOM   1366  CA  VAL A 188     -24.177  13.824 -38.960  1.00 62.25           C  
ATOM   1373  CA  PRO A 189     -23.355  16.916 -36.863  1.00 63.38           C  
ATOM   1380  CA  LEU A 190     -20.045  15.182 -35.996  1.00 67.55           C  
ATOM   1388  CA  LEU A 191     -19.233  14.624 -39.689  1.00 73.47           C  
ATOM   1396  CA  LEU A 192     -20.171  18.195 -40.644  1.00 72.18           C  
ATOM   1404  CA  MET A 193     -18.068  19.730 -37.853  1.00 73.80           C  
ATOM   1412  CA  LEU A 194     -15.204  17.387 -38.743  1.00 76.25           C  
ATOM   1420  CA  GLY A 195     -15.604  18.471 -42.390  1.00 74.80           C  
ATOM   1424  CA  VAL A 196     -15.541  22.129 -41.305  1.00 72.34           C  
ATOM   1431  CA  TYR A 197     -12.378  21.595 -39.243  1.00 72.02           C  
ATOM   1443  CA  LEU A 198     -10.626  19.864 -42.169  1.00 79.86           C  
ATOM   1451  CA  ARG A 199     -11.541  22.845 -44.377  1.00 90.31           C  
ATOM   1462  CA  ILE A 200     -10.024  25.274 -41.855  1.00 82.46           C  
ATOM   1470  CA  PHE A 201      -6.972  23.053 -41.376  1.00 82.70           C  
ATOM   1481  CA  LEU A 202      -6.358  22.848 -45.159  1.00 79.30           C  
ATOM   1489  CA  ALA A 203      -6.689  26.649 -45.344  1.00 78.40           C  
ATOM   1494  CA  ALA A 204      -3.800  26.992 -42.873  1.00 82.90           C  
ATOM   1499  CA  ARG A 205      -1.664  24.403 -44.702  1.00 91.99           C  
ATOM   1510  CA  ARG A 206      -1.898  26.312 -48.003  1.00102.97           C  
ATOM   1521  CA  GLN A 207      -0.965  29.516 -46.152  1.00 99.42           C  
ATOM   1530  CA  LEU A 208       1.913  27.586 -44.581  1.00 94.54           C  
ATOM   1579  CA  THR A 224      -5.173  35.404 -41.612  1.00112.04           C  
ATOM   1586  CA  LEU A 225      -2.819  32.485 -40.850  1.00107.35           C  
ATOM   1594  CA  GLN A 226      -2.838  33.298 -37.109  1.00105.56           C  
ATOM   1603  CA  LYS A 227      -6.655  33.352 -37.145  1.00104.37           C  
ATOM   1612  CA  GLU A 228      -6.933  30.036 -39.017  1.00 94.44           C  
ATOM   1621  CA  VAL A 229      -4.500  28.170 -36.734  1.00 83.37           C  
ATOM   1628  CA  HIS A 230      -6.404  29.339 -33.645  1.00 85.26           C  
ATOM   1638  CA  ALA A 231      -9.789  28.588 -35.268  1.00 77.86           C  
ATOM   1643  CA  ALA A 232      -8.500  25.127 -36.235  1.00 71.83           C  
ATOM   1648  CA  LYS A 233      -7.518  24.268 -32.657  1.00 74.92           C  
ATOM   1657  CA  SER A 234     -10.803  25.711 -31.394  1.00 74.62           C  
ATOM   1663  CA  LEU A 235     -12.639  23.455 -33.837  1.00 72.70           C  
ATOM   1671  CA  ALA A 236     -10.385  20.511 -32.982  1.00 69.78           C  
ATOM   1676  CA  ILE A 237     -11.367  20.965 -29.322  1.00 77.71           C  
ATOM   1684  CA  ILE A 238     -15.125  21.168 -30.073  1.00 72.55           C  
ATOM   1692  CA  VAL A 239     -15.086  18.017 -32.245  1.00 71.22           C  
ATOM   1699  CA  GLY A 240     -12.670  15.957 -30.105  1.00 66.74           C  
ATOM   1703  CA  LEU A 241     -14.695  16.618 -26.960  1.00 69.83           C  
ATOM   1711  CA  PHE A 242     -17.992  16.100 -28.794  1.00 69.16           C  
ATOM   1722  CA  ALA A 243     -16.858  12.653 -29.985  1.00 66.71           C  
ATOM   1727  CA  LEU A 244     -15.470  11.869 -26.527  1.00 73.53           C  
ATOM   1735  CA  CYS A 245     -18.714  12.925 -24.822  1.00 71.95           C  
ATOM   1741  CA  TRP A 246     -21.296  11.425 -27.185  1.00 65.84           C  
ATOM   1755  CA  LEU A 247     -19.923   8.302 -28.938  1.00 65.45           C  
ATOM   1763  CA  PRO A 248     -19.424   5.893 -25.981  1.00 64.79           C  
ATOM   1770  CA  LEU A 249     -23.120   5.956 -24.963  1.00 60.88           C  
ATOM   1778  CA  HIS A 250     -24.216   5.598 -28.585  1.00 63.47           C  
ATOM   1788  CA  ILE A 251     -21.762   2.772 -29.304  1.00 64.45           C  
ATOM   1796  CA  ILE A 252     -23.069   1.013 -26.181  1.00 65.87           C  
ATOM   1804  CA  ASN A 253     -26.577   1.580 -27.601  1.00 68.49           C  
ATOM   1812  CA  CYS A 254     -25.481  -0.034 -30.877  1.00 68.22           C  
ATOM   1818  CA  PHE A 255     -23.995  -2.974 -28.960  1.00 78.88           C  
ATOM   1829  CA  THR A 256     -27.259  -3.399 -27.021  1.00 74.07           C  
ATOM   1836  CA  PHE A 257     -29.320  -3.188 -30.229  1.00 77.32           C  
ATOM   1847  CA  PHE A 258     -27.102  -5.487 -32.315  1.00 88.82           C  
ATOM   1858  CA  CYS A 259     -26.426  -8.004 -29.535  1.00112.82           C  
ATOM   1864  CA  PRO A 260     -29.791  -8.804 -27.905  1.00126.90           C  
ATOM   1871  CA  ASP A 261     -28.502 -12.208 -26.724  1.00134.26           C  
ATOM   1879  CA  CYS A 262     -25.410 -10.678 -25.102  1.00119.74           C  
ATOM   1891  CA  HIS A 264     -26.265  -6.220 -21.175  1.00 88.85           C  
ATOM   1901  CA  ALA A 265     -23.402  -3.740 -20.835  1.00 85.58           C  
ATOM   1906  CA  PRO A 266     -22.704  -3.112 -17.084  1.00 88.28           C  
ATOM   1913  CA  LEU A 267     -24.717  -0.433 -15.256  1.00 86.13           C  
ATOM   1921  CA  TRP A 268     -21.554   1.348 -14.045  1.00 84.22           C  
ATOM   1935  CA  LEU A 269     -20.577   1.726 -17.713  1.00 80.59           C  
ATOM   1943  CA  MET A 270     -24.123   2.864 -18.455  1.00 81.43           C  
ATOM   1951  CA  TYR A 271     -23.819   5.461 -15.679  1.00 88.33           C  
ATOM   1963  CA  LEU A 272     -20.358   6.460 -16.939  1.00 77.55           C  
ATOM   1971  CA  ALA A 273     -21.572   6.871 -20.550  1.00 72.21           C  
ATOM   1976  CA  ILE A 274     -24.729   8.821 -19.608  1.00 70.75           C  
ATOM   1984  CA  VAL A 275     -22.672  11.161 -17.392  1.00 77.88           C  
ATOM   1991  CA  LEU A 276     -20.031  11.517 -20.128  1.00 76.50           C  
ATOM   1999  CA  SER A 277     -22.769  12.501 -22.611  1.00 72.16           C  
ATOM   2005  CA  HIS A 278     -23.945  15.259 -20.259  1.00 77.56           C  
ATOM   2015  CA  THR A 279     -20.456  16.662 -19.702  1.00 79.10           C  
ATOM   2022  CA  ASN A 280     -20.579  18.091 -23.240  1.00 78.67           C  
ATOM   2030  CA  SER A 281     -22.714  20.954 -21.915  1.00 84.83           C  
ATOM   2036  CA  VAL A 282     -20.058  22.186 -19.475  1.00 86.64           C  
ATOM   2043  CA  VAL A 283     -17.182  22.116 -21.986  1.00 83.06           C  
ATOM   2050  CA  ASN A 284     -19.155  23.054 -25.130  1.00 80.44           C  
ATOM   2058  CA  PRO A 285     -19.309  25.796 -25.921  1.00 81.43           C  
ATOM   2065  CA  PHE A 286     -17.535  27.069 -22.781  1.00 82.24           C  
ATOM   2076  CA  ILE A 287     -13.954  26.264 -23.848  1.00 75.22           C  
ATOM   2084  CA  TYR A 288     -14.521  27.750 -27.328  1.00 81.58           C  
ATOM   2096  CA  ALA A 289     -15.423  31.055 -25.648  1.00 93.97           C  
ATOM   2101  CA  TYR A 290     -12.585  30.762 -23.100  1.00 96.75           C  
ATOM   2113  CA  ARG A 291     -10.294  30.783 -26.148  1.00 90.43           C  
ATOM   2124  CA  ILE A 292     -11.334  34.303 -27.116  1.00103.84           C  
ATOM   2132  CA  ARG A 293      -9.404  36.935 -25.158  1.00117.22           C  
ATOM   2143  CA  GLU A 294     -12.282  39.455 -25.182  1.00114.40           C  
ATOM   2152  CA  PHE A 295     -14.373  36.816 -23.390  1.00113.03           C  
ATOM   2163  CA  ARG A 296     -11.576  35.728 -21.033  1.00112.62           C  
ATOM   2174  CA  GLN A 297     -10.857  39.268 -19.814  1.00113.04           C  
ATOM   2183  CA  THR A 298     -14.598  39.749 -19.204  1.00101.34           C  
ATOM   2190  CA  PHE A 299     -14.601  36.344 -17.474  1.00114.23           C  
ATOM   2201  CA  ARG A 300     -11.952  37.653 -15.075  1.00123.68           C  
ATOM   2212  CA  LYS A 301     -13.942  40.847 -14.377  1.00118.83           C  
ATOM   2221  CA  ILE A 302     -16.827  38.624 -13.172  1.00129.04           C  
ATOM   2229  CA  ILE A 303     -14.938  36.033 -11.074  1.00137.05           C  
ATOM   2237  CA  ARG A 304     -12.722  38.865  -9.748  1.00139.04           C  
ATOM   2248  CA  SER A 305     -15.741  40.883  -8.549  1.00133.51           C  
