# Supplementary material for: Unifying view of mechanical and functional hotspots across class A GPCRs
Source: PLoS Comput Biol. 2017 Feb 3;13(2):e1005381. doi: 10.1371/journal.pcbi.1005381 (PMC5315405; doi:10.1371/journal.pcbi.1005381)
Supplement: S1 Additional Data — Contains all PDB structures used for the analysis, annotated with the GPCRdb numbering scheme. For each receptor, a decomposition into quasi-rigid domains is provided, along with the corresponding single-receptor bridging score. (ZIP) [file pcbi.1005381.s003.zip › SI_additional_data/A2Aadenosine/structures/comm_res_2YDV_CA.pdb]

ATOM     28  CA  SER A   7      28.404   7.126 -34.428  1.00 90.97           C  
ATOM     34  CA  VAL A   8      24.928   7.605 -32.939  1.00 84.97           C  
ATOM     41  CA  TYR A   9      26.496   8.035 -29.487  1.00 79.66           C  
ATOM     53  CA  ILE A  10      29.171  10.441 -30.790  1.00 78.81           C  
ATOM     61  CA  THR A  11      26.623  12.719 -32.486  1.00 81.56           C  
ATOM     68  CA  VAL A  12      24.091  12.792 -29.605  1.00 76.86           C  
ATOM     75  CA  GLU A  13      27.067  13.553 -27.340  1.00 77.22           C  
ATOM     84  CA  LEU A  14      28.067  16.383 -29.708  1.00 75.83           C  
ATOM     92  CA  ALA A  15      24.511  17.781 -29.621  1.00 72.08           C  
ATOM     97  CA  ILE A  16      24.570  18.007 -25.807  1.00 64.90           C  
ATOM    105  CA  ALA A  17      27.911  19.848 -25.911  1.00 69.30           C  
ATOM    110  CA  VAL A  18      26.378  22.504 -28.179  1.00 72.76           C  
ATOM    117  CA  LEU A  19      23.245  22.906 -26.006  1.00 68.40           C  
ATOM    125  CA  ALA A  20      25.492  23.077 -22.910  1.00 69.05           C  
ATOM    130  CA  ILE A  21      27.626  25.853 -24.448  1.00 67.61           C  
ATOM    138  CA  LEU A  22      24.589  27.757 -25.850  1.00 67.17           C  
ATOM    146  CA  GLY A  23      22.485  27.799 -22.670  1.00 63.64           C  
ATOM    150  CA  ASN A  24      25.357  28.657 -20.346  1.00 65.49           C  
ATOM    158  CA  VAL A  25      26.940  31.370 -22.461  1.00 71.08           C  
ATOM    165  CA  LEU A  26      23.345  32.671 -22.515  1.00 73.60           C  
ATOM    173  CA  VAL A  27      23.299  32.650 -18.674  1.00 68.49           C  
ATOM    180  CA  CYS A  28      26.684  34.400 -18.402  1.00 77.35           C  
ATOM    186  CA  TRP A  29      25.942  36.935 -21.157  1.00 84.57           C  
ATOM    200  CA  ALA A  30      22.741  37.844 -19.282  1.00 82.04           C  
ATOM    205  CA  VAL A  31      24.663  38.729 -16.091  1.00 84.19           C  
ATOM    212  CA  TRP A  32      27.183  40.906 -17.950  1.00 93.83           C  
ATOM    226  CA  LEU A  33      24.540  43.001 -19.760  1.00 91.63           C  
ATOM    234  CA  ASN A  34      21.827  43.284 -17.094  1.00 89.46           C  
ATOM    242  CA  SER A  35      22.904  45.328 -14.062  1.00 88.64           C  
ATOM    248  CA  ASN A  36      20.080  43.951 -11.862  1.00 88.84           C  
ATOM    256  CA  LEU A  37      21.619  40.494 -12.210  1.00 84.84           C  
ATOM    264  CA  GLN A  38      24.973  41.738 -10.855  1.00 82.77           C  
ATOM    273  CA  ASN A  39      24.686  40.718  -7.192  1.00 81.54           C  
ATOM    281  CA  VAL A  40      26.411  38.148  -4.917  1.00 83.04           C  
ATOM    288  CA  THR A  41      23.732  35.416  -5.264  1.00 74.08           C  
ATOM    295  CA  ASN A  42      24.519  35.171  -8.992  1.00 73.09           C  
ATOM    303  CA  TYR A  43      28.259  34.510  -8.550  1.00 75.85           C  
ATOM    315  CA  PHE A  44      27.145  30.977  -7.677  1.00 62.84           C  
ATOM    326  CA  VAL A  45      25.031  30.826 -10.859  1.00 60.28           C  
ATOM    333  CA  VAL A  46      27.890  32.218 -13.003  1.00 60.81           C  
ATOM    340  CA  SER A  47      30.351  29.675 -11.544  1.00 59.41           C  
ATOM    346  CA  ALA A  48      28.012  26.792 -12.338  1.00 56.61           C  
ATOM    351  CA  ALA A  49      27.362  28.104 -15.846  1.00 62.78           C  
ATOM    356  CA  ALA A  50      31.128  28.561 -16.418  1.00 59.69           C  
ATOM    361  CA  ALA A  51      31.838  24.949 -15.337  1.00 58.07           C  
ATOM    366  CA  ASP A  52      29.087  23.641 -17.655  1.00 64.75           C  
ATOM    374  CA  ILE A  53      30.733  25.476 -20.560  1.00 64.79           C  
ATOM    382  CA  LEU A  54      34.031  23.698 -19.802  1.00 63.06           C  
ATOM    390  CA  VAL A  55      32.038  20.424 -19.800  1.00 58.15           C  
ATOM    397  CA  GLY A  56      30.795  21.231 -23.324  1.00 61.34           C  
ATOM    401  CA  VAL A  57      34.099  22.558 -24.649  1.00 66.36           C  
ATOM    408  CA  LEU A  58      36.620  20.236 -22.939  1.00 67.01           C  
ATOM    416  CA  ALA A  59      34.959  17.358 -21.036  1.00 62.67           C  
ATOM    421  CA  ILE A  60      32.582  15.989 -23.697  1.00 64.11           C  
ATOM    429  CA  PRO A  61      35.176  16.034 -26.531  1.00 69.25           C  
ATOM    436  CA  PHE A  62      37.559  14.172 -24.178  1.00 65.93           C  
ATOM    447  CA  ALA A  63      34.757  11.730 -23.306  1.00 64.40           C  
ATOM    452  CA  ILE A  64      34.150  11.001 -27.009  1.00 70.70           C  
ATOM    460  CA  ALA A  65      37.834  10.134 -27.505  1.00 72.56           C  
ATOM    465  CA  ILE A  66      37.874   7.717 -24.534  1.00 73.92           C  
ATOM    473  CA  SER A  67      34.946   5.793 -26.085  1.00 74.68           C  
ATOM    479  CA  THR A  68      36.916   4.969 -29.260  1.00 77.23           C  
ATOM    486  CA  GLY A  69      39.691   2.931 -27.636  1.00 84.28           C  
ATOM    490  CA  PHE A  70      42.388   4.675 -29.664  1.00 80.17           C  
ATOM    501  CA  CYS A  71      46.083   3.775 -29.264  1.00 85.17           C  
ATOM    507  CA  ALA A  72      47.996   5.740 -26.613  1.00 74.58           C  
ATOM    512  CA  ALA A  73      50.286   5.555 -23.586  1.00 73.09           C  
ATOM    517  CA  CYS A  74      48.285   4.284 -20.579  1.00 75.65           C  
ATOM    523  CA  HIS A  75      49.194   7.351 -18.489  1.00 75.54           C  
ATOM    533  CA  GLY A  76      48.130   9.733 -21.251  1.00 70.62           C  
ATOM    537  CA  CYS A  77      44.832   7.870 -21.394  1.00 70.40           C  
ATOM    543  CA  LEU A  78      44.433   8.085 -17.618  1.00 66.97           C  
ATOM    551  CA  PHE A  79      45.042  11.860 -17.649  1.00 70.82           C  
ATOM    562  CA  ILE A  80      42.216  12.461 -20.141  1.00 67.25           C  
ATOM    570  CA  ALA A  81      39.802  10.290 -18.116  1.00 59.79           C  
ATOM    575  CA  CYS A  82      40.884  12.197 -15.007  1.00 59.33           C  
ATOM    581  CA  PHE A  83      40.204  15.489 -16.743  1.00 64.18           C  
ATOM    592  CA  VAL A  84      36.658  14.365 -17.583  1.00 57.78           C  
ATOM    599  CA  LEU A  85      36.205  13.582 -13.864  1.00 50.68           C  
ATOM    607  CA  VAL A  86      37.535  16.928 -12.542  1.00 49.78           C  
ATOM    614  CA  LEU A  87      35.411  19.074 -14.897  1.00 50.51           C  
ATOM    622  CA  THR A  88      32.162  17.190 -14.326  1.00 51.91           C  
ATOM    629  CA  ALA A  89      32.910  17.329 -10.578  1.00 52.15           C  
ATOM    634  CA  SER A  90      33.271  21.134 -10.630  1.00 53.25           C  
ATOM    640  CA  SER A  91      29.909  21.247 -12.409  1.00 51.14           C  
ATOM    646  CA  ILE A  92      28.328  19.218  -9.560  1.00 46.91           C  
ATOM    654  CA  PHE A  93      29.975  21.166  -6.721  1.00 49.40           C  
ATOM    665  CA  SER A  94      29.225  24.614  -8.112  1.00 51.65           C  
ATOM    671  CA  LEU A  95      25.606  23.449  -8.483  1.00 51.74           C  
ATOM    679  CA  LEU A  96      25.678  22.458  -4.799  1.00 51.24           C  
ATOM    687  CA  ALA A  97      26.887  25.990  -3.924  1.00 55.09           C  
ATOM    692  CA  ILE A  98      23.639  27.392  -5.353  1.00 54.72           C  
ATOM    700  CA  ALA A  99      21.637  25.091  -3.037  1.00 56.83           C  
ATOM    705  CA  ILE A 100      23.640  26.006   0.108  1.00 60.26           C  
ATOM    713  CA  ASP A 101      23.214  29.684  -0.813  1.00 65.58           C  
ATOM    721  CA  ARG A 102      19.413  29.332  -1.121  1.00 68.04           C  
ATOM    732  CA  TYR A 103      19.444  27.396   2.157  1.00 75.18           C  
ATOM    744  CA  ILE A 104      21.079  30.288   4.055  1.00 78.54           C  
ATOM    752  CA  ALA A 105      18.882  32.831   2.230  1.00 82.16           C  
ATOM    757  CA  ILE A 106      15.612  31.160   3.276  1.00 92.57           C  
ATOM    765  CA  ARG A 107      16.568  29.940   6.763  1.00103.95           C  
ATOM    776  CA  ILE A 108      18.621  32.955   7.947  1.00105.19           C  
ATOM    784  CA  PRO A 109      17.279  35.819   5.777  1.00100.23           C  
ATOM    791  CA  LEU A 110      18.435  38.565   8.165  1.00103.80           C  
ATOM    799  CA  ARG A 111      22.218  37.995   8.304  1.00102.98           C  
ATOM    810  CA  TYR A 112      22.402  36.545   4.763  1.00 89.37           C  
ATOM    822  CA  ASN A 113      23.551  39.870   3.275  1.00 90.11           C  
ATOM    830  CA  GLY A 114      26.290  40.270   5.899  1.00 89.36           C  
ATOM    834  CA  LEU A 115      27.330  36.598   5.806  1.00 83.79           C  
ATOM    842  CA  VAL A 116      27.272  35.789   2.069  1.00 74.56           C  
ATOM    849  CA  THR A 117      29.524  38.554   0.696  1.00 76.61           C  
ATOM    856  CA  GLY A 118      31.215  38.817  -2.723  1.00 76.67           C  
ATOM    860  CA  THR A 119      34.577  37.836  -1.215  1.00 76.72           C  
ATOM    867  CA  ARG A 120      33.175  34.835   0.689  1.00 71.50           C  
ATOM    878  CA  ALA A 121      31.373  33.728  -2.500  1.00 69.33           C  
ATOM    883  CA  LYS A 122      34.759  33.505  -4.259  1.00 69.11           C  
ATOM    892  CA  GLY A 123      36.048  31.506  -1.291  1.00 62.37           C  
ATOM    896  CA  ILE A 124      33.271  28.955  -1.882  1.00 59.07           C  
ATOM    904  CA  ILE A 125      33.943  28.941  -5.653  1.00 55.26           C  
ATOM    912  CA  ALA A 126      37.654  28.176  -5.055  1.00 53.44           C  
ATOM    917  CA  ILE A 127      36.742  25.379  -2.615  1.00 51.30           C  
ATOM    925  CA  CYS A 128      34.540  23.858  -5.374  1.00 54.72           C  
ATOM    931  CA  TRP A 129      37.570  23.693  -7.651  1.00 58.35           C  
ATOM    945  CA  VAL A 130      40.012  22.445  -5.001  1.00 57.58           C  
ATOM    952  CA  LEU A 131      37.684  19.513  -4.237  1.00 54.26           C  
ATOM    960  CA  SER A 132      37.288  18.832  -7.981  1.00 55.70           C  
ATOM    966  CA  PHE A 133      41.051  18.529  -8.605  1.00 55.00           C  
ATOM    977  CA  ALA A 134      41.778  16.566  -5.421  1.00 54.42           C  
ATOM    982  CA  ILE A 135      39.102  13.990  -6.316  1.00 51.99           C  
ATOM    990  CA  GLY A 136      39.348  13.754 -10.102  1.00 47.57           C  
ATOM    994  CA  LEU A 137      43.157  13.650 -10.037  1.00 51.00           C  
ATOM   1002  CA  THR A 138      43.310  11.021  -7.244  1.00 53.85           C  
ATOM   1009  CA  PRO A 139      43.887   8.254  -9.853  1.00 59.37           C  
ATOM   1016  CA  MET A 140      47.047  10.120 -10.980  1.00 68.52           C  
ATOM   1024  CA  LEU A 141      48.683   9.416  -7.603  1.00 71.40           C  
ATOM   1032  CA  GLY A 142      48.711   5.660  -8.245  1.00 64.86           C  
ATOM   1036  CA  TRP A 143      45.111   4.522  -7.774  1.00 58.52           C  
ATOM   1050  CA  ASN A 144      44.820   3.346 -11.406  1.00 61.34           C  
ATOM   1058  CA  ASN A 145      44.847   0.278 -13.682  1.00 60.74           C  
ATOM   1066  CA  CYS A 146      47.971   1.258 -15.632  1.00 72.96           C  
ATOM   1072  CA  GLY A 147      50.141  -1.280 -13.796  1.00 79.01           C  
ATOM   1076  CA  GLN A 148      48.090  -4.027 -15.461  1.00 78.28           C  
ATOM   1153  CA  GLY A 158      46.975  -2.789 -33.767  1.00 98.66           C  
ATOM   1157  CA  CYS A 159      48.652  -0.616 -31.131  1.00100.24           C  
ATOM   1163  CA  GLY A 160      52.449  -0.338 -31.118  1.00101.31           C  
ATOM   1167  CA  GLU A 161      54.495  -1.690 -28.210  1.00106.67           C  
ATOM   1176  CA  GLY A 162      53.979   0.249 -24.972  1.00 97.08           C  
ATOM   1180  CA  GLN A 163      50.481   1.338 -26.011  1.00 88.04           C  
ATOM   1189  CA  VAL A 164      46.967   0.311 -24.966  1.00 78.40           C  
ATOM   1196  CA  ALA A 165      43.388   0.767 -26.173  1.00 69.83           C  
ATOM   1201  CA  CYS A 166      42.307   3.966 -24.418  1.00 75.34           C  
ATOM   1207  CA  LEU A 167      39.091   2.990 -22.596  1.00 74.26           C  
ATOM   1215  CA  PHE A 168      37.687   4.528 -19.384  1.00 64.83           C  
ATOM   1226  CA  GLU A 169      37.113   1.223 -17.566  1.00 60.28           C  
ATOM   1235  CA  ASP A 170      40.652   0.152 -18.517  1.00 67.33           C  
ATOM   1243  CA  VAL A 171      42.534   2.996 -16.792  1.00 60.98           C  
ATOM   1250  CA  VAL A 172      40.101   4.167 -14.069  1.00 56.10           C  
ATOM   1257  CA  PRO A 173      39.502   1.502 -11.378  1.00 52.17           C  
ATOM   1264  CA  MET A 174      35.960   0.514 -10.440  1.00 55.60           C  
ATOM   1272  CA  ASN A 175      36.636   0.676  -6.678  1.00 52.24           C  
ATOM   1280  CA  TYR A 176      37.737   4.301  -7.049  1.00 49.32           C  
ATOM   1292  CA  MET A 177      34.496   4.988  -8.955  1.00 49.05           C  
ATOM   1300  CA  VAL A 178      32.275   3.174  -6.459  1.00 50.71           C  
ATOM   1307  CA  TYR A 179      33.926   3.911  -3.082  1.00 58.94           C  
ATOM   1319  CA  PHE A 180      35.280   7.412  -3.612  1.00 59.04           C  
ATOM   1330  CA  ASN A 181      33.774   9.119  -6.704  1.00 56.53           C  
ATOM   1338  CA  PHE A 182      30.139   7.963  -6.333  1.00 56.61           C  
ATOM   1349  CA  PHE A 183      29.985   8.937  -2.619  1.00 57.56           C  
ATOM   1360  CA  ALA A 184      31.954  12.202  -2.791  1.00 54.48           C  
ATOM   1365  CA  CYS A 185      30.593  13.498  -6.102  1.00 53.04           C  
ATOM   1371  CA  VAL A 186      27.076  12.129  -6.438  1.00 49.34           C  
ATOM   1378  CA  LEU A 187      25.523  10.736  -3.253  1.00 49.37           C  
ATOM   1386  CA  VAL A 188      26.683  13.380  -0.744  1.00 47.95           C  
ATOM   1393  CA  PRO A 189      25.800  16.415  -2.928  1.00 48.20           C  
ATOM   1400  CA  LEU A 190      22.438  14.776  -3.798  1.00 50.51           C  
ATOM   1408  CA  LEU A 191      21.598  14.130  -0.148  1.00 54.66           C  
ATOM   1416  CA  LEU A 192      22.664  17.665   0.816  1.00 55.28           C  
ATOM   1424  CA  MET A 193      20.535  19.225  -1.945  1.00 57.27           C  
ATOM   1432  CA  LEU A 194      17.573  16.971  -1.099  1.00 58.55           C  
ATOM   1440  CA  GLY A 195      17.962  18.088   2.537  1.00 58.18           C  
ATOM   1444  CA  VAL A 196      17.971  21.736   1.457  1.00 59.95           C  
ATOM   1451  CA  TYR A 197      14.781  21.201  -0.550  1.00 59.35           C  
ATOM   1463  CA  LEU A 198      13.057  19.473   2.389  1.00 64.92           C  
ATOM   1471  CA  ARG A 199      13.834  22.435   4.670  1.00 72.22           C  
ATOM   1482  CA  ILE A 200      12.473  24.989   2.177  1.00 64.51           C  
ATOM   1490  CA  PHE A 201       9.367  22.825   1.700  1.00 65.59           C  
ATOM   1501  CA  LEU A 202       8.793  22.643   5.482  1.00 68.30           C  
ATOM   1509  CA  ALA A 203       9.081  26.437   5.681  1.00 68.11           C  
ATOM   1514  CA  ALA A 204       6.315  26.686   3.067  1.00 68.98           C  
ATOM   1519  CA  ARG A 205       4.193  24.159   4.992  1.00 77.67           C  
ATOM   1530  CA  ARG A 206       4.509  26.211   8.216  1.00 82.21           C  
ATOM   1541  CA  GLN A 207       3.582  29.466   6.449  1.00 78.69           C  
ATOM   1550  CA  LEU A 208       0.649  27.668   4.833  1.00 79.27           C  
ATOM   1614  CA  THR A 224       7.351  35.082   2.097  1.00 97.66           C  
ATOM   1621  CA  LEU A 225       5.144  32.111   1.145  1.00 86.16           C  
ATOM   1629  CA  GLN A 226       5.399  32.971  -2.579  1.00 80.05           C  
ATOM   1638  CA  LYS A 227       9.214  33.187  -2.367  1.00 78.71           C  
ATOM   1647  CA  GLU A 228       9.454  29.813  -0.600  1.00 69.62           C  
ATOM   1656  CA  VAL A 229       7.031  27.988  -2.928  1.00 61.83           C  
ATOM   1663  CA  HIS A 230       8.942  29.311  -5.954  1.00 66.33           C  
ATOM   1673  CA  ALA A 231      12.250  28.317  -4.282  1.00 61.06           C  
ATOM   1678  CA  ALA A 232      11.058  24.801  -3.345  1.00 58.45           C  
ATOM   1683  CA  LYS A 233       9.951  24.248  -6.938  1.00 59.21           C  
ATOM   1692  CA  SER A 234      13.354  25.438  -8.209  1.00 58.87           C  
ATOM   1698  CA  LEU A 235      15.140  23.005  -5.887  1.00 58.40           C  
ATOM   1706  CA  ALA A 236      12.853  20.103  -6.763  1.00 53.69           C  
ATOM   1711  CA  ILE A 237      13.807  20.620 -10.423  1.00 56.57           C  
ATOM   1719  CA  ILE A 238      17.574  20.732  -9.672  1.00 57.07           C  
ATOM   1727  CA  VAL A 239      17.459  17.599  -7.474  1.00 58.49           C  
ATOM   1734  CA  GLY A 240      15.058  15.582  -9.648  1.00 53.27           C  
ATOM   1738  CA  LEU A 241      17.121  16.260 -12.770  1.00 55.22           C  
ATOM   1746  CA  PHE A 242      20.437  15.729 -10.949  1.00 52.37           C  
ATOM   1757  CA  ALA A 243      19.310  12.291  -9.724  1.00 53.82           C  
ATOM   1762  CA  LEU A 244      17.886  11.341 -13.113  1.00 59.24           C  
ATOM   1770  CA  CYS A 245      21.101  12.417 -14.871  1.00 57.47           C  
ATOM   1776  CA  TRP A 246      23.773  11.056 -12.506  1.00 50.16           C  
ATOM   1790  CA  LEU A 247      22.419   7.955 -10.704  1.00 53.35           C  
ATOM   1798  CA  PRO A 248      21.927   5.594 -13.689  1.00 53.93           C  
ATOM   1805  CA  LEU A 249      25.629   5.655 -14.697  1.00 51.54           C  
ATOM   1813  CA  HIS A 250      26.857   5.271 -11.113  1.00 52.96           C  
ATOM   1823  CA  ILE A 251      24.309   2.575 -10.245  1.00 52.84           C  
ATOM   1831  CA  ILE A 252      25.537   0.738 -13.362  1.00 54.81           C  
ATOM   1839  CA  ASN A 253      29.116   1.148 -12.056  1.00 52.15           C  
ATOM   1847  CA  CYS A 254      28.016  -0.502  -8.767  1.00 55.57           C  
ATOM   1853  CA  PHE A 255      26.505  -3.450 -10.651  1.00 64.51           C  
ATOM   1864  CA  THR A 256      29.785  -3.893 -12.571  1.00 60.71           C  
ATOM   1871  CA  PHE A 257      31.832  -3.773  -9.362  1.00 67.31           C  
ATOM   1882  CA  PHE A 258      29.632  -5.992  -7.179  1.00 79.00           C  
ATOM   1893  CA  CYS A 259      28.964  -8.543  -9.927  1.00 99.23           C  
ATOM   1899  CA  PRO A 260      32.358  -9.488 -11.442  1.00107.20           C  
ATOM   1906  CA  ASP A 261      30.908 -12.780 -12.757  1.00112.72           C  
ATOM   1914  CA  CYS A 262      27.895 -11.139 -14.454  1.00101.41           C  
ATOM   1926  CA  HIS A 264      28.750  -6.580 -18.554  1.00 74.74           C  
ATOM   1936  CA  ALA A 265      25.797  -4.191 -18.850  1.00 74.96           C  
ATOM   1941  CA  PRO A 266      25.053  -3.666 -22.588  1.00 77.37           C  
ATOM   1948  CA  LEU A 267      27.069  -1.080 -24.528  1.00 75.98           C  
ATOM   1956  CA  TRP A 268      23.921   0.842 -25.572  1.00 69.44           C  
ATOM   1970  CA  LEU A 269      22.961   1.293 -21.911  1.00 67.74           C  
ATOM   1978  CA  MET A 270      26.501   2.527 -21.205  1.00 64.41           C  
ATOM   1986  CA  TYR A 271      26.255   5.192 -23.951  1.00 65.99           C  
ATOM   1998  CA  LEU A 272      22.769   6.201 -22.782  1.00 57.23           C  
ATOM   2006  CA  ALA A 273      23.962   6.624 -19.149  1.00 57.16           C  
ATOM   2011  CA  ILE A 274      27.125   8.565 -20.103  1.00 58.28           C  
ATOM   2019  CA  VAL A 275      25.027  10.867 -22.326  1.00 63.84           C  
ATOM   2026  CA  LEU A 276      22.424  11.195 -19.551  1.00 58.16           C  
ATOM   2034  CA  SER A 277      25.119  12.325 -17.080  1.00 54.97           C  
ATOM   2040  CA  HIS A 278      26.317  14.981 -19.543  1.00 61.19           C  
ATOM   2050  CA  THR A 279      22.786  16.347 -20.026  1.00 65.25           C  
ATOM   2057  CA  ASN A 280      22.950  17.654 -16.429  1.00 64.32           C  
ATOM   2065  CA  SER A 281      25.202  20.415 -17.802  1.00 65.96           C  
ATOM   2071  CA  VAL A 282      22.464  21.729 -20.102  1.00 63.75           C  
ATOM   2078  CA  VAL A 283      19.540  21.679 -17.630  1.00 60.45           C  
ATOM   2085  CA  ASN A 284      21.510  22.632 -14.477  1.00 60.42           C  
ATOM   2093  CA  PRO A 285      21.420  25.482 -13.837  1.00 59.27           C  
ATOM   2100  CA  PHE A 286      19.781  26.757 -17.053  1.00 63.73           C  
ATOM   2111  CA  ILE A 287      16.252  25.878 -15.893  1.00 57.71           C  
ATOM   2119  CA  TYR A 288      17.054  27.410 -12.497  1.00 60.32           C  
ATOM   2131  CA  ALA A 289      18.068  30.758 -14.043  1.00 66.03           C  
ATOM   2136  CA  TYR A 290      15.254  30.569 -16.623  1.00 76.21           C  
ATOM   2148  CA  ARG A 291      12.810  30.560 -13.685  1.00 69.29           C  
ATOM   2159  CA  ILE A 292      13.935  33.981 -12.481  1.00 81.68           C  
ATOM   2167  CA  ARG A 293      11.973  36.587 -14.477  1.00 90.33           C  
ATOM   2178  CA  GLU A 294      14.915  39.031 -14.620  1.00 86.60           C  
ATOM   2187  CA  PHE A 295      17.043  36.325 -16.273  1.00 85.72           C  
ATOM   2198  CA  ARG A 296      14.166  35.200 -18.510  1.00 91.16           C  
ATOM   2209  CA  GLN A 297      13.461  38.707 -19.851  1.00 89.85           C  
ATOM   2218  CA  THR A 298      17.168  39.381 -20.501  1.00 83.79           C  
ATOM   2225  CA  PHE A 299      17.334  36.053 -22.368  1.00 92.67           C  
ATOM   2236  CA  ARG A 300      14.576  37.357 -24.655  1.00 98.17           C  
ATOM   2247  CA  LYS A 301      16.440  40.591 -25.512  1.00 92.74           C  
ATOM   2256  CA  ILE A 302      19.500  38.538 -26.554  1.00 97.34           C  
ATOM   2264  CA  ILE A 303      17.774  35.896 -28.729  1.00 99.86           C  
ATOM   2272  CA  ARG A 304      15.486  38.662 -30.070  1.00103.52           C  
ATOM   2283  CA  SER A 305      18.437  40.814 -31.210  1.00102.16           C  
