# Supplementary material for: Unifying view of mechanical and functional hotspots across class A GPCRs
Source: PLoS Comput Biol. 2017 Feb 3;13(2):e1005381. doi: 10.1371/journal.pcbi.1005381 (PMC5315405; doi:10.1371/journal.pcbi.1005381)
Supplement: S1 Additional Data — Contains all PDB structures used for the analysis, annotated with the GPCRdb numbering scheme. For each receptor, a decomposition into quasi-rigid domains is provided, along with the corresponding single-receptor bridging score. (ZIP) [file pcbi.1005381.s003.zip › SI_additional_data/A2Aadenosine/structures/comm_res_3QAK_CA_GPCRDB.pdb]

ATOM     28  CA  SER A   7     -18.766 -21.397  55.109  1.00  1.33           C  
ATOM     34  CA  VAL A   8     -20.196 -18.819  52.705  1.00  1.34           C  
ATOM     41  CA  TYR A   9     -16.707 -17.376  52.124  1.00  1.35           C  
ATOM     53  CA  ILE A  10     -15.027 -20.687  51.242  1.00  1.36           C  
ATOM     61  CA  THR A  11     -17.974 -21.494  48.940  1.00  1.37           C  
ATOM     68  CA  VAL A  12     -17.872 -18.258  46.924  1.00  1.38           C  
ATOM     75  CA  GLU A  13     -14.090 -18.334  46.756  1.00  1.39           C  
ATOM     84  CA  LEU A  14     -13.969 -21.838  45.233  1.00  1.40           C  
ATOM     92  CA  ALA A  15     -16.837 -20.903  42.861  1.00  1.41           C  
ATOM     97  CA  ILE A  16     -14.515 -18.095  41.692  1.00  1.42           C  
ATOM    105  CA  ALA A  17     -11.573 -20.508  41.534  1.00  1.43           C  
ATOM    110  CA  VAL A  18     -13.395 -22.680  39.017  1.00  1.44           C  
ATOM    117  CA  LEU A  19     -14.718 -19.875  36.847  1.00  1.45           C  
ATOM    125  CA  ALA A  20     -11.144 -18.513  36.670  1.00  1.46           C  
ATOM    130  CA  ILE A  21      -9.837 -21.875  35.467  1.00  1.47           C  
ATOM    138  CA  LEU A  22     -12.644 -22.529  33.002  1.00  1.48           C  
ATOM    146  CA  GLY A  23     -12.852 -19.066  31.545  1.00  1.49           C  
ATOM    150  CA  ASN A  24      -9.128 -18.512  31.129  1.00  1.50           C  
ATOM    158  CA  VAL A  25      -8.412 -21.917  29.691  1.00  1.51           C  
ATOM    165  CA  LEU A  26     -11.044 -20.870  27.161  1.00  1.52           C  
ATOM    173  CA  VAL A  27      -9.046 -17.781  26.215  1.00  1.53           C  
ATOM    180  CA  CYS A  28      -5.836 -19.780  25.709  1.00  1.54           C  
ATOM    186  CA  TRP A  29      -7.778 -22.337  23.676  1.00  1.55           C  
ATOM    200  CA  ALA A  30      -9.069 -19.687  21.288  1.00  1.56           C  
ATOM    205  CA  VAL A  31      -5.580 -18.317  20.795  1.00  1.57           C  
ATOM    212  CA  TRP A  32      -4.363 -21.869  20.131  1.00  1.58           C  
ATOM    226  CA  LEU A  33      -6.814 -22.607  17.282  1.00  1.59           C  
ATOM    234  CA  ASN A  34      -7.232 -19.366  15.381  1.00                 C  
ATOM    242  CA  SER A  35      -4.063 -18.289  13.578  1.00                 C  
ATOM    248  CA  ASN A  36      -5.506 -14.794  13.230  1.00                 C  
ATOM    256  CA  LEU A  37      -5.483 -14.487  17.017  1.00                 C  
ATOM    264  CA  GLN A  38      -1.743 -15.332  17.182  1.00                 C  
ATOM    273  CA  ASN A  39      -0.418 -11.762  17.132  1.00                 C  
ATOM    281  CA  VAL A  40       1.846 -10.250  19.841  1.00  2.38           C  
ATOM    288  CA  THR A  41      -0.883  -8.579  21.899  1.00  2.39           C  
ATOM    295  CA  ASN A  42      -2.404 -11.978  22.452  1.00  2.40           C  
ATOM    303  CA  TYR A  43       0.925 -13.214  23.733  1.00  2.41           C  
ATOM    315  CA  PHE A  44       0.356 -10.789  26.641  1.00  2.42           C  
ATOM    326  CA  VAL A  45      -3.271 -11.905  26.913  1.00  2.43           C  
ATOM    333  CA  VAL A  46      -2.354 -15.619  27.207  1.00  2.44           C  
ATOM    340  CA  SER A  47       0.368 -14.760  29.664  1.00  2.45           C  
ATOM    346  CA  LEU A  48      -2.298 -13.132  31.877  1.00  2.46           C  
ATOM    354  CA  ALA A  49      -4.622 -16.022  31.092  1.00  2.47           C  
ATOM    359  CA  ALA A  50      -1.907 -18.216  32.649  1.00  2.48           C  
ATOM    364  CA  ALA A  51      -1.183 -16.042  35.687  1.00  2.49           C  
ATOM    369  CA  ASP A  52      -4.942 -16.095  36.424  1.00  2.50           C  
ATOM    377  CA  ILE A  53      -5.113 -19.918  36.036  1.00  2.51           C  
ATOM    385  CA  ALA A  54      -2.490 -20.317  38.801  1.00  2.52           C  
ATOM    390  CA  VAL A  55      -4.398 -17.731  40.840  1.00  2.53           C  
ATOM    397  CA  GLY A  56      -7.432 -20.040  40.664  1.00  2.54           C  
ATOM    401  CA  VAL A  57      -5.532 -23.306  41.271  1.00  2.55           C  
ATOM    408  CA  LEU A  58      -2.988 -22.196  43.888  1.00                 C  
ATOM    416  CA  ALA A  59      -3.448 -18.663  45.211  1.00  2.56           C  
ATOM    421  CA  ILE A  60      -7.091 -18.989  46.131  1.00  2.57           C  
ATOM    429  CA  PRO A  61      -6.645 -22.282  48.062  1.00  2.58           C  
ATOM    436  CA  PHE A  62      -3.676 -20.758  49.876  1.00  2.59           C  
ATOM    447  CA  ALA A  63      -5.703 -17.601  50.510  1.00  2.60           C  
ATOM    452  CA  ILE A  64      -8.392 -19.735  52.104  1.00  2.61           C  
ATOM    460  CA  THR A  65      -5.857 -21.516  54.305  1.00  2.62           C  
ATOM    467  CA  ILE A  66      -4.457 -18.188  55.453  1.00  2.63           C  
ATOM    475  CA  SER A  67      -7.879 -17.369  56.954  1.00  2.64           C  
ATOM    481  CA  THR A  68      -8.462 -20.375  59.212  1.00                 C  
ATOM    488  CA  GLY A  69      -5.955 -19.616  61.989  1.00                 C  
ATOM    492  CA  PHE A  70      -4.652 -23.131  62.744  1.00                 C  
ATOM    503  CA  CYS A  71      -1.279 -23.350  64.575  1.00                 C  
ATOM    509  CA  ALA A  72       1.547 -23.481  62.046  1.00                 C  
ATOM    514  CA  ALA A  73       5.307 -22.884  62.041  1.00                 C  
ATOM    519  CA  CYS A  74       5.489 -19.118  61.511  1.00  3.22           C  
ATOM    525  CA  HIS A  75       7.641 -19.426  58.354  1.00  3.23           C  
ATOM    535  CA  GLY A  76       5.434 -22.180  56.914  1.00  3.24           C  
ATOM    539  CA  CYS A  77       2.477 -19.811  57.238  1.00  3.25           C  
ATOM    545  CA  LEU A  78       4.703 -16.953  55.965  1.00  3.26           C  
ATOM    553  CA  PHE A  79       5.473 -19.038  52.876  1.00  3.27           C  
ATOM    564  CA  ILE A  80       1.837 -19.770  52.051  1.00  3.28           C  
ATOM    572  CA  ALA A  81       1.074 -16.053  52.530  1.00  3.29           C  
ATOM    577  CA  CYS A  82       3.985 -15.027  50.273  1.00  3.30           C  
ATOM    583  CA  PHE A  83       2.887 -17.203  47.372  1.00  3.31           C  
ATOM    594  CA  VAL A  84      -0.606 -15.648  47.334  1.00  3.32           C  
ATOM    601  CA  LEU A  85       1.161 -12.303  47.106  1.00  3.33           C  
ATOM    609  CA  VAL A  86       3.465 -13.494  44.294  1.00  3.34           C  
ATOM    616  CA  LEU A  87       0.680 -14.954  42.167  1.00  3.35           C  
ATOM    624  CA  THR A  88      -1.686 -11.992  42.582  1.00  3.36           C  
ATOM    631  CA  GLN A  89       1.220  -9.711  41.848  1.00  3.37           C  
ATOM    640  CA  SER A  90       1.799 -11.526  38.533  1.00  3.38           C  
ATOM    646  CA  SER A  91      -1.742 -10.740  37.360  1.00  3.39           C  
ATOM    652  CA  ILE A  92      -1.443  -7.057  38.041  1.00  3.40           C  
ATOM    660  CA  PHE A  93       1.820  -6.613  36.128  1.00  3.41           C  
ATOM    671  CA  SER A  94       0.770  -8.891  33.343  1.00  3.42           C  
ATOM    677  CA  LEU A  95      -2.422  -6.812  33.007  1.00  3.43           C  
ATOM    685  CA  LEU A  96      -0.239  -3.727  32.827  1.00  3.44           C  
ATOM    693  CA  ALA A  97       1.863  -5.110  29.930  1.00  3.45           C  
ATOM    698  CA  ILE A  98      -1.396  -5.647  28.034  1.00  3.46           C  
ATOM    706  CA  ALA A  99      -2.308  -2.018  28.726  1.00  3.47           C  
ATOM    711  CA  ILE A 100       1.110  -0.678  27.568  1.00  3.48           C  
ATOM    719  CA  ASP A 101       0.992  -2.919  24.476  1.00  3.49           C  
ATOM    727  CA  ARG A 102      -2.300  -1.221  23.465  1.00  3.50           C  
ATOM    738  CA  TYR A 103      -1.016   2.278  24.111  1.00  3.51           C  
ATOM    750  CA  ILE A 104       1.880   1.737  21.664  1.00  3.52           C  
ATOM    758  CA  ALA A 105      -0.312  -0.024  19.077  1.00  3.53           C  
ATOM    763  CA  ILE A 106      -2.837   2.832  18.959  1.00  3.54           C  
ATOM    771  CA  ARG A 107      -0.734   5.960  19.548  1.00  3.55           C  
ATOM    782  CA  ILE A 108       2.658   5.152  17.913  1.00                 C  
ATOM    790  CA  PRO A 109       1.624   2.526  15.329  1.00                 C  
ATOM    797  CA  LEU A 110       4.602   3.052  12.956  1.00                 C  
ATOM    805  CA  ARG A 111       7.091   1.844  15.598  1.00                 C  
ATOM    816  CA  TYR A 112       5.053  -1.006  17.186  1.00                 C  
ATOM    828  CA  ASN A 113       6.544  -3.937  15.201  1.00                 C  
ATOM    836  CA  GLY A 114      10.166  -2.887  15.603  1.00                 C  
ATOM    840  CA  LEU A 115       9.659  -2.386  19.359  1.00                 C  
ATOM    848  CA  VAL A 116       7.212  -5.005  20.605  1.00                 C  
ATOM    855  CA  THR A 117       8.471  -8.081  18.766  1.00                 C  
ATOM    862  CA  GLY A 118       7.966 -11.640  20.047  1.00  4.39           C  
ATOM    866  CA  THR A 119      11.456 -11.722  21.622  1.00  4.40           C  
ATOM    873  CA  ARG A 120      10.871  -8.580  23.667  1.00  4.41           C  
ATOM    884  CA  ALA A 121       7.398  -9.646  24.708  1.00  4.42           C  
ATOM    889  CA  LYS A 122       8.734 -12.888  26.162  1.00  4.43           C  
ATOM    898  CA  GLY A 123      11.446 -10.841  27.893  1.00  4.44           C  
ATOM    902  CA  ILE A 124       8.924  -8.429  29.377  1.00  4.45           C  
ATOM    910  CA  ILE A 125       6.963 -11.415  30.691  1.00  4.46           C  
ATOM    918  CA  ALA A 126      10.136 -12.603  32.394  1.00  4.47           C  
ATOM    923  CA  ILE A 127      10.503  -9.135  33.940  1.00  4.48           C  
ATOM    931  CA  CYS A 128       6.938  -9.263  35.303  1.00  4.49           C  
ATOM    937  CA  TRP A 129       7.433 -12.673  36.931  1.00  4.50           C  
ATOM    951  CA  VAL A 130      10.853 -11.920  38.384  1.00  4.51           C  
ATOM    958  CA  LEU A 131       9.476  -8.632  39.809  1.00  4.52           C  
ATOM    966  CA  SER A 132       6.568 -10.545  41.342  1.00  4.53           C  
ATOM    972  CA  PHE A 133       8.922 -12.913  43.156  1.00  4.54           C  
ATOM    983  CA  ALA A 134      11.170 -10.062  44.298  1.00  4.55           C  
ATOM    988  CA  ILE A 135       8.255  -8.277  45.934  1.00  4.56           C  
ATOM    996  CA  GLY A 136       6.224 -11.247  47.152  1.00  4.57           C  
ATOM   1000  CA  LEU A 137       9.233 -13.012  48.664  1.00  4.58           C  
ATOM   1008  CA  THR A 138      10.476  -9.894  50.455  1.00  4.59           C  
ATOM   1015  CA  PRO A 139       8.818 -10.977  53.711  1.00  4.60           C  
ATOM   1022  CA  MET A 140      10.917 -14.161  53.681  1.00  4.61           C  
ATOM   1030  CA  LEU A 141      14.201 -12.294  53.501  1.00                 C  
ATOM   1038  CA  GLY A 142      13.420 -10.855  56.965  1.00                 C  
ATOM   1042  CA  TRP A 143      10.782  -8.074  56.793  1.00                 C  
ATOM   1056  CA  ASN A 144       8.191 -10.167  58.621  1.00                 C  
ATOM   1064  CA  ASN A 145       6.047 -10.539  61.738  1.00                 C  
ATOM   1072  CA  CYS A 146       7.955 -13.266  63.604  1.00                 C  
ATOM   1078  CA  GLY A 147      11.487 -12.424  64.621  1.00                 C  
ATOM   1082  CA  GLN A 148       9.757 -12.252  68.039  1.00                 C  
ATOM   1091  CA  GLY A 158      -2.168 -20.138  72.360  1.00                 C  
ATOM   1095  CA  CYS A 159      -0.087 -22.083  69.854  1.00                 C  
ATOM   1101  CA  GLY A 160       3.273 -22.764  71.549  1.00                 C  
ATOM   1105  CA  GLU A 161       6.798 -21.683  70.573  1.00                 C  
ATOM   1114  CA  GLY A 162       7.569 -20.928  66.948  1.00                 C  
ATOM   1118  CA  GLN A 163       3.985 -21.375  65.868  1.00                 C  
ATOM   1127  CA  VAL A 164       1.292 -18.791  65.264  1.00                 C  
ATOM   1134  CA  ALA A 165      -2.355 -18.723  64.305  1.00                 C  
ATOM   1139  CA  CYS A 166      -2.203 -18.887  60.527  1.00                 C  
ATOM   1145  CA  LEU A 167      -3.843 -15.604  59.519  1.00                 C  
ATOM   1153  CA  PHE A 168      -2.488 -13.248  56.855  1.00                 C  
ATOM   1164  CA  GLU A 169      -1.983 -10.377  59.336  1.00                 C  
ATOM   1173  CA  ASP A 170      -0.066 -12.614  61.808  1.00                 C  
ATOM   1181  CA  VAL A 171       2.886 -13.127  59.445  1.00                 C  
ATOM   1188  CA  VAL A 172       2.816 -10.307  56.882  1.00                 C  
ATOM   1195  CA  PRO A 173       3.619  -6.867  58.366  1.00                 C  
ATOM   1202  CA  MET A 174       1.061  -4.112  57.772  1.00                 C  
ATOM   1210  CA  ASN A 175       3.767  -1.551  57.018  1.00  5.38           C  
ATOM   1218  CA  TYR A 176       4.949  -3.846  54.188  1.00  5.39           C  
ATOM   1230  CA  MET A 177       1.461  -4.029  52.765  1.00  5.40           C  
ATOM   1238  CA  VAL A 178       0.824  -0.300  52.848  1.00                 C  
ATOM   1245  CA  TYR A 179       4.228   1.331  52.193  1.00  5.41           C  
ATOM   1257  CA  PHE A 180       5.779  -1.127  49.746  1.00  5.42           C  
ATOM   1268  CA  ASN A 181       3.042  -3.322  48.373  1.00  5.43           C  
ATOM   1276  CA  PHE A 182      -0.013  -1.020  48.050  1.00  5.44           C  
ATOM   1287  CA  PHE A 183       1.781   2.173  47.092  1.00  5.45           C  
ATOM   1298  CA  ALA A 184       4.156   0.406  44.670  1.00                 C  
ATOM   1303  CA  CYS A 185       2.329  -2.644  43.385  1.00  5.46           C  
ATOM   1309  CA  VAL A 186      -1.293  -1.444  43.123  1.00  5.47           C  
ATOM   1316  CA  LEU A 187      -1.475   2.355  43.144  1.00  5.48           C  
ATOM   1324  CA  VAL A 188       1.306   2.875  40.552  1.00  5.49           C  
ATOM   1331  CA  PRO A 189       0.111   0.159  38.170  1.00  5.50           C  
ATOM   1338  CA  LEU A 190      -3.453   1.526  38.490  1.00  5.51           C  
ATOM   1346  CA  LEU A 191      -2.291   5.080  37.880  1.00  5.52           C  
ATOM   1354  CA  LEU A 192      -0.336   4.072  34.749  1.00  5.53           C  
ATOM   1362  CA  MET A 193      -3.386   2.191  33.465  1.00  5.54           C  
ATOM   1370  CA  LEU A 194      -5.410   5.389  34.028  1.00  5.55           C  
ATOM   1378  CA  GLY A 195      -2.997   7.507  32.005  1.00  5.56           C  
ATOM   1382  CA  VAL A 196      -3.023   4.898  29.234  1.00  5.57           C  
ATOM   1389  CA  TYR A 197      -6.796   4.883  29.113  1.00  5.58           C  
ATOM   1401  CA  LEU A 198      -6.997   8.660  29.066  1.00  5.59           C  
ATOM   1409  CA  ARG A 199      -4.337   9.020  26.370  1.00  5.60           C  
ATOM   1420  CA  ILE A 200      -6.021   6.426  24.158  1.00  5.61           C  
ATOM   1428  CA  PHE A 201      -9.315   8.237  24.696  1.00  5.62           C  
ATOM   1439  CA  LEU A 202      -7.861  11.565  23.541  1.00  5.63           C  
ATOM   1447  CA  ALA A 203      -6.514   9.834  20.426  1.00  5.64           C  
ATOM   1452  CA  ALA A 204      -9.854   8.166  19.766  1.00  5.65           C  
ATOM   1457  CA  ARG A 205     -11.899  11.368  20.036  1.00  5.66           C  
ATOM   1468  CA  ARG A 206      -9.341  13.667  18.375  1.00  5.67           C  
ATOM   1479  CA  GLN A 207     -10.375  16.684  16.317  1.00  5.68           C  
ATOM   1488  CA  LEU A 208      -9.854  16.123  12.563  1.00                 C  
ATOM   2782  CA  THR A 224     -10.829   4.860  10.907  1.00  6.26           C  
ATOM   2789  CA  LEU A 225     -11.080   5.846  14.580  1.00  6.27           C  
ATOM   2797  CA  GLN A 226     -14.052   3.648  15.560  1.00  6.28           C  
ATOM   2806  CA  LYS A 227     -11.587   0.784  16.155  1.00  6.29           C  
ATOM   2815  CA  GLU A 228      -9.896   2.937  18.830  1.00  6.30           C  
ATOM   2824  CA  VAL A 229     -13.074   4.202  20.419  1.00  6.31           C  
ATOM   2831  CA  HIS A 230     -13.517   0.443  20.867  1.00  6.32           C  
ATOM   2841  CA  ALA A 231     -10.076   0.058  22.444  1.00  6.33           C  
ATOM   2846  CA  ALA A 232     -10.684   2.990  24.815  1.00  6.34           C  
ATOM   2851  CA  LYS A 233     -14.013   1.622  26.100  1.00  6.35           C  
ATOM   2860  CA  SER A 234     -12.229  -1.671  26.815  1.00  6.36           C  
ATOM   2866  CA  LEU A 235      -9.433  -0.007  28.773  1.00  6.37           C  
ATOM   2874  CA  ALA A 236     -12.173   1.938  30.683  1.00  6.38           C  
ATOM   2879  CA  ILE A 237     -13.827  -1.347  31.697  1.00  6.39           C  
ATOM   2887  CA  ILE A 238     -10.514  -2.875  32.833  1.00  6.40           C  
ATOM   2895  CA  VAL A 239      -9.331   0.112  34.791  1.00  6.41           C  
ATOM   2902  CA  GLY A 240     -12.738   0.634  36.455  1.00  6.42           C  
ATOM   2906  CA  LEU A 241     -12.940  -3.017  37.523  1.00  6.43           C  
ATOM   2914  CA  PHE A 242      -9.356  -2.945  38.708  1.00  6.44           C  
ATOM   2925  CA  ALA A 243     -10.024   0.056  40.913  1.00  6.45           C  
ATOM   2930  CA  LEU A 244     -13.256  -1.490  42.163  1.00  6.46           C  
ATOM   2938  CA  CYS A 245     -11.701  -4.790  43.064  1.00  6.47           C  
ATOM   2944  CA  TRP A 246      -8.260  -3.860  44.533  1.00  6.48           C  
ATOM   2958  CA  LEU A 247      -8.989  -0.636  46.383  1.00  6.49           C  
ATOM   2966  CA  PRO A 248     -11.458  -1.642  49.013  1.00  6.50           C  
ATOM   2973  CA  LEU A 249      -8.961  -4.222  50.267  1.00  6.51           C  
ATOM   2981  CA  HIS A 250      -5.902  -1.979  50.367  1.00  6.52           C  
ATOM   2991  CA  ILE A 251      -7.858   1.011  51.581  1.00  6.53           C  
ATOM   2999  CA  ILE A 252      -9.062  -1.305  54.402  1.00  6.54           C  
ATOM   3007  CA  ASN A 253      -5.413  -2.072  55.265  1.00  6.55           C  
ATOM   3015  CA  CYS A 254      -4.344   1.603  55.350  1.00  6.56           C  
ATOM   3021  CA  PHE A 255      -7.106   2.524  57.824  1.00  6.57           C  
ATOM   3032  CA  THR A 256      -6.123  -0.444  60.017  1.00  6.58           C  
ATOM   3039  CA  PHE A 257      -2.432   0.563  59.891  1.00  6.59           C  
ATOM   3050  CA  PHE A 258      -2.757   4.338  60.275  1.00  6.60           C  
ATOM   3061  CA  CYS A 259      -5.884   4.543  62.436  1.00                 C  
ATOM   3067  CA  PRO A 260      -5.898   1.348  64.538  1.00                 C  
ATOM   3074  CA  ASP A 261      -8.072   2.925  67.254  1.00                 C  
ATOM   3082  CA  CYS A 262     -11.029   3.886  65.045  1.00                 C  
ATOM   3094  CA  HIS A 264     -13.846  -1.049  61.888  1.00                 C  
ATOM   3104  CA  ALA A 265     -15.489  -2.163  58.700  1.00                 C  
ATOM   3109  CA  PRO A 266     -17.627  -5.233  59.645  1.00                 C  
ATOM   3116  CA  LEU A 267     -16.390  -8.790  58.949  1.00                 C  
ATOM   3124  CA  TRP A 268     -18.568  -9.503  55.920  1.00  7.32           C  
ATOM   3138  CA  LEU A 269     -17.374  -6.297  54.268  1.00  7.33           C  
ATOM   3146  CA  MET A 270     -13.679  -6.961  54.924  1.00  7.34           C  
ATOM   3154  CA  TYR A 271     -14.024 -10.525  53.606  1.00  7.35           C  
ATOM   3166  CA  LEU A 272     -16.045  -9.369  50.557  1.00  7.36           C  
ATOM   3174  CA  ALA A 273     -13.038  -7.117  49.801  1.00  7.37           C  
ATOM   3179  CA  ILE A 274     -10.862 -10.223  49.532  1.00  7.38           C  
ATOM   3187  CA  VAL A 275     -13.365 -11.962  47.302  1.00  7.39           C  
ATOM   3194  CA  LEU A 276     -13.355  -8.871  45.063  1.00  7.40           C  
ATOM   3202  CA  SER A 277      -9.541  -8.818  44.872  1.00  7.41           C  
ATOM   3208  CA  HIS A 278      -9.656 -12.376  43.522  1.00  7.42           C  
ATOM   3218  CA  THR A 279     -12.482 -11.760  41.076  1.00  7.43           C  
ATOM   3225  CA  ASN A 280     -10.418  -9.237  39.116  1.00  7.45           C  
ATOM   3233  CA  SER A 281      -7.366 -11.518  39.277  1.00  7.46           C  
ATOM   3239  CA  VAL A 282      -9.335 -14.022  37.142  1.00  7.47           C  
ATOM   3246  CA  VAL A 283     -11.981 -12.443  34.926  1.00  7.48           C  
ATOM   3253  CA  ASN A 284      -9.719  -9.863  33.335  1.00  7.49           C  
ATOM   3261  CA  PRO A 285      -8.544 -11.437  30.141  1.00  7.50           C  
ATOM   3268  CA  PHE A 286     -12.089 -12.721  29.502  1.00  7.51           C  
ATOM   3279  CA  ILE A 287     -13.809  -9.300  29.325  1.00  7.52           C  
ATOM   3287  CA  TYR A 288     -11.049  -7.824  27.130  1.00  7.53           C  
ATOM   3299  CA  ALA A 289     -11.081 -10.974  25.011  1.00  7.54           C  
ATOM   3304  CA  TYR A 290     -14.900 -11.226  24.963  1.00  7.55           C  
ATOM   3316  CA  ARG A 291     -15.251  -7.732  23.445  1.00  7.56           C  
ATOM   3327  CA  ILE A 292     -13.173  -8.760  20.382  1.00                 C  
ATOM   3335  CA  ARG A 293     -15.161 -10.236  17.524  1.00  8.48           C  
ATOM   3346  CA  GLU A 294     -12.451 -12.722  16.461  1.00  8.49           C  
ATOM   3355  CA  PHE A 295     -12.343 -14.128  20.007  1.00  8.50           C  
ATOM   3366  CA  ARG A 296     -16.097 -14.146  20.487  1.00  8.51           C  
ATOM   3377  CA  GLN A 297     -16.414 -16.087  17.232  1.00  8.52           C  
ATOM   3386  CA  THR A 298     -13.829 -18.663  18.275  1.00  8.53           C  
ATOM   3393  CA  PHE A 299     -15.527 -19.069  21.664  1.00  8.54           C  
ATOM   3404  CA  ARG A 300     -18.767 -19.976  19.869  1.00  8.55           C  
ATOM   3415  CA  LYS A 301     -16.920 -22.465  17.649  1.00  8.56           C  
ATOM   3424  CA  ILE A 302     -15.566 -24.432  20.657  1.00  8.57           C  
ATOM   3432  CA  ILE A 303     -18.667 -24.159  22.864  1.00  8.58           C  
ATOM   3440  CA  ARG A 304     -20.865 -25.655  20.098  1.00  8.59           C  
ATOM   3451  CA  SER A 305     -18.320 -28.467  19.489  1.00  8.60           C  
