# Supplementary material for: Unifying view of mechanical and functional hotspots across class A GPCRs
Source: PLoS Comput Biol. 2017 Feb 3;13(2):e1005381. doi: 10.1371/journal.pcbi.1005381 (PMC5315405; doi:10.1371/journal.pcbi.1005381)
Supplement: S1 Additional Data — Contains all PDB structures used for the analysis, annotated with the GPCRdb numbering scheme. For each receptor, a decomposition into quasi-rigid domains is provided, along with the corresponding single-receptor bridging score. (ZIP) [file pcbi.1005381.s003.zip › SI_additional_data/A2Aadenosine/structures/comm_res_3UZA_CA_GPCRDB.pdb]

ATOM      2  CA  SER A   7      48.035  21.114  50.581  1.00  1.33           C  
ATOM      8  CA  VAL A   8      46.009  24.233  49.774  1.00  1.34           C  
ATOM     15  CA  TYR A   9      45.807  23.927  45.994  1.00  1.35           C  
ATOM     27  CA  ILE A  10      44.616  20.411  46.777  1.00  1.36           C  
ATOM     35  CA  THR A  11      42.000  21.701  49.219  1.00  1.37           C  
ATOM     42  CA  VAL A  12      40.715  24.395  46.855  1.00  1.38           C  
ATOM     49  CA  GLU A  13      40.636  22.027  43.877  1.00  1.39           C  
ATOM     58  CA  LEU A  14      38.602  19.573  45.956  1.00  1.40           C  
ATOM     66  CA  ALA A  15      36.194  22.302  47.076  1.00  1.41           C  
ATOM     71  CA  ILE A  16      35.622  23.090  43.396  1.00  1.42           C  
ATOM     79  CA  ALA A  17      35.104  19.423  42.508  1.00  1.43           C  
ATOM     84  CA  VAL A  18      32.240  19.115  44.998  1.00  1.44           C  
ATOM     91  CA  LEU A  19      30.446  22.191  43.642  1.00  1.45           C  
ATOM     99  CA  ALA A  20      30.911  21.214  39.991  1.00  1.46           C  
ATOM    104  CA  ILE A  21      29.341  17.838  40.748  1.00  1.47           C  
ATOM    112  CA  LEU A  22      26.521  19.132  42.962  1.00  1.48           C  
ATOM    120  CA  GLY A  23      25.697  22.082  40.710  1.00  1.49           C  
ATOM    124  CA  ASN A  24      25.428  20.454  37.288  1.00  1.50           C  
ATOM    132  CA  VAL A  25      23.985  17.236  38.733  1.00  1.51           C  
ATOM    139  CA  LEU A  26      21.291  19.428  40.262  1.00  1.52           C  
ATOM    147  CA  VAL A  27      20.809  21.113  36.886  1.00  1.53           C  
ATOM    154  CA  CYS A  28      20.402  17.692  35.264  1.00  1.54           C  
ATOM    160  CA  TRP A  29      17.961  16.567  37.939  1.00  1.55           C  
ATOM    174  CA  ALA A  30      15.888  19.749  37.679  1.00  1.56           C  
ATOM    179  CA  VAL A  31      15.559  19.151  33.938  1.00  1.57           C  
ATOM    186  CA  TRP A  32      14.541  15.528  34.509  1.00  1.58           C  
ATOM    200  CA  LEU A  33      11.829  16.530  36.979  1.00  1.59           C  
ATOM    208  CA  ASN A  34      10.505  19.752  35.458  1.00                 C  
ATOM    216  CA  SER A  35       9.098  19.038  31.997  1.00                 C  
ATOM    222  CA  ASN A  36       8.886  22.790  31.418  1.00                 C  
ATOM    230  CA  LEU A  37      12.677  22.738  31.106  1.00                 C  
ATOM    238  CA  GLN A  38      12.761  19.713  28.799  1.00                 C  
ATOM    247  CA  ASN A  39      13.031  21.855  25.667  1.00                 C  
ATOM    255  CA  VAL A  40      15.243  21.118  22.657  1.00  2.38           C  
ATOM    262  CA  THR A  41      17.422  24.043  23.740  1.00  2.39           C  
ATOM    269  CA  ASN A  42      18.363  22.540  27.108  1.00  2.40           C  
ATOM    277  CA  TYR A  43      19.396  19.251  25.506  1.00  2.41           C  
ATOM    289  CA  PHE A  44      22.729  20.973  24.896  1.00  2.42           C  
ATOM    300  CA  VAL A  45      22.690  22.433  28.413  1.00  2.43           C  
ATOM    307  CA  VAL A  46      22.754  18.867  29.734  1.00  2.44           C  
ATOM    314  CA  SER A  47      25.734  18.167  27.476  1.00  2.45           C  
ATOM    320  CA  LEU A  48      27.327  21.128  29.242  1.00  2.46           C  
ATOM    328  CA  ALA A  49      26.303  19.642  32.580  1.00  2.47           C  
ATOM    333  CA  ALA A  50      27.681  16.151  31.952  1.00  2.48           C  
ATOM    338  CA  ALA A  51      30.793  17.654  30.358  1.00  2.49           C  
ATOM    343  CA  ASP A  52      31.387  20.010  33.285  1.00  2.50           C  
ATOM    351  CA  ILE A  53      30.401  17.452  35.927  1.00  2.51           C  
ATOM    359  CA  LEU A  54      33.162  15.145  34.720  1.00  2.52           C  
ATOM    367  CA  VAL A  55      35.559  17.990  35.446  1.00  2.53           C  
ATOM    374  CA  GLY A  56      35.104  17.542  39.184  1.00  2.54           C  
ATOM    378  CA  VAL A  57      34.719  13.829  38.515  1.00  2.55           C  
ATOM    385  CA  LEU A  58      37.900  13.214  36.528  1.00                 C  
ATOM    393  CA  ALA A  59      39.565  16.322  35.080  1.00  2.56           C  
ATOM    398  CA  ILE A  60      40.164  17.873  38.509  1.00  2.57           C  
ATOM    406  CA  PRO A  61      41.305  14.566  40.043  1.00  2.58           C  
ATOM    413  CA  PHE A  62      43.689  14.118  37.090  1.00  2.59           C  
ATOM    424  CA  ALA A  63      44.817  17.757  37.133  1.00  2.60           C  
ATOM    429  CA  ILE A  64      45.689  17.492  40.827  1.00  2.61           C  
ATOM    437  CA  THR A  65      47.522  14.227  40.143  1.00  2.62           C  
ATOM    444  CA  ILE A  66      49.490  15.404  37.104  1.00  2.63           C  
ATOM    452  CA  SER A  67      50.486  18.537  39.030  1.00  2.64           C  
ATOM    458  CA  THR A  68      52.992  16.506  41.041  1.00                 C  
ATOM    465  CA  GLY A  69      53.663  14.213  38.087  1.00                 C  
ATOM    469  CA  PHE A  70      53.806  10.422  37.966  1.00                 C  
ATOM    480  CA  CYS A  71      55.092   7.457  35.955  1.00                 C  
ATOM    486  CA  ALA A  72      53.007   5.649  33.341  1.00                 C  
ATOM    491  CA  ALA A  73      52.851   4.561  29.700  1.00                 C  
ATOM    496  CA  CYS A  74      52.352   7.138  26.951  1.00  3.22           C  
ATOM    502  CA  HIS A  75      48.727   6.138  26.353  1.00  3.23           C  
ATOM    512  CA  GLY A  76      47.801   6.201  30.036  1.00  3.24           C  
ATOM    516  CA  CYS A  77      49.760   9.417  30.536  1.00  3.25           C  
ATOM    522  CA  LEU A  78      48.306  11.220  27.518  1.00  3.26           C  
ATOM    530  CA  PHE A  79      44.705  10.329  28.359  1.00  3.27           C  
ATOM    541  CA  ILE A  80      45.112  11.763  31.858  1.00  3.28           C  
ATOM    549  CA  ALA A  81      46.733  14.899  30.428  1.00  3.29           C  
ATOM    554  CA  CYS A  82      44.456  15.449  27.428  1.00  3.30           C  
ATOM    560  CA  PHE A  83      41.177  14.345  29.031  1.00  3.31           C  
ATOM    571  CA  VAL A  84      40.543  17.931  30.128  1.00  3.32           C  
ATOM    578  CA  LEU A  85      40.774  18.997  26.484  1.00  3.33           C  
ATOM    586  CA  VAL A  86      37.808  16.751  25.653  1.00  3.34           C  
ATOM    593  CA  LEU A  87      35.535  18.285  28.294  1.00  3.35           C  
ATOM    601  CA  ALA A  88      36.683  21.781  27.327  1.00  3.36           C  
ATOM    606  CA  GLN A  89      36.165  21.051  23.629  1.00  3.37           C  
ATOM    615  CA  SER A  90      32.745  19.493  24.185  1.00  3.38           C  
ATOM    621  CA  SER A  91      31.681  22.654  26.004  1.00  3.39           C  
ATOM    627  CA  ILE A  92      32.688  24.640  22.908  1.00  3.40           C  
ATOM    635  CA  PHE A  93      30.227  22.780  20.683  1.00  3.41           C  
ATOM    646  CA  SER A  94      27.495  22.999  23.329  1.00  3.42           C  
ATOM    652  CA  LEU A  95      28.045  26.734  23.799  1.00  3.43           C  
ATOM    660  CA  LEU A  96      28.130  27.256  20.024  1.00  3.44           C  
ATOM    668  CA  ALA A  97      25.015  25.167  19.405  1.00  3.45           C  
ATOM    673  CA  ILE A  98      23.128  27.149  22.047  1.00  3.46           C  
ATOM    681  CA  ALA A  99      24.191  30.389  20.361  1.00  3.47           C  
ATOM    686  CA  ILE A 100      22.990  29.051  17.013  1.00  3.48           C  
ATOM    694  CA  ASP A 101      19.752  27.867  18.624  1.00  3.49           C  
ATOM    702  CA  ARG A 102      19.007  31.185  20.329  1.00  3.50           C  
ATOM    713  CA  TYR A 103      19.705  32.915  17.017  1.00  3.51           C  
ATOM    725  CA  ILE A 104      17.533  30.580  14.939  1.00  3.52           C  
ATOM    733  CA  ALA A 105      14.472  31.277  17.097  1.00  3.53           C  
ATOM    738  CA  ILE A 106      14.838  35.056  16.868  1.00  3.54           C  
ATOM    746  CA  ALA A 107      15.775  35.073  13.177  1.00  3.55           C  
ATOM    751  CA  ILE A 108      13.318  32.379  12.092  1.00                 C  
ATOM    759  CA  PRO A 109      10.714  31.559  14.785  1.00                 C  
ATOM    766  CA  LEU A 110       8.473  29.695  12.332  1.00                 C  
ATOM    774  CA  ARG A 111      11.150  27.341  10.988  1.00                 C  
ATOM    785  CA  TYR A 112      12.589  27.073  14.497  1.00                 C  
ATOM    797  CA  ASN A 113      10.267  24.204  15.398  1.00                 C  
ATOM    805  CA  GLY A 114      10.739  22.693  11.944  1.00                 C  
ATOM    809  CA  LEU A 115      14.530  22.675  12.119  1.00                 C  
ATOM    817  CA  VAL A 116      15.291  22.645  15.846  1.00                 C  
ATOM    824  CA  THR A 117      14.073  19.115  16.570  1.00                 C  
ATOM    831  CA  GLY A 118      14.580  17.229  19.829  1.00  4.39           C  
ATOM    835  CA  THR A 119      16.024  14.456  17.677  1.00  4.40           C  
ATOM    842  CA  ARG A 120      18.598  16.557  15.824  1.00  4.41           C  
ATOM    853  CA  ALA A 121      19.642  17.928  19.213  1.00  4.42           C  
ATOM    858  CA  ALA A 122      20.603  14.479  20.483  1.00  4.43           C  
ATOM    863  CA  GLY A 123      22.256  13.716  17.146  1.00  4.44           C  
ATOM    867  CA  ILE A 124      24.382  16.863  17.128  1.00  4.45           C  
ATOM    875  CA  ILE A 125      25.398  16.395  20.773  1.00  4.46           C  
ATOM    883  CA  ALA A 126      26.658  12.885  20.016  1.00  4.47           C  
ATOM    888  CA  ILE A 127      28.676  14.137  17.046  1.00  4.48           C  
ATOM    896  CA  CYS A 128      30.131  16.980  19.107  1.00  4.49           C  
ATOM    902  CA  TRP A 129      31.408  14.481  21.676  1.00  4.50           C  
ATOM    916  CA  VAL A 130      32.908  12.225  19.002  1.00  4.51           C  
ATOM    923  CA  LEU A 131      34.669  15.251  17.512  1.00  4.52           C  
ATOM    931  CA  SER A 132      35.636  16.407  21.005  1.00  4.53           C  
ATOM    937  CA  PHE A 133      37.486  13.150  21.672  1.00  4.54           C  
ATOM    948  CA  ALA A 134      39.233  13.125  18.291  1.00  4.55           C  
ATOM    953  CA  ILE A 135      40.434  16.695  18.776  1.00  4.56           C  
ATOM    961  CA  GLY A 136      40.943  16.635  22.548  1.00  4.57           C  
ATOM    965  CA  LEU A 137      42.971  13.439  22.206  1.00  4.58           C  
ATOM    973  CA  THR A 138      44.830  14.269  18.982  1.00  4.59           C  
ATOM    980  CA  PRO A 139      48.163  14.239  20.853  1.00  4.60           C  
ATOM    987  CA  MET A 140      47.383  10.554  21.428  1.00  4.61           C  
ATOM    995  CA  LEU A 141      47.171  10.068  17.663  1.00                 C  
ATOM   1003  CA  GLY A 142      50.951  10.466  17.663  1.00                 C  
ATOM   1007  CA  TRP A 143      51.377  14.217  18.069  1.00                 C  
ATOM   1021  CA  ASN A 144      53.176  14.051  21.423  1.00                 C  
ATOM   1029  CA  ASN A 145      56.506  14.532  23.212  1.00                 C  
ATOM   1037  CA  CYS A 146      56.794  11.134  24.906  1.00                 C  
ATOM   1043  CA  GLY A 147      60.517  10.762  25.549  1.00                 C  
ATOM   1047  CA  GLN A 148      61.765  13.875  23.766  1.00                 C  
ATOM   1063  CA  GLY A 158      63.642   7.984  36.861  1.00                 C  
ATOM   1067  CA  CYS A 159      60.580   5.912  36.000  1.00                 C  
ATOM   1073  CA  GLY A 160      62.360   3.156  34.087  1.00                 C  
ATOM   1077  CA  GLU A 161      61.866   1.887  30.544  1.00                 C  
ATOM   1086  CA  GLY A 162      58.255   1.745  29.383  1.00                 C  
ATOM   1090  CA  GLN A 163      57.022   4.333  31.868  1.00                 C  
ATOM   1099  CA  VAL A 164      57.476   8.040  31.153  1.00                 C  
ATOM   1106  CA  ALA A 165      57.522  11.010  33.524  1.00                 C  
ATOM   1111  CA  CYS A 166      53.953  12.222  33.044  1.00                 C  
ATOM   1117  CA  LEU A 167      54.422  15.992  33.022  1.00                 C  
ATOM   1125  CA  PHE A 168      51.900  17.957  30.965  1.00                 C  
ATOM   1136  CA  GLU A 169      54.411  20.409  29.480  1.00                 C  
ATOM   1145  CA  ASP A 170      56.917  17.638  28.740  1.00                 C  
ATOM   1153  CA  VAL A 171      54.474  15.095  27.297  1.00                 C  
ATOM   1160  CA  VAL A 172      52.154  17.463  25.421  1.00                 C  
ATOM   1167  CA  PRO A 173      53.367  19.422  22.349  1.00                 C  
ATOM   1174  CA  MET A 174      53.084  23.215  22.519  1.00                 C  
ATOM   1182  CA  ASN A 175      52.502  23.611  18.773  1.00  5.38           C  
ATOM   1190  CA  TYR A 176      49.321  21.597  19.289  1.00  5.39           C  
ATOM   1202  CA  MET A 177      48.166  23.565  22.335  1.00  5.40           C  
ATOM   1210  CA  VAL A 178      48.644  26.849  20.479  1.00                 C  
ATOM   1217  CA  TYR A 179      47.814  26.470  16.782  1.00  5.41           C  
ATOM   1229  CA  PHE A 180      45.494  23.464  16.549  1.00  5.42           C  
ATOM   1240  CA  ASN A 181      43.974  23.628  20.035  1.00  5.43           C  
ATOM   1248  CA  PHE A 182      43.686  27.331  20.894  1.00  5.44           C  
ATOM   1259  CA  PHE A 183      43.712  29.423  17.719  1.00  5.45           C  
ATOM   1270  CA  ALA A 184      41.562  26.965  15.763  1.00                 C  
ATOM   1275  CA  CYS A 185      39.507  24.865  18.196  1.00  5.46           C  
ATOM   1281  CA  VAL A 186      38.917  27.681  20.699  1.00  5.47           C  
ATOM   1288  CA  LEU A 187      39.644  31.152  19.304  1.00  5.48           C  
ATOM   1296  CA  VAL A 188      37.830  30.537  16.012  1.00  5.49           C  
ATOM   1303  CA  PRO A 189      34.656  29.180  17.656  1.00  5.50           C  
ATOM   1310  CA  LEU A 190      34.624  32.053  20.162  1.00  5.51           C  
ATOM   1318  CA  LEU A 191      34.901  34.388  17.172  1.00  5.52           C  
ATOM   1326  CA  LEU A 192      32.016  32.573  15.495  1.00  5.53           C  
ATOM   1334  CA  MET A 193      29.924  32.523  18.668  1.00  5.54           C  
ATOM   1342  CA  LEU A 194      30.567  36.204  19.340  1.00  5.55           C  
ATOM   1350  CA  GLY A 195      29.718  36.800  15.688  1.00  5.56           C  
ATOM   1354  CA  VAL A 196      26.424  34.964  16.113  1.00  5.57           C  
ATOM   1361  CA  TYR A 197      25.334  37.067  19.093  1.00  5.58           C  
ATOM   1373  CA  LEU A 198      26.164  40.124  16.983  1.00  5.59           C  
ATOM   1381  CA  ARG A 199      23.428  39.228  14.500  1.00  5.60           C  
ATOM   1392  CA  ILE A 200      21.116  38.003  17.266  1.00  5.61           C  
ATOM   1400  CA  PHE A 201      20.763  41.288  19.150  1.00  5.62           C  
ATOM   1411  CA  ALA A 202      21.112  43.552  16.108  1.00  5.63           C  
ATOM   1416  CA  ALA A 203      18.154  41.845  14.437  1.00  5.64           C  
ATOM   1421  CA  ALA A 204      16.291  41.401  17.727  1.00  5.65           C  
ATOM   1426  CA  ARG A 205      16.172  45.171  18.218  1.00  5.66           C  
ATOM   1437  CA  ARG A 206      15.078  45.477  14.586  1.00  5.67           C  
ATOM   1448  CA  GLN A 207      12.115  43.253  15.427  1.00  5.68           C  
ATOM   1457  CA  LEU A 208      11.156  45.603  18.250  1.00                 C  
ATOM   1583  CA  THR A 224       7.713  36.442  23.720  1.00  6.26           C  
ATOM   1590  CA  LEU A 225      10.458  38.271  21.819  1.00  6.27           C  
ATOM   1598  CA  GLN A 226      11.787  39.869  25.006  1.00  6.28           C  
ATOM   1607  CA  LYS A 227      11.844  36.464  26.714  1.00  6.29           C  
ATOM   1616  CA  GLU A 228      13.607  34.885  23.735  1.00  6.30           C  
ATOM   1625  CA  VAL A 229      16.145  37.705  23.966  1.00  6.31           C  
ATOM   1632  CA  HIS A 230      16.409  37.165  27.727  1.00  6.32           C  
ATOM   1642  CA  ALA A 231      17.383  33.556  27.025  1.00  6.33           C  
ATOM   1647  CA  ALA A 232      19.819  34.562  24.280  1.00  6.34           C  
ATOM   1652  CA  LYS A 233      21.365  37.114  26.640  1.00  6.35           C  
ATOM   1661  CA  SER A 234      21.746  34.537  29.406  1.00  6.36           C  
ATOM   1667  CA  ALA A 235      23.331  32.222  26.840  1.00  6.37           C  
ATOM   1672  CA  ALA A 236      25.762  35.001  25.948  1.00  6.38           C  
ATOM   1677  CA  ILE A 237      26.711  35.376  29.611  1.00  6.39           C  
ATOM   1685  CA  ILE A 238      27.355  31.630  29.754  1.00  6.40           C  
ATOM   1693  CA  ALA A 239      29.758  31.634  26.803  1.00  6.41           C  
ATOM   1698  CA  GLY A 240      31.252  34.934  27.925  1.00  6.42           C  
ATOM   1702  CA  LEU A 241      32.364  33.378  31.200  1.00  6.43           C  
ATOM   1710  CA  PHE A 242      33.948  30.570  29.188  1.00  6.44           C  
ATOM   1721  CA  ALA A 243      36.440  32.658  27.220  1.00  6.45           C  
ATOM   1726  CA  LEU A 244      36.913  34.756  30.353  1.00  6.46           C  
ATOM   1734  CA  CYS A 245      38.009  31.664  32.292  1.00  6.47           C  
ATOM   1740  CA  TRP A 246      40.112  30.042  29.561  1.00  6.48           C  
ATOM   1754  CA  LEU A 247      41.762  32.922  27.691  1.00  6.49           C  
ATOM   1762  CA  PRO A 248      44.172  33.718  30.550  1.00  6.50           C  
ATOM   1769  CA  LEU A 249      45.424  30.134  30.377  1.00  6.51           C  
ATOM   1777  CA  HIS A 250      45.922  30.218  26.617  1.00  6.52           C  
ATOM   1787  CA  ILE A 251      47.192  33.791  26.901  1.00  6.53           C  
ATOM   1795  CA  ILE A 252      49.897  32.491  29.223  1.00  6.54           C  
ATOM   1803  CA  ASN A 253      50.838  29.723  26.790  1.00  6.55           C  
ATOM   1811  CA  CYS A 254      50.782  32.132  23.835  1.00  6.56           C  
ATOM   1817  CA  PHE A 255      53.509  34.027  25.706  1.00  6.57           C  
ATOM   1828  CA  THR A 256      55.574  30.929  26.508  1.00  6.58           C  
ATOM   1835  CA  PHE A 257      55.408  29.596  22.944  1.00  6.59           C  
ATOM   1846  CA  PHE A 258      55.601  32.648  20.670  1.00  6.60           C  
ATOM   1857  CA  CYS A 259      58.039  34.220  23.119  1.00                 C  
ATOM   1863  CA  PRO A 260      60.603  31.656  24.356  1.00                 C  
ATOM   1870  CA  ASP A 261      62.405  34.693  25.723  1.00                 C  
ATOM   1878  CA  CYS A 262      59.335  35.955  27.588  1.00                 C  
ATOM   1890  CA  HIS A 264      58.042  31.449  31.384  1.00                 C  
ATOM   1900  CA  ALA A 265      54.917  31.755  33.526  1.00                 C  
ATOM   1905  CA  PRO A 266      55.707  31.014  37.198  1.00                 C  
ATOM   1912  CA  LEU A 267      54.224  27.866  38.734  1.00                 C  
ATOM   1920  CA  TRP A 268      52.108  29.792  41.247  1.00  7.32           C  
ATOM   1934  CA  LEU A 269      50.624  32.000  38.526  1.00  7.33           C  
ATOM   1942  CA  MET A 270      50.181  28.970  36.283  1.00  7.34           C  
ATOM   1950  CA  TYR A 271      48.181  27.346  39.087  1.00  7.35           C  
ATOM   1962  CA  LEU A 272      45.790  30.289  39.326  1.00  7.36           C  
ATOM   1970  CA  ALA A 273      45.218  30.282  35.566  1.00  7.37           C  
ATOM   1975  CA  ILE A 274      44.793  26.509  35.630  1.00  7.38           C  
ATOM   1983  CA  VAL A 275      42.378  26.747  38.565  1.00  7.39           C  
ATOM   1990  CA  LEU A 276      40.303  29.469  36.890  1.00  7.40           C  
ATOM   1998  CA  ALA A 277      39.529  27.047  34.062  1.00  7.41           C  
ATOM   2003  CA  HIS A 278      38.200  24.457  36.506  1.00  7.42           C  
ATOM   2013  CA  THR A 279      36.037  27.193  38.029  1.00  7.43           C  
ATOM   2020  CA  ASN A 280      33.971  27.704  34.866  1.00  7.45           C  
ATOM   2028  CA  SER A 281      32.197  24.373  35.347  1.00  7.46           C  
ATOM   2034  CA  VAL A 282      30.680  25.785  38.546  1.00  7.47           C  
ATOM   2041  CA  VAL A 283      29.416  29.215  37.449  1.00  7.48           C  
ATOM   2048  CA  ASN A 284      26.722  27.647  35.276  1.00  7.49           C  
ATOM   2056  CA  PRO A 285      24.424  26.118  37.929  1.00  7.50           C  
ATOM   2063  CA  PHE A 286      24.394  29.475  39.717  1.00  7.51           C  
ATOM   2074  CA  ILE A 287      23.864  31.476  36.518  1.00  7.52           C  
ATOM   2082  CA  TYR A 288      20.754  29.399  35.813  1.00  7.53           C  
ATOM   2094  CA  ALA A 289      19.309  29.919  39.294  1.00  7.54           C  
ATOM   2099  CA  TYR A 290      19.968  33.649  38.948  1.00  7.55           C  
ATOM   2111  CA  ARG A 291      19.179  34.339  35.286  1.00  7.56           C  
ATOM   2122  CA  ILE A 292      16.263  31.932  34.859  1.00                 C  
ATOM   2130  CA  ARG A 293      13.359  32.468  37.257  1.00  8.48           C  
ATOM   2141  CA  GLU A 294      12.040  29.102  36.073  1.00  8.49           C  
ATOM   2150  CA  PHE A 295      15.263  27.365  37.099  1.00  8.50           C  
ATOM   2161  CA  ARG A 296      15.626  28.842  40.593  1.00  8.51           C  
ATOM   2172  CA  GLN A 297      12.089  27.817  41.557  1.00  8.52           C  
ATOM   2181  CA  THR A 298      12.834  24.279  40.376  1.00  8.53           C  
ATOM   2188  CA  PHE A 299      15.990  23.903  42.464  1.00  8.54           C  
ATOM   2199  CA  ARG A 300      14.227  25.441  45.466  1.00  8.55           C  
ATOM   2210  CA  LYS A 301      11.717  22.590  45.249  1.00  8.56           C  
ATOM   2219  CA  ILE A 302      14.370  19.871  45.060  1.00  8.57           C  
ATOM   2227  CA  ILE A 303      16.400  21.094  48.038  1.00  8.58           C  
ATOM   2235  CA  ARG A 304      13.395  21.574  50.320  1.00  8.59           C  
ATOM   2246  CA  SER A 305      11.810  18.264  49.346  1.00  8.60           C  
