# Supplementary material for: Unifying view of mechanical and functional hotspots across class A GPCRs
Source: PLoS Comput Biol. 2017 Feb 3;13(2):e1005381. doi: 10.1371/journal.pcbi.1005381 (PMC5315405; doi:10.1371/journal.pcbi.1005381)
Supplement: S1 Additional Data — Contains all PDB structures used for the analysis, annotated with the GPCRdb numbering scheme. For each receptor, a decomposition into quasi-rigid domains is provided, along with the corresponding single-receptor bridging score. (ZIP) [file pcbi.1005381.s003.zip › SI_additional_data/A2Aadenosine/structures/comm_res_3UZC_CA_GPCRDB.pdb]

ATOM      2  CA  SER A   7      21.663   8.071  50.962  1.00  1.33           C  
ATOM      8  CA  VAL A   8      24.812  10.061  50.173  1.00  1.34           C  
ATOM     15  CA  TYR A   9      24.317  10.309  46.411  1.00  1.35           C  
ATOM     27  CA  ILE A  10      20.806  11.539  47.182  1.00  1.36           C  
ATOM     35  CA  THR A  11      22.113  14.190  49.576  1.00  1.37           C  
ATOM     42  CA  VAL A  12      24.697  15.463  47.086  1.00  1.38           C  
ATOM     49  CA  GLU A  13      22.169  15.553  44.241  1.00  1.39           C  
ATOM     58  CA  LEU A  14      19.790  17.513  46.468  1.00  1.40           C  
ATOM     66  CA  ALA A  15      22.600  19.907  47.386  1.00  1.41           C  
ATOM     71  CA  ILE A  16      23.222  20.585  43.695  1.00  1.42           C  
ATOM     79  CA  ALA A  17      19.529  21.075  42.907  1.00  1.43           C  
ATOM     84  CA  VAL A  18      19.379  23.922  45.425  1.00  1.44           C  
ATOM     91  CA  LEU A  19      22.418  25.768  44.063  1.00  1.45           C  
ATOM     99  CA  ALA A  20      21.275  25.205  40.479  1.00  1.46           C  
ATOM    104  CA  ILE A  21      17.980  26.905  41.313  1.00  1.47           C  
ATOM    112  CA  LEU A  22      19.254  29.706  43.558  1.00  1.48           C  
ATOM    120  CA  GLY A  23      22.154  30.472  41.233  1.00  1.49           C  
ATOM    124  CA  ASN A  24      20.436  30.715  37.853  1.00  1.50           C  
ATOM    132  CA  VAL A  25      17.268  32.197  39.352  1.00  1.51           C  
ATOM    139  CA  LEU A  26      19.479  34.900  40.840  1.00  1.52           C  
ATOM    147  CA  VAL A  27      20.952  35.409  37.373  1.00  1.53           C  
ATOM    154  CA  CYS A  28      17.481  35.763  35.849  1.00  1.54           C  
ATOM    160  CA  TRP A  29      16.470  38.203  38.580  1.00  1.55           C  
ATOM    174  CA  ALA A  30      19.618  40.318  38.237  1.00  1.56           C  
ATOM    179  CA  VAL A  31      18.918  40.637  34.512  1.00  1.57           C  
ATOM    186  CA  TRP A  32      15.330  41.708  35.170  1.00  1.58           C  
ATOM    200  CA  LEU A  33      16.422  44.367  37.671  1.00  1.59           C  
ATOM    208  CA  ASN A  34      19.544  45.839  36.082  1.00                 C  
ATOM    216  CA  SER A  35      18.726  47.160  32.607  1.00                 C  
ATOM    222  CA  ASN A  36      22.457  47.324  31.878  1.00                 C  
ATOM    230  CA  LEU A  37      22.368  43.532  31.585  1.00                 C  
ATOM    238  CA  GLN A  38      19.356  43.367  29.270  1.00                 C  
ATOM    247  CA  ASN A  39      21.418  43.380  26.073  1.00                 C  
ATOM    255  CA  VAL A  40      20.623  41.034  23.180  1.00  2.38           C  
ATOM    262  CA  THR A  41      23.546  38.817  24.198  1.00  2.39           C  
ATOM    269  CA  ASN A  42      22.072  38.021  27.611  1.00  2.40           C  
ATOM    277  CA  TYR A  43      18.786  36.910  26.059  1.00  2.41           C  
ATOM    289  CA  PHE A  44      20.579  33.630  25.389  1.00  2.42           C  
ATOM    300  CA  VAL A  45      22.144  33.615  28.857  1.00  2.43           C  
ATOM    307  CA  VAL A  46      18.590  33.602  30.201  1.00  2.44           C  
ATOM    314  CA  SER A  47      17.787  30.590  28.022  1.00  2.45           C  
ATOM    320  CA  LEU A  48      20.852  28.980  29.585  1.00  2.46           C  
ATOM    328  CA  ALA A  49      19.538  29.902  33.027  1.00  2.47           C  
ATOM    333  CA  ALA A  50      15.998  28.596  32.509  1.00  2.48           C  
ATOM    338  CA  ALA A  51      17.458  25.410  31.040  1.00  2.49           C  
ATOM    343  CA  ASP A  52      19.938  25.003  33.896  1.00  2.50           C  
ATOM    351  CA  ILE A  53      17.177  25.762  36.404  1.00  2.51           C  
ATOM    359  CA  LEU A  54      14.945  22.931  35.212  1.00  2.52           C  
ATOM    367  CA  VAL A  55      17.923  20.691  35.942  1.00  2.53           C  
ATOM    374  CA  GLY A  56      17.653  21.252  39.687  1.00  2.54           C  
ATOM    378  CA  VAL A  57      13.882  21.401  39.278  1.00  2.55           C  
ATOM    385  CA  LEU A  58      13.167  18.331  37.144  1.00                 C  
ATOM    393  CA  ALA A  59      16.272  16.723  35.626  1.00  2.56           C  
ATOM    398  CA  ILE A  60      17.940  16.014  38.978  1.00  2.57           C  
ATOM    406  CA  PRO A  61      14.672  14.925  40.633  1.00  2.58           C  
ATOM    413  CA  PHE A  62      14.123  12.566  37.687  1.00  2.59           C  
ATOM    424  CA  ALA A  63      17.738  11.377  37.743  1.00  2.60           C  
ATOM    429  CA  ILE A  64      17.511  10.404  41.414  1.00  2.61           C  
ATOM    437  CA  THR A  65      14.252   8.589  40.682  1.00  2.62           C  
ATOM    444  CA  ILE A  66      15.417   6.705  37.594  1.00  2.63           C  
ATOM    452  CA  SER A  67      18.613   5.711  39.412  1.00  2.64           C  
ATOM    458  CA  THR A  68      16.642   3.270  41.557  1.00                 C  
ATOM    465  CA  GLY A  69      14.250   2.470  38.716  1.00                 C  
ATOM    469  CA  PHE A  70      10.457   2.429  38.736  1.00                 C  
ATOM    480  CA  CYS A  71       7.442   1.143  36.811  1.00                 C  
ATOM    486  CA  ALA A  72       5.558   3.158  34.193  1.00                 C  
ATOM    491  CA  ALA A  73       4.407   3.171  30.567  1.00                 C  
ATOM    496  CA  CYS A  74       6.875   3.717  27.723  1.00  3.22           C  
ATOM    502  CA  HIS A  75       5.903   7.362  27.193  1.00  3.23           C  
ATOM    512  CA  GLY A  76       6.098   8.245  30.884  1.00  3.24           C  
ATOM    516  CA  CYS A  77       9.336   6.307  31.299  1.00  3.25           C  
ATOM    522  CA  LEU A  78      10.989   7.889  28.260  1.00  3.26           C  
ATOM    530  CA  PHE A  79      10.091  11.466  29.201  1.00  3.27           C  
ATOM    541  CA  ILE A  80      11.640  11.135  32.656  1.00  3.28           C  
ATOM    549  CA  ALA A  81      14.666   9.422  31.104  1.00  3.29           C  
ATOM    554  CA  CYS A  82      15.104  11.736  28.112  1.00  3.30           C  
ATOM    560  CA  PHE A  83      14.137  15.031  29.752  1.00  3.31           C  
ATOM    571  CA  VAL A  84      17.780  15.652  30.640  1.00  3.32           C  
ATOM    578  CA  LEU A  85      18.588  15.296  26.940  1.00  3.33           C  
ATOM    586  CA  VAL A  86      16.370  18.330  26.344  1.00  3.34           C  
ATOM    593  CA  LEU A  87      18.039  20.605  28.897  1.00  3.35           C  
ATOM    601  CA  ALA A  88      21.467  19.473  27.700  1.00  3.36           C  
ATOM    606  CA  GLN A  89      20.556  20.118  24.062  1.00  3.37           C  
ATOM    615  CA  SER A  90      19.082  23.553  24.756  1.00  3.38           C  
ATOM    621  CA  SER A  91      22.380  24.474  26.405  1.00  3.39           C  
ATOM    627  CA  ILE A  92      24.166  23.452  23.208  1.00  3.40           C  
ATOM    635  CA  PHE A  93      22.203  25.947  21.111  1.00  3.41           C  
ATOM    646  CA  SER A  94      22.527  28.672  23.747  1.00  3.42           C  
ATOM    652  CA  LEU A  95      26.283  28.142  24.047  1.00  3.43           C  
ATOM    660  CA  LEU A  96      26.595  28.086  20.256  1.00  3.44           C  
ATOM    668  CA  ALA A  97      24.531  31.247  19.770  1.00  3.45           C  
ATOM    673  CA  ILE A  98      26.560  33.132  22.380  1.00  3.46           C  
ATOM    681  CA  ALA A  99      29.708  32.027  20.553  1.00  3.47           C  
ATOM    686  CA  ILE A 100      28.394  33.267  17.205  1.00  3.48           C  
ATOM    694  CA  ASP A 101      27.196  36.471  18.859  1.00  3.49           C  
ATOM    702  CA  ARG A 102      30.566  37.226  20.456  1.00  3.50           C  
ATOM    713  CA  TYR A 103      32.088  36.666  17.018  1.00  3.51           C  
ATOM    725  CA  ILE A 104      29.674  38.932  15.149  1.00  3.52           C  
ATOM    733  CA  ALA A 105      30.529  41.844  17.449  1.00  3.53           C  
ATOM    738  CA  ILE A 106      34.299  41.572  17.017  1.00  3.54           C  
ATOM    746  CA  ALA A 107      34.205  40.532  13.356  1.00  3.55           C  
ATOM    751  CA  ILE A 108      31.584  43.051  12.241  1.00                 C  
ATOM    759  CA  PRO A 109      30.894  45.639  14.986  1.00                 C  
ATOM    766  CA  LEU A 110      28.842  47.812  12.623  1.00                 C  
ATOM    774  CA  ARG A 111      26.415  45.221  11.252  1.00                 C  
ATOM    785  CA  TYR A 112      26.283  43.735  14.758  1.00                 C  
ATOM    797  CA  ASN A 113      23.394  45.953  15.841  1.00                 C  
ATOM    805  CA  GLY A 114      21.738  45.500  12.453  1.00                 C  
ATOM    809  CA  LEU A 115      21.790  41.703  12.485  1.00                 C  
ATOM    817  CA  VAL A 116      21.906  40.770  16.172  1.00                 C  
ATOM    824  CA  THR A 117      18.502  42.110  17.210  1.00                 C  
ATOM    831  CA  GLY A 118      16.555  41.661  20.439  1.00  4.39           C  
ATOM    835  CA  THR A 119      13.728  40.200  18.372  1.00  4.40           C  
ATOM    842  CA  ARG A 120      15.740  37.626  16.420  1.00  4.41           C  
ATOM    853  CA  ALA A 121      17.224  36.550  19.753  1.00  4.42           C  
ATOM    858  CA  ALA A 122      13.833  35.568  21.167  1.00  4.43           C  
ATOM    863  CA  GLY A 123      13.035  33.969  17.816  1.00  4.44           C  
ATOM    867  CA  ILE A 124      16.176  31.843  17.689  1.00  4.45           C  
ATOM    875  CA  ILE A 125      15.753  30.817  21.328  1.00  4.46           C  
ATOM    883  CA  ALA A 126      12.210  29.587  20.689  1.00  4.47           C  
ATOM    888  CA  ILE A 127      13.397  27.575  17.687  1.00  4.48           C  
ATOM    896  CA  CYS A 128      16.313  26.095  19.623  1.00  4.49           C  
ATOM    902  CA  TRP A 129      13.951  24.864  22.337  1.00  4.50           C  
ATOM    916  CA  VAL A 130      11.643  23.298  19.751  1.00  4.51           C  
ATOM    923  CA  LEU A 131      14.631  21.579  18.143  1.00  4.52           C  
ATOM    931  CA  SER A 132      15.798  20.564  21.618  1.00  4.53           C  
ATOM    937  CA  PHE A 133      12.553  18.717  22.338  1.00  4.54           C  
ATOM    948  CA  ALA A 134      12.561  17.134  18.882  1.00  4.55           C  
ATOM    953  CA  ILE A 135      16.124  15.888  19.347  1.00  4.56           C  
ATOM    961  CA  GLY A 136      16.120  15.217  23.089  1.00  4.57           C  
ATOM    965  CA  LEU A 137      12.891  13.230  22.828  1.00  4.58           C  
ATOM    973  CA  THR A 138      13.714  11.384  19.601  1.00  4.59           C  
ATOM    980  CA  PRO A 139      13.734   8.050  21.480  1.00  4.60           C  
ATOM    987  CA  MET A 140      10.053   8.778  22.157  1.00  4.61           C  
ATOM    995  CA  LEU A 141       9.464   8.911  18.402  1.00                 C  
ATOM   1003  CA  GLY A 142       9.952   5.141  18.349  1.00                 C  
ATOM   1007  CA  TRP A 143      13.727   4.921  18.700  1.00                 C  
ATOM   1021  CA  ASN A 144      13.608   3.070  22.025  1.00                 C  
ATOM   1029  CA  ASN A 145      14.122  -0.289  23.742  1.00                 C  
ATOM   1037  CA  CYS A 146      10.790  -0.619  25.544  1.00                 C  
ATOM   1043  CA  GLY A 147      10.205  -4.315  26.183  1.00                 C  
ATOM   1047  CA  GLN A 148      13.314  -5.527  24.372  1.00                 C  
ATOM   1063  CA  GLY A 158       8.099  -7.453  37.663  1.00                 C  
ATOM   1067  CA  CYS A 159       6.003  -4.412  36.780  1.00                 C  
ATOM   1073  CA  GLY A 160       3.178  -6.167  34.945  1.00                 C  
ATOM   1077  CA  GLU A 161       1.766  -5.757  31.445  1.00                 C  
ATOM   1086  CA  GLY A 162       1.616  -2.138  30.312  1.00                 C  
ATOM   1090  CA  GLN A 163       4.258  -0.919  32.749  1.00                 C  
ATOM   1099  CA  VAL A 164       7.949  -1.256  31.882  1.00                 C  
ATOM   1106  CA  ALA A 165      10.975  -1.371  34.186  1.00                 C  
ATOM   1111  CA  CYS A 166      12.136   2.207  33.644  1.00                 C  
ATOM   1117  CA  LEU A 167      15.912   1.801  33.515  1.00                 C  
ATOM   1125  CA  PHE A 168      17.864   4.355  31.480  1.00                 C  
ATOM   1136  CA  GLU A 169      20.230   1.860  29.837  1.00                 C  
ATOM   1145  CA  ASP A 170      17.402  -0.615  29.193  1.00                 C  
ATOM   1153  CA  VAL A 171      14.778   1.777  27.813  1.00                 C  
ATOM   1160  CA  VAL A 172      17.096   4.128  25.913  1.00                 C  
ATOM   1167  CA  PRO A 173      19.033   2.845  22.857  1.00                 C  
ATOM   1174  CA  MET A 174      22.831   3.156  22.832  1.00                 C  
ATOM   1182  CA  ASN A 175      23.141   3.683  19.078  1.00  5.38           C  
ATOM   1190  CA  TYR A 176      21.142   6.860  19.646  1.00  5.39           C  
ATOM   1202  CA  MET A 177      23.129   8.053  22.662  1.00  5.40           C  
ATOM   1210  CA  VAL A 178      26.319   7.595  20.639  1.00                 C  
ATOM   1217  CA  TYR A 179      25.795   8.363  16.944  1.00  5.41           C  
ATOM   1229  CA  PHE A 180      22.762  10.665  16.849  1.00  5.42           C  
ATOM   1240  CA  ASN A 181      23.056  12.275  20.283  1.00  5.43           C  
ATOM   1248  CA  PHE A 182      26.758  12.500  21.141  1.00  5.44           C  
ATOM   1259  CA  PHE A 183      28.593  12.825  17.818  1.00  5.45           C  
ATOM   1270  CA  ALA A 184      25.961  14.751  15.869  1.00                 C  
ATOM   1275  CA  CYS A 185      24.156  16.766  18.547  1.00  5.46           C  
ATOM   1281  CA  VAL A 186      27.107  17.375  20.880  1.00  5.47           C  
ATOM   1288  CA  LEU A 187      30.552  16.700  19.403  1.00  5.48           C  
ATOM   1296  CA  VAL A 188      29.801  18.497  16.128  1.00  5.49           C  
ATOM   1303  CA  PRO A 189      28.415  21.601  17.878  1.00  5.50           C  
ATOM   1310  CA  LEU A 190      31.388  21.671  20.266  1.00  5.51           C  
ATOM   1318  CA  LEU A 191      33.637  21.474  17.204  1.00  5.52           C  
ATOM   1326  CA  LEU A 192      31.804  24.359  15.545  1.00  5.53           C  
ATOM   1334  CA  MET A 193      31.916  26.378  18.763  1.00  5.54           C  
ATOM   1342  CA  LEU A 194      35.631  25.736  19.236  1.00  5.55           C  
ATOM   1350  CA  GLY A 195      36.139  26.570  15.566  1.00  5.56           C  
ATOM   1354  CA  VAL A 196      34.279  29.830  16.114  1.00  5.57           C  
ATOM   1361  CA  TYR A 197      36.435  30.934  19.046  1.00  5.58           C  
ATOM   1373  CA  LEU A 198      39.416  30.139  16.824  1.00  5.59           C  
ATOM   1381  CA  ARG A 199      38.418  32.886  14.395  1.00  5.60           C  
ATOM   1392  CA  ILE A 200      37.317  35.211  17.206  1.00  5.61           C  
ATOM   1400  CA  PHE A 201      40.639  35.523  19.031  1.00  5.62           C  
ATOM   1411  CA  ALA A 202      42.628  35.166  15.812  1.00  5.63           C  
ATOM   1416  CA  ALA A 203      40.862  38.230  14.410  1.00  5.64           C  
ATOM   1421  CA  ALA A 204      40.657  40.083  17.730  1.00  5.65           C  
ATOM   1426  CA  ARG A 205      44.457  40.099  17.927  1.00  5.66           C  
ATOM   1437  CA  ARG A 206      44.605  41.292  14.319  1.00  5.67           C  
ATOM   1448  CA  GLN A 207      42.355  44.210  15.248  1.00  5.68           C  
ATOM   1457  CA  LEU A 208      44.845  45.167  17.952  1.00                 C  
ATOM   1583  CA  THR A 224      35.863  48.576  23.744  1.00  6.26           C  
ATOM   1590  CA  LEU A 225      37.719  45.870  21.825  1.00  6.27           C  
ATOM   1598  CA  GLN A 226      39.351  44.559  25.004  1.00  6.28           C  
ATOM   1607  CA  LYS A 227      35.942  44.526  26.697  1.00  6.29           C  
ATOM   1616  CA  GLU A 228      34.395  42.702  23.741  1.00  6.30           C  
ATOM   1625  CA  VAL A 229      37.225  40.174  23.967  1.00  6.31           C  
ATOM   1632  CA  HIS A 230      36.816  39.843  27.735  1.00  6.32           C  
ATOM   1642  CA  ALA A 231      33.186  38.908  27.100  1.00  6.33           C  
ATOM   1647  CA  ALA A 232      34.152  36.529  24.295  1.00  6.34           C  
ATOM   1652  CA  LYS A 233      36.703  34.892  26.591  1.00  6.35           C  
ATOM   1661  CA  SER A 234      34.192  34.592  29.429  1.00  6.36           C  
ATOM   1667  CA  ALA A 235      31.798  32.931  26.987  1.00  6.37           C  
ATOM   1672  CA  ALA A 236      34.588  30.561  25.966  1.00  6.38           C  
ATOM   1677  CA  ILE A 237      35.078  29.575  29.603  1.00  6.39           C  
ATOM   1685  CA  ILE A 238      31.364  28.838  29.978  1.00  6.40           C  
ATOM   1693  CA  ALA A 239      31.392  26.598  26.904  1.00  6.41           C  
ATOM   1698  CA  GLY A 240      34.675  24.975  27.901  1.00  6.42           C  
ATOM   1702  CA  LEU A 241      33.216  23.871  31.224  1.00  6.43           C  
ATOM   1710  CA  PHE A 242      30.293  22.309  29.358  1.00  6.44           C  
ATOM   1721  CA  ALA A 243      32.347  19.847  27.316  1.00  6.45           C  
ATOM   1726  CA  LEU A 244      34.566  19.379  30.369  1.00  6.46           C  
ATOM   1734  CA  CYS A 245      31.563  18.204  32.397  1.00  6.47           C  
ATOM   1740  CA  TRP A 246      29.850  16.156  29.687  1.00  6.48           C  
ATOM   1754  CA  LEU A 247      32.708  14.517  27.770  1.00  6.49           C  
ATOM   1762  CA  PRO A 248      33.573  12.143  30.646  1.00  6.50           C  
ATOM   1769  CA  LEU A 249      29.971  10.917  30.716  1.00  6.51           C  
ATOM   1777  CA  HIS A 250      29.911  10.455  26.929  1.00  6.52           C  
ATOM   1787  CA  ILE A 251      33.426   9.005  26.897  1.00  6.53           C  
ATOM   1795  CA  ILE A 252      32.098   6.337  29.253  1.00  6.54           C  
ATOM   1803  CA  ASN A 253      29.294   5.472  26.826  1.00  6.55           C  
ATOM   1811  CA  CYS A 254      31.742   5.363  23.916  1.00  6.56           C  
ATOM   1817  CA  PHE A 255      33.720   2.657  25.716  1.00  6.57           C  
ATOM   1828  CA  THR A 256      30.623   0.618  26.570  1.00  6.58           C  
ATOM   1835  CA  PHE A 257      29.199   0.781  23.040  1.00  6.59           C  
ATOM   1846  CA  PHE A 258      32.159   0.658  20.648  1.00  6.60           C  
ATOM   1857  CA  CYS A 259      33.891  -1.843  22.927  1.00                 C  
ATOM   1863  CA  PRO A 260      31.481  -4.442  24.381  1.00                 C  
ATOM   1870  CA  ASP A 261      34.565  -6.207  25.737  1.00                 C  
ATOM   1878  CA  CYS A 262      35.731  -3.112  27.615  1.00                 C  
ATOM   1890  CA  HIS A 264      31.250  -1.756  31.454  1.00                 C  
ATOM   1900  CA  ALA A 265      31.747   1.320  33.639  1.00                 C  
ATOM   1905  CA  PRO A 266      30.975   0.622  37.333  1.00                 C  
ATOM   1912  CA  LEU A 267      28.103   2.361  39.134  1.00                 C  
ATOM   1920  CA  TRP A 268      30.290   4.315  41.560  1.00  7.32           C  
ATOM   1934  CA  LEU A 269      32.045   5.722  38.493  1.00  7.33           C  
ATOM   1942  CA  MET A 270      28.803   6.060  36.551  1.00  7.34           C  
ATOM   1950  CA  TYR A 271      27.087   8.404  39.006  1.00  7.35           C  
ATOM   1962  CA  LEU A 272      30.256  10.504  39.229  1.00  7.36           C  
ATOM   1970  CA  ALA A 273      29.948  11.257  35.522  1.00  7.37           C  
ATOM   1975  CA  ILE A 274      26.231  11.893  36.017  1.00  7.38           C  
ATOM   1983  CA  VAL A 275      26.772  14.191  39.000  1.00  7.39           C  
ATOM   1990  CA  LEU A 276      29.524  15.928  37.037  1.00  7.40           C  
ATOM   1998  CA  ALA A 277      26.990  16.795  34.333  1.00  7.41           C  
ATOM   2003  CA  HIS A 278      24.516  18.107  36.908  1.00  7.42           C  
ATOM   2013  CA  THR A 279      27.264  20.331  38.306  1.00  7.43           C  
ATOM   2020  CA  ASN A 280      27.568  22.273  35.046  1.00  7.45           C  
ATOM   2028  CA  SER A 281      24.306  24.124  35.711  1.00  7.46           C  
ATOM   2034  CA  VAL A 282      25.818  25.486  38.930  1.00  7.47           C  
ATOM   2041  CA  VAL A 283      29.132  26.911  37.692  1.00  7.48           C  
ATOM   2048  CA  ASN A 284      27.491  29.579  35.518  1.00  7.49           C  
ATOM   2056  CA  PRO A 285      26.067  31.847  38.248  1.00  7.50           C  
ATOM   2063  CA  PHE A 286      29.515  31.811  39.866  1.00  7.51           C  
ATOM   2074  CA  ILE A 287      31.371  32.305  36.587  1.00  7.52           C  
ATOM   2082  CA  TYR A 288      29.333  35.466  36.021  1.00  7.53           C  
ATOM   2094  CA  ALA A 289      29.939  36.896  39.488  1.00  7.54           C  
ATOM   2099  CA  TYR A 290      33.659  36.307  38.947  1.00  7.55           C  
ATOM   2111  CA  ARG A 291      34.246  37.183  35.286  1.00  7.56           C  
ATOM   2122  CA  ILE A 292      31.756  40.028  34.911  1.00                 C  
ATOM   2130  CA  ARG A 293      32.290  42.930  37.315  1.00  8.48           C  
ATOM   2141  CA  GLU A 294      28.850  44.183  36.284  1.00  8.49           C  
ATOM   2150  CA  PHE A 295      27.146  40.986  37.447  1.00  8.50           C  
ATOM   2161  CA  ARG A 296      28.826  40.539  40.835  1.00  8.51           C  
ATOM   2172  CA  GLN A 297      27.801  44.051  41.878  1.00  8.52           C  
ATOM   2181  CA  THR A 298      24.218  43.455  40.765  1.00  8.53           C  
ATOM   2188  CA  PHE A 299      23.930  40.289  42.857  1.00  8.54           C  
ATOM   2199  CA  ARG A 300      25.668  41.976  45.793  1.00  8.55           C  
ATOM   2210  CA  LYS A 301      22.827  44.500  45.846  1.00  8.56           C  
ATOM   2219  CA  ILE A 302      19.994  41.966  45.598  1.00  8.57           C  
ATOM   2227  CA  ILE A 303      21.305  39.881  48.506  1.00  8.58           C  
ATOM   2235  CA  ARG A 304      21.813  42.823  50.864  1.00  8.59           C  
ATOM   2246  CA  SER A 305      18.464  44.400  49.990  1.00  8.60           C  
