# Supplementary material for: Unifying view of mechanical and functional hotspots across class A GPCRs
Source: PLoS Comput Biol. 2017 Feb 3;13(2):e1005381. doi: 10.1371/journal.pcbi.1005381 (PMC5315405; doi:10.1371/journal.pcbi.1005381)
Supplement: S1 Additional Data — Contains all PDB structures used for the analysis, annotated with the GPCRdb numbering scheme. For each receptor, a decomposition into quasi-rigid domains is provided, along with the corresponding single-receptor bridging score. (ZIP) [file pcbi.1005381.s003.zip › SI_additional_data/A2Aadenosine/structures/comm_res_3VG9_CA.pdb]

ATOM      8  CA  SER A   7     -81.181 -28.785 -39.455  1.00171.08           C  
ATOM     14  CA  VAL A   8     -77.450 -29.323 -38.859  1.00173.25           C  
ATOM     21  CA  TYR A   9     -76.790 -25.703 -39.871  1.00165.13           C  
ATOM     33  CA  ILE A  10     -78.848 -24.304 -36.952  1.00156.58           C  
ATOM     41  CA  THR A  11     -77.521 -26.492 -34.187  1.00147.08           C  
ATOM     48  CA  VAL A  12     -74.206 -25.332 -35.731  1.00141.46           C  
ATOM     55  CA  GLU A  13     -74.723 -21.577 -35.529  1.00122.84           C  
ATOM     64  CA  LEU A  14     -75.748 -22.299 -31.946  1.00130.30           C  
ATOM     72  CA  ALA A  15     -72.496 -24.249 -31.293  1.00117.65           C  
ATOM     77  CA  ILE A  16     -70.708 -21.197 -32.708  1.00 95.10           C  
ATOM     85  CA  ALA A  17     -72.546 -18.655 -30.552  1.00 97.57           C  
ATOM     90  CA  VAL A  18     -71.826 -20.653 -27.397  1.00108.67           C  
ATOM     97  CA  LEU A  19     -68.158 -21.164 -28.342  1.00103.18           C  
ATOM    105  CA  ALA A  20     -67.424 -17.575 -29.379  1.00 99.36           C  
ATOM    110  CA  ILE A  21     -69.131 -16.247 -26.250  1.00108.32           C  
ATOM    118  CA  LEU A  22     -67.213 -18.603 -23.947  1.00108.92           C  
ATOM    126  CA  GLY A  23     -63.768 -18.199 -25.514  1.00 83.25           C  
ATOM    130  CA  ASN A  24     -63.934 -14.418 -25.787  1.00 75.85           C  
ATOM    138  CA  VAL A  25     -65.464 -13.902 -22.353  1.00 81.89           C  
ATOM    145  CA  LEU A  26     -62.466 -15.979 -21.286  1.00 73.96           C  
ATOM    153  CA  VAL A  27     -60.051 -13.607 -23.011  1.00 71.22           C  
ATOM    160  CA  CYS A  28     -61.650 -10.562 -21.391  1.00 71.70           C  
ATOM    166  CA  TRP A  29     -61.728 -12.225 -17.950  1.00 82.27           C  
ATOM    180  CA  ALA A  30     -58.048 -13.096 -18.410  1.00 75.40           C  
ATOM    185  CA  VAL A  31     -57.115  -9.541 -19.362  1.00 65.59           C  
ATOM    192  CA  TRP A  32     -59.090  -8.138 -16.419  1.00 78.42           C  
ATOM    206  CA  LEU A  33     -57.739 -10.780 -14.061  1.00 75.83           C  
ATOM    214  CA  ASN A  34     -53.983 -10.743 -14.796  1.00 73.31           C  
ATOM    222  CA  SER A  35     -52.114  -7.423 -14.729  1.00 67.02           C  
ATOM    228  CA  ASN A  36     -49.468  -8.471 -17.238  1.00 72.66           C  
ATOM    236  CA  LEU A  37     -52.058  -8.609 -20.002  1.00 75.30           C  
ATOM    244  CA  GLN A  38     -53.240  -5.098 -19.292  1.00 68.97           C  
ATOM    253  CA  ASN A  39     -51.739  -2.823 -21.927  1.00 66.20           C  
ATOM    261  CA  VAL A  40     -52.589  -0.944 -25.115  1.00 82.96           C  
ATOM    268  CA  THR A  41     -52.061  -3.919 -27.418  1.00 71.14           C  
ATOM    275  CA  ASN A  42     -54.381  -5.899 -25.188  1.00 66.27           C  
ATOM    283  CA  TYR A  43     -57.002  -3.163 -25.072  1.00 72.78           C  
ATOM    295  CA  PHE A  44     -57.224  -3.518 -28.857  1.00 82.54           C  
ATOM    306  CA  VAL A  45     -57.258  -7.281 -28.330  1.00 74.96           C  
ATOM    313  CA  VAL A  46     -60.098  -6.816 -25.841  1.00 83.23           C  
ATOM    320  CA  SER A  47     -61.928  -4.797 -28.504  1.00 88.87           C  
ATOM    326  CA  LEU A  48     -61.525  -7.803 -30.784  1.00 94.43           C  
ATOM    334  CA  ALA A  49     -62.876 -10.121 -28.077  1.00 94.04           C  
ATOM    339  CA  ALA A  50     -65.956  -7.979 -27.410  1.00 92.24           C  
ATOM    344  CA  ALA A  51     -66.757  -7.464 -31.091  1.00 86.85           C  
ATOM    349  CA  ASP A  52     -66.515 -11.253 -31.374  1.00100.66           C  
ATOM    357  CA  ILE A  53     -68.841 -11.716 -28.387  1.00102.73           C  
ATOM    365  CA  ALA A  54     -71.517  -9.584 -30.027  1.00 92.63           C  
ATOM    370  CA  VAL A  55     -71.465 -11.996 -32.980  1.00 96.59           C  
ATOM    377  CA  GLY A  56     -72.023 -14.845 -30.548  1.00119.01           C  
ATOM    381  CA  VAL A  57     -74.938 -13.242 -28.721  1.00116.21           C  
ATOM    388  CA  LEU A  58     -76.437 -11.347 -31.680  1.00114.75           C  
ATOM    396  CA  ALA A  59     -75.085 -11.913 -35.204  1.00129.82           C  
ATOM    401  CA  ILE A  60     -75.863 -15.652 -35.148  1.00137.43           C  
ATOM    409  CA  PRO A  61     -79.499 -15.290 -34.071  1.00129.77           C  
ATOM    416  CA  PHE A  62     -79.824 -12.686 -36.874  1.00 97.16           C  
ATOM    427  CA  ALA A  63     -78.085 -15.179 -39.121  1.00118.09           C  
ATOM    432  CA  ILE A  64     -80.761 -17.652 -38.064  1.00131.25           C  
ATOM    440  CA  THR A  65     -83.838 -15.492 -38.517  1.00139.48           C  
ATOM    447  CA  ILE A  66     -82.862 -14.295 -41.996  1.00136.61           C  
ATOM    455  CA  SER A  67     -82.601 -17.937 -43.192  1.00139.63           C  
ATOM    461  CA  THR A  68     -86.311 -18.407 -42.456  1.00164.59           C  
ATOM    468  CA  GLY A  69     -87.186 -15.326 -44.495  1.00168.13           C  
ATOM    472  CA  PHE A  70     -88.697 -12.869 -42.003  1.00174.26           C  
ATOM    483  CA  CYS A  71     -90.750  -9.767 -42.947  1.00156.73           C  
ATOM    489  CA  ALA A  72     -90.629  -6.255 -41.469  1.00136.45           C  
ATOM    494  CA  ALA A  73     -90.111  -2.504 -41.915  1.00140.49           C  
ATOM    499  CA  CYS A  74     -87.402  -1.725 -44.471  1.00163.76           C  
ATOM    505  CA  HIS A  75     -84.794  -0.281 -42.086  1.00170.48           C  
ATOM    515  CA  GLY A  76     -85.599  -2.310 -38.971  1.00172.58           C  
ATOM    519  CA  CYS A  77     -85.145  -5.184 -41.402  1.00175.73           C  
ATOM    525  CA  LEU A  78     -81.867  -3.810 -42.733  1.00163.47           C  
ATOM    533  CA  PHE A  79     -80.459  -3.952 -39.197  1.00148.82           C  
ATOM    544  CA  ILE A  80     -80.833  -7.716 -38.802  1.00134.19           C  
ATOM    552  CA  ALA A  81     -79.766  -7.914 -42.446  1.00160.35           C  
ATOM    557  CA  CYS A  82     -76.517  -6.027 -41.873  1.00155.42           C  
ATOM    563  CA  PHE A  83     -75.163  -5.885 -38.315  1.00128.54           C  
ATOM    574  CA  VAL A  84     -72.264  -8.321 -38.421  1.00123.75           C  
ATOM    581  CA  LEU A  85     -71.078  -5.800 -41.036  1.00104.29           C  
ATOM    589  CA  VAL A  86     -70.058  -3.249 -38.373  1.00109.89           C  
ATOM    596  CA  LEU A  87     -68.663  -6.025 -36.182  1.00 92.30           C  
ATOM    604  CA  THR A  88     -66.450  -7.346 -38.991  1.00108.85           C  
ATOM    611  CA  GLN A  89     -65.365  -3.772 -39.717  1.00109.87           C  
ATOM    620  CA  SER A  90     -64.438  -3.169 -36.065  1.00 94.14           C  
ATOM    626  CA  SER A  91     -62.508  -6.437 -36.074  1.00 97.58           C  
ATOM    632  CA  ILE A  92     -60.496  -5.041 -38.986  1.00 96.60           C  
ATOM    640  CA  PHE A  93     -59.998  -1.661 -37.301  1.00 90.09           C  
ATOM    651  CA  SER A  94     -58.623  -3.334 -34.179  1.00 88.72           C  
ATOM    657  CA  LEU A  95     -56.444  -5.762 -36.145  1.00 73.84           C  
ATOM    665  CA  LEU A  96     -54.931  -2.732 -37.848  1.00 85.50           C  
ATOM    673  CA  ALA A  97     -54.500  -0.787 -34.600  1.00 88.98           C  
ATOM    678  CA  ILE A  98     -52.577  -3.793 -33.315  1.00 87.86           C  
ATOM    686  CA  ALA A  99     -50.420  -4.108 -36.425  1.00 85.80           C  
ATOM    691  CA  ILE A 100     -49.550  -0.437 -36.040  1.00 79.17           C  
ATOM    699  CA  ASP A 101     -48.854  -0.758 -32.319  1.00 71.87           C  
ATOM    707  CA  ARG A 102     -46.481  -3.636 -32.979  1.00 77.90           C  
ATOM    718  CA  TYR A 103     -44.947  -1.513 -35.712  1.00 83.48           C  
ATOM    730  CA  ILE A 104     -44.173   1.383 -33.367  1.00 85.91           C  
ATOM    738  CA  ALA A 105     -42.972  -1.012 -30.666  1.00 77.03           C  
ATOM    743  CA  ILE A 106     -40.596  -2.965 -32.899  1.00 79.53           C  
ATOM    751  CA  ARG A 107     -39.516  -0.372 -35.502  1.00 90.17           C  
ATOM    762  CA  ILE A 108     -39.248   2.684 -33.216  1.00103.63           C  
ATOM    770  CA  PRO A 109     -38.863   1.302 -29.665  1.00 91.02           C  
ATOM    777  CA  LEU A 110     -37.381   4.521 -28.261  1.00100.40           C  
ATOM    785  CA  ARG A 111     -40.481   6.655 -28.963  1.00115.10           C  
ATOM    796  CA  TYR A 112     -43.061   3.989 -28.048  1.00101.63           C  
ATOM    808  CA  ASN A 113     -43.015   4.946 -24.352  1.00118.88           C  
ATOM    816  CA  GLY A 114     -44.479   8.422 -24.742  1.00119.04           C  
ATOM    820  CA  LEU A 115     -46.056   7.786 -28.115  1.00 95.15           C  
ATOM    828  CA  VAL A 116     -48.430   4.904 -27.274  1.00111.26           C  
ATOM    835  CA  THR A 117     -50.624   5.488 -24.221  1.00113.96           C  
ATOM    842  CA  GLY A 118     -53.677   4.033 -22.510  1.00118.29           C  
ATOM    846  CA  THR A 119     -55.939   7.041 -23.010  1.00124.73           C  
ATOM    853  CA  ARG A 120     -55.029   7.392 -26.692  1.00103.88           C  
ATOM    864  CA  ALA A 121     -55.896   3.711 -27.027  1.00116.68           C  
ATOM    869  CA  LYS A 122     -59.250   4.633 -25.475  1.00115.92           C  
ATOM    878  CA  GLY A 123     -59.861   7.359 -28.048  1.00113.79           C  
ATOM    882  CA  ILE A 124     -58.840   5.365 -31.119  1.00 99.51           C  
ATOM    890  CA  ILE A 125     -61.101   2.533 -29.941  1.00 97.08           C  
ATOM    898  CA  ALA A 126     -64.139   4.776 -29.368  1.00104.68           C  
ATOM    903  CA  ILE A 127     -63.639   6.444 -32.743  1.00101.90           C  
ATOM    911  CA  CYS A 128     -63.162   3.077 -34.438  1.00112.54           C  
ATOM    917  CA  TRP A 129     -66.498   1.875 -33.042  1.00109.80           C  
ATOM    931  CA  VAL A 130     -68.270   5.015 -34.231  1.00107.61           C  
ATOM    938  CA  LEU A 131     -66.812   4.623 -37.719  1.00117.97           C  
ATOM    946  CA  SER A 132     -67.508   0.892 -37.549  1.00127.82           C  
ATOM    952  CA  PHE A 133     -71.162   1.933 -37.317  1.00126.32           C  
ATOM    963  CA  ALA A 134     -71.224   4.799 -39.812  1.00116.34           C  
ATOM    968  CA  ILE A 135     -69.577   2.468 -42.326  1.00131.58           C  
ATOM    976  CA  GLY A 136     -70.976  -0.727 -40.858  1.00146.14           C  
ATOM    980  CA  LEU A 137     -74.531  -0.150 -41.949  1.00150.63           C  
ATOM    988  CA  THR A 138     -74.710   1.945 -45.113  1.00154.81           C  
ATOM    995  CA  PRO A 139     -78.477   1.297 -45.351  1.00146.01           C  
ATOM   1002  CA  MET A 140     -79.315   3.055 -42.064  1.00165.00           C  
ATOM   1010  CA  LEU A 141     -78.163   6.461 -43.321  1.00180.32           C  
ATOM   1018  CA  GLY A 142     -80.809   6.547 -46.049  1.00193.88           C  
ATOM   1022  CA  TRP A 143     -78.717   4.992 -48.788  1.00183.16           C  
ATOM   1036  CA  ASN A 144     -81.474   2.832 -50.287  1.00192.35           C  
ATOM   1044  CA  ASN A 145     -82.043  -0.564 -51.905  1.00183.34           C  
ATOM   1052  CA  CYS A 146     -85.680  -0.473 -50.729  1.00195.35           C  
ATOM   1058  CA  GLY A 147     -88.583   0.813 -52.844  1.00192.16           C  
ATOM   1062  CA  GLN A 148     -87.243  -1.377 -55.644  1.00178.38           C  
ATOM   1086  CA  GLY A 158     -98.413 -10.364 -49.632  1.00192.95           C  
ATOM   1090  CA  CYS A 159     -96.161 -10.433 -46.585  1.00182.05           C  
ATOM   1096  CA  GLY A 160     -97.289  -7.005 -45.396  1.00164.30           C  
ATOM   1100  CA  GLU A 161     -98.302  -3.465 -46.333  1.00168.00           C  
ATOM   1109  CA  GLY A 162     -96.225  -1.372 -43.943  1.00173.75           C  
ATOM   1113  CA  GLN A 163     -93.801  -4.285 -43.799  1.00181.01           C  
ATOM   1122  CA  VAL A 164     -91.359  -5.239 -46.554  1.00191.45           C  
ATOM   1129  CA  ALA A 165     -89.611  -8.548 -45.885  1.00193.87           C  
ATOM   1134  CA  CYS A 166     -85.862  -8.174 -45.441  1.00194.40           C  
ATOM   1140  CA  LEU A 167     -83.566 -10.854 -46.824  1.00175.09           C  
ATOM   1148  CA  PHE A 168     -79.898 -10.309 -47.555  1.00156.75           C  
ATOM   1159  CA  GLU A 169     -79.278 -11.157 -51.193  1.00137.54           C  
ATOM   1168  CA  ASP A 170     -81.925  -8.853 -52.710  1.00150.41           C  
ATOM   1176  CA  VAL A 171     -82.419  -6.326 -49.878  1.00152.97           C  
ATOM   1183  CA  VAL A 172     -78.637  -6.159 -49.599  1.00151.64           C  
ATOM   1190  CA  PRO A 173     -76.932  -4.327 -52.491  1.00118.80           C  
ATOM   1197  CA  MET A 174     -74.083  -6.226 -54.127  1.00124.71           C  
ATOM   1205  CA  ASN A 175     -72.764  -3.027 -55.693  1.00133.21           C  
ATOM   1213  CA  TYR A 176     -71.421  -2.332 -52.201  1.00144.10           C  
ATOM   1225  CA  MET A 177     -70.442  -5.696 -50.725  1.00126.83           C  
ATOM   1233  CA  VAL A 178     -68.104  -5.915 -53.716  1.00134.68           C  
ATOM   1240  CA  TYR A 179     -67.161  -2.206 -53.776  1.00124.55           C  
ATOM   1252  CA  PHE A 180     -67.549  -0.236 -50.528  1.00123.48           C  
ATOM   1263  CA  ASN A 181     -66.853  -3.373 -48.481  1.00111.12           C  
ATOM   1271  CA  PHE A 182     -64.535  -5.865 -50.209  1.00104.88           C  
ATOM   1282  CA  PHE A 183     -62.665  -3.297 -52.306  1.00129.14           C  
ATOM   1293  CA  ALA A 184     -62.574  -0.354 -49.888  1.00135.39           C  
ATOM   1298  CA  CYS A 185     -63.081  -1.146 -46.202  1.00122.54           C  
ATOM   1304  CA  VAL A 186     -61.562  -4.656 -46.143  1.00 95.21           C  
ATOM   1311  CA  LEU A 187     -58.994  -5.452 -48.849  1.00 99.94           C  
ATOM   1319  CA  VAL A 188     -57.147  -2.139 -48.383  1.00 91.60           C  
ATOM   1326  CA  PRO A 189     -56.666  -2.244 -44.595  1.00 98.65           C  
ATOM   1333  CA  LEU A 190     -55.926  -5.972 -44.799  1.00101.30           C  
ATOM   1341  CA  LEU A 191     -53.339  -5.191 -47.450  1.00108.78           C  
ATOM   1349  CA  LEU A 192     -51.404  -2.336 -45.838  1.00104.49           C  
ATOM   1357  CA  MET A 193     -51.605  -4.586 -42.774  1.00 88.09           C  
ATOM   1365  CA  LEU A 194     -49.834  -7.359 -44.683  1.00 89.01           C  
ATOM   1373  CA  GLY A 195     -47.434  -4.566 -45.606  1.00 91.99           C  
ATOM   1377  CA  VAL A 196     -46.742  -3.245 -42.113  1.00 91.28           C  
ATOM   1384  CA  TYR A 197     -46.258  -6.794 -40.903  1.00 86.95           C  
ATOM   1396  CA  LEU A 198     -43.876  -7.884 -43.672  1.00 82.08           C  
ATOM   1404  CA  ARG A 199     -41.964  -4.645 -43.071  1.00 94.58           C  
ATOM   1415  CA  ILE A 200     -41.594  -5.429 -39.375  1.00 86.50           C  
ATOM   1423  CA  PHE A 201     -40.426  -8.959 -40.178  1.00 65.09           C  
ATOM   1434  CA  LEU A 202     -37.915  -8.129 -42.922  1.00 79.19           C  
ATOM   1442  CA  ALA A 203     -36.515  -5.211 -40.911  1.00 83.93           C  
ATOM   1447  CA  ALA A 204     -36.106  -7.282 -37.738  1.00 85.06           C  
ATOM   1452  CA  ARG A 205     -34.367 -10.049 -39.701  1.00 95.81           C  
ATOM   1463  CA  ARG A 206     -32.055  -7.383 -41.150  1.00104.09           C  
ATOM   1474  CA  GLN A 207     -31.023  -5.979 -37.768  1.00 98.45           C  
ATOM   1483  CA  LEU A 208     -30.710  -9.453 -36.227  1.00 92.78           C  
ATOM   1609  CA  THR A 224     -35.716  -9.423 -26.818  1.00 59.39           C  
ATOM   1616  CA  LEU A 225     -36.077  -8.571 -30.487  1.00 79.75           C  
ATOM   1624  CA  GLN A 226     -36.694 -12.171 -31.534  1.00 72.65           C  
ATOM   1633  CA  LYS A 227     -39.252 -12.481 -28.734  1.00 69.00           C  
ATOM   1642  CA  GLU A 228     -41.393  -9.468 -29.603  1.00 63.28           C  
ATOM   1651  CA  VAL A 229     -41.116 -10.438 -33.293  1.00 70.13           C  
ATOM   1658  CA  HIS A 230     -42.375 -13.964 -32.569  1.00 65.75           C  
ATOM   1668  CA  ALA A 231     -45.234 -12.293 -30.718  1.00 74.31           C  
ATOM   1673  CA  ALA A 232     -45.866 -10.075 -33.751  1.00 79.60           C  
ATOM   1678  CA  LYS A 233     -46.078 -13.149 -35.973  1.00 76.78           C  
ATOM   1687  CA  SER A 234     -48.555 -14.722 -33.557  1.00 77.35           C  
ATOM   1693  CA  LEU A 235     -50.629 -11.529 -33.848  1.00 73.14           C  
ATOM   1701  CA  ALA A 236     -50.373 -11.467 -37.667  1.00 83.58           C  
ATOM   1706  CA  ILE A 237     -51.616 -15.051 -37.866  1.00 74.94           C  
ATOM   1714  CA  ILE A 238     -54.929 -13.735 -36.499  1.00 81.47           C  
ATOM   1722  CA  VAL A 239     -55.104 -11.438 -39.534  1.00 88.26           C  
ATOM   1729  CA  GLY A 240     -54.200 -14.304 -41.858  1.00 87.70           C  
ATOM   1733  CA  LEU A 241     -57.099 -16.374 -40.521  1.00103.29           C  
ATOM   1741  CA  PHE A 242     -59.504 -13.432 -40.678  1.00104.82           C  
ATOM   1752  CA  ALA A 243     -58.626 -13.203 -44.378  1.00 97.61           C  
ATOM   1757  CA  LEU A 244     -58.905 -16.958 -44.867  1.00 99.52           C  
ATOM   1765  CA  CYS A 245     -62.359 -16.417 -43.406  1.00118.91           C  
ATOM   1771  CA  TRP A 246     -64.101 -13.528 -45.153  1.00127.10           C  
ATOM   1785  CA  LEU A 247     -62.163 -14.096 -48.378  1.00129.69           C  
ATOM   1793  CA  PRO A 248     -64.289 -16.979 -49.723  1.00132.23           C  
ATOM   1800  CA  LEU A 249     -67.501 -15.025 -49.130  1.00122.70           C  
ATOM   1808  CA  HIS A 250     -66.123 -11.901 -50.776  1.00116.27           C  
ATOM   1818  CA  ILE A 251     -64.964 -14.042 -53.712  1.00124.18           C  
ATOM   1826  CA  ILE A 252     -68.462 -15.452 -54.114  1.00123.16           C  
ATOM   1834  CA  ASN A 253     -70.133 -12.043 -53.945  1.00132.18           C  
ATOM   1842  CA  CYS A 254     -67.195 -10.726 -55.915  1.00144.74           C  
ATOM   1848  CA  PHE A 255     -67.631 -12.679 -59.186  1.00149.06           C  
ATOM   1859  CA  THR A 256     -71.369 -13.225 -58.695  1.00152.35           C  
ATOM   1866  CA  PHE A 257     -71.631  -9.440 -58.854  1.00140.98           C  
ATOM   1877  CA  PHE A 258     -69.362  -8.726 -61.840  1.00167.60           C  
ATOM   1888  CA  CYS A 259     -71.595 -11.104 -63.753  1.00197.18           C  
ATOM   1894  CA  PRO A 260     -74.936 -10.196 -62.157  1.00202.36           C  
ATOM   1901  CA  ASP A 261     -76.791 -11.463 -65.207  1.00209.76           C  
ATOM   1909  CA  CYS A 262     -74.219 -14.249 -65.331  1.00206.06           C  
ATOM   1921  CA  HIS A 264     -74.774 -17.609 -59.246  1.00182.03           C  
ATOM   1931  CA  ALA A 265     -73.681 -19.723 -56.249  1.00164.99           C  
ATOM   1936  CA  PRO A 266     -75.462 -22.831 -54.808  1.00150.19           C  
ATOM   1943  CA  LEU A 267     -77.076 -23.455 -51.416  1.00159.11           C  
ATOM   1951  CA  TRP A 268     -74.522 -26.123 -50.511  1.00171.13           C  
ATOM   1965  CA  LEU A 269     -71.577 -23.778 -51.067  1.00144.43           C  
ATOM   1973  CA  MET A 270     -72.986 -20.292 -50.506  1.00128.84           C  
ATOM   1981  CA  TYR A 271     -74.207 -21.420 -47.092  1.00147.78           C  
ATOM   1993  CA  LEU A 272     -70.574 -21.939 -46.099  1.00139.87           C  
ATOM   2001  CA  ALA A 273     -69.081 -18.442 -46.388  1.00138.70           C  
ATOM   2006  CA  ILE A 274     -71.682 -17.346 -43.830  1.00146.01           C  
ATOM   2014  CA  VAL A 275     -70.762 -20.222 -41.450  1.00137.54           C  
ATOM   2021  CA  LEU A 276     -67.040 -19.677 -42.058  1.00119.92           C  
ATOM   2029  CA  SER A 277     -66.992 -15.923 -41.603  1.00109.82           C  
ATOM   2035  CA  HIS A 278     -69.038 -16.731 -38.481  1.00125.53           C  
ATOM   2045  CA  THR A 279     -66.228 -19.086 -37.435  1.00110.72           C  
ATOM   2052  CA  ASN A 280     -63.729 -16.227 -37.597  1.00116.22           C  
ATOM   2060  CA  SER A 281     -64.814 -15.183 -34.119  1.00119.19           C  
ATOM   2066  CA  VAL A 282     -64.440 -18.674 -32.577  1.00113.34           C  
ATOM   2073  CA  VAL A 283     -60.718 -19.327 -33.215  1.00 99.63           C  
ATOM   2080  CA  ASN A 284     -59.015 -16.311 -31.610  1.00 87.13           C  
ATOM   2088  CA  PRO A 285     -58.951 -17.702 -28.043  1.00 79.07           C  
ATOM   2095  CA  PHE A 286     -57.556 -20.970 -29.428  1.00 85.57           C  
ATOM   2106  CA  ILE A 287     -54.828 -19.174 -31.358  1.00 94.09           C  
ATOM   2114  CA  TYR A 288     -53.943 -17.296 -28.143  1.00 75.12           C  
ATOM   2126  CA  ALA A 289     -53.839 -20.484 -26.078  1.00 75.56           C  
ATOM   2131  CA  TYR A 290     -51.598 -22.064 -28.723  1.00 70.32           C  
ATOM   2143  CA  ARG A 291     -49.192 -19.219 -29.583  1.00 76.01           C  
ATOM   2154  CA  ILE A 292     -49.054 -17.119 -26.372  1.00 63.44           C  
ATOM   2162  CA  ARG A 293     -47.831 -18.225 -22.960  1.00 59.78           C  
ATOM   2173  CA  GLU A 294     -49.441 -15.427 -20.904  1.00 73.78           C  
ATOM   2182  CA  PHE A 295     -52.977 -16.038 -22.150  1.00 69.73           C  
ATOM   2193  CA  ARG A 296     -52.554 -19.828 -22.075  1.00 68.42           C  
ATOM   2204  CA  GLN A 297     -51.397 -19.666 -18.474  1.00 50.41           C  
ATOM   2213  CA  THR A 298     -54.267 -17.338 -17.541  1.00 62.76           C  
ATOM   2220  CA  PHE A 299     -56.970 -19.386 -19.262  1.00 71.83           C  
ATOM   2231  CA  ARG A 300     -55.391 -22.371 -17.529  1.00 77.73           C  
ATOM   2242  CA  LYS A 301     -55.636 -20.470 -14.218  1.00 80.49           C  
ATOM   2251  CA  ILE A 302     -59.236 -19.302 -14.646  1.00 82.66           C  
ATOM   2259  CA  ILE A 303     -60.422 -22.736 -15.752  1.00 92.71           C  
ATOM   2267  CA  ARG A 304     -58.303 -24.820 -13.369  1.00116.88           C  
ATOM   2278  CA  SER A 305     -59.684 -22.538 -10.638  1.00129.04           C  
