# Supplementary material for: Unifying view of mechanical and functional hotspots across class A GPCRs
Source: PLoS Comput Biol. 2017 Feb 3;13(2):e1005381. doi: 10.1371/journal.pcbi.1005381 (PMC5315405; doi:10.1371/journal.pcbi.1005381)
Supplement: S1 Additional Data — Contains all PDB structures used for the analysis, annotated with the GPCRdb numbering scheme. For each receptor, a decomposition into quasi-rigid domains is provided, along with the corresponding single-receptor bridging score. (ZIP) [file pcbi.1005381.s003.zip › SI_additional_data/A2Aadenosine/structures/comm_res_3VGA_CA.pdb]

ATOM      8  CA  SER A   7      82.437 -27.630  38.299  1.00139.91           C  
ATOM     14  CA  VAL A   8      78.701 -28.367  38.302  1.00125.11           C  
ATOM     21  CA  TYR A   9      77.823 -24.816  39.335  1.00126.57           C  
ATOM     33  CA  ILE A  10      79.563 -24.010  36.050  1.00119.00           C  
ATOM     41  CA  THR A  11      77.585 -26.435  33.848  1.00122.69           C  
ATOM     48  CA  VAL A  12      74.240 -25.239  35.195  1.00113.12           C  
ATOM     55  CA  GLU A  13      75.186 -21.570  34.809  1.00104.53           C  
ATOM     64  CA  LEU A  14      76.121 -22.078  31.139  1.00 98.89           C  
ATOM     72  CA  ALA A  15      73.009 -24.243  30.697  1.00106.79           C  
ATOM     77  CA  ILE A  16      71.067 -21.244  31.992  1.00 87.06           C  
ATOM     85  CA  ALA A  17      73.227 -18.783  30.049  1.00 94.86           C  
ATOM     90  CA  VAL A  18      72.308 -20.234  26.663  1.00 93.94           C  
ATOM     97  CA  LEU A  19      68.735 -21.085  27.625  1.00 95.45           C  
ATOM    105  CA  ALA A  20      68.095 -17.441  28.535  1.00 94.87           C  
ATOM    110  CA  ILE A  21      69.506 -15.989  25.343  1.00 90.55           C  
ATOM    118  CA  LEU A  22      67.556 -18.420  23.159  1.00 89.47           C  
ATOM    126  CA  GLY A  23      64.093 -18.073  24.691  1.00 73.56           C  
ATOM    130  CA  ASN A  24      64.362 -14.291  25.054  1.00 81.54           C  
ATOM    138  CA  VAL A  25      65.611 -13.583  21.566  1.00 76.38           C  
ATOM    145  CA  LEU A  26      62.566 -15.552  20.398  1.00 73.88           C  
ATOM    153  CA  VAL A  27      60.278 -13.230  22.353  1.00 82.03           C  
ATOM    160  CA  CYS A  28      61.931 -10.255  20.625  1.00 78.11           C  
ATOM    166  CA  TRP A  29      61.852 -12.057  17.287  1.00 79.57           C  
ATOM    180  CA  ALA A  30      58.192 -12.784  17.811  1.00 68.73           C  
ATOM    185  CA  VAL A  31      57.284  -9.151  18.563  1.00 62.89           C  
ATOM    192  CA  TRP A  32      59.347  -7.846  15.679  1.00 75.74           C  
ATOM    206  CA  LEU A  33      57.541 -10.284  13.430  1.00 67.87           C  
ATOM    214  CA  ASN A  34      53.845 -10.659  14.337  1.00 69.58           C  
ATOM    222  CA  SER A  35      52.129  -7.360  13.714  1.00 68.71           C  
ATOM    228  CA  ASN A  36      49.598  -7.879  16.501  1.00 73.73           C  
ATOM    236  CA  LEU A  37      52.414  -8.240  19.049  1.00 73.74           C  
ATOM    244  CA  GLN A  38      53.637  -4.701  18.553  1.00 66.78           C  
ATOM    253  CA  ASN A  39      51.990  -2.500  21.143  1.00 74.69           C  
ATOM    261  CA  VAL A  40      52.930  -0.465  24.204  1.00 69.81           C  
ATOM    268  CA  THR A  41      52.186  -3.299  26.616  1.00 69.13           C  
ATOM    275  CA  ASN A  42      54.696  -5.354  24.677  1.00 62.83           C  
ATOM    283  CA  TYR A  43      57.484  -2.811  24.532  1.00 78.09           C  
ATOM    295  CA  PHE A  44      57.708  -3.214  28.272  1.00 81.66           C  
ATOM    306  CA  VAL A  45      57.849  -6.945  27.641  1.00 79.17           C  
ATOM    313  CA  VAL A  46      60.648  -6.496  25.085  1.00 68.19           C  
ATOM    320  CA  SER A  47      62.555  -4.195  27.435  1.00 74.54           C  
ATOM    326  CA  LEU A  48      62.009  -7.118  29.785  1.00 82.01           C  
ATOM    334  CA  ALA A  49      63.419  -9.686  27.334  1.00 80.98           C  
ATOM    339  CA  ALA A  50      66.488  -7.680  26.340  1.00 75.86           C  
ATOM    344  CA  ALA A  51      67.212  -7.021  29.982  1.00 81.56           C  
ATOM    349  CA  ASP A  52      67.143 -10.847  30.251  1.00 96.04           C  
ATOM    357  CA  ILE A  53      69.465 -11.261  27.249  1.00 91.77           C  
ATOM    365  CA  ALA A  54      72.130  -9.136  28.902  1.00 91.01           C  
ATOM    370  CA  VAL A  55      72.085 -11.642  31.789  1.00 87.82           C  
ATOM    377  CA  GLY A  56      72.877 -14.560  29.499  1.00 95.61           C  
ATOM    381  CA  VAL A  57      75.413 -12.550  27.496  1.00 98.69           C  
ATOM    388  CA  LEU A  58      76.974 -10.498  30.298  1.00103.23           C  
ATOM    396  CA  ALA A  59      76.123 -11.189  33.951  1.00104.29           C  
ATOM    401  CA  ILE A  60      76.627 -14.981  33.972  1.00114.29           C  
ATOM    409  CA  PRO A  61      80.121 -14.780  32.482  1.00104.69           C  
ATOM    416  CA  PHE A  62      80.452 -12.054  35.157  1.00 90.16           C  
ATOM    427  CA  ALA A  63      78.974 -14.275  37.879  1.00 97.90           C  
ATOM    432  CA  ILE A  64      80.911 -17.430  37.013  1.00107.26           C  
ATOM    440  CA  THR A  65      84.129 -15.372  36.926  1.00116.24           C  
ATOM    447  CA  ILE A  66      83.443 -13.775  40.302  1.00118.76           C  
ATOM    455  CA  SER A  67      83.481 -17.354  41.643  1.00134.44           C  
ATOM    461  CA  THR A  68      87.284 -17.384  41.214  1.00138.43           C  
ATOM    468  CA  GLY A  69      88.110 -14.407  43.407  1.00144.01           C  
ATOM    472  CA  PHE A  70      90.543 -12.786  40.971  1.00144.69           C  
ATOM    483  CA  CYS A  71      92.337  -9.439  41.325  1.00141.97           C  
ATOM    489  CA  ALA A  72      91.419  -6.082  39.835  1.00119.28           C  
ATOM    494  CA  ALA A  73      91.175  -2.351  40.505  1.00131.75           C  
ATOM    499  CA  CYS A  74      88.468  -1.614  43.070  1.00136.76           C  
ATOM    505  CA  HIS A  75      86.645   0.940  40.862  1.00143.51           C  
ATOM    515  CA  GLY A  76      86.762  -1.181  37.701  1.00143.76           C  
ATOM    519  CA  CYS A  77      86.055  -4.248  39.827  1.00146.86           C  
ATOM    525  CA  LEU A  78      82.788  -2.846  41.203  1.00132.06           C  
ATOM    533  CA  PHE A  79      81.528  -2.844  37.609  1.00116.21           C  
ATOM    544  CA  ILE A  80      81.782  -6.634  37.096  1.00113.67           C  
ATOM    552  CA  ALA A  81      80.055  -7.643  40.364  1.00117.11           C  
ATOM    557  CA  CYS A  82      77.305  -4.997  40.220  1.00107.87           C  
ATOM    563  CA  PHE A  83      76.194  -5.168  36.602  1.00 97.74           C  
ATOM    574  CA  VAL A  84      73.466  -7.694  37.557  1.00 96.49           C  
ATOM    581  CA  LEU A  85      72.025  -5.030  39.896  1.00 90.32           C  
ATOM    589  CA  VAL A  86      71.532  -2.814  36.863  1.00 95.80           C  
ATOM    596  CA  LEU A  87      69.495  -5.553  35.118  1.00 86.80           C  
ATOM    604  CA  THR A  88      67.466  -7.043  37.965  1.00 92.45           C  
ATOM    611  CA  GLN A  89      66.459  -3.446  38.650  1.00 97.42           C  
ATOM    620  CA  SER A  90      65.656  -2.693  34.995  1.00 89.36           C  
ATOM    626  CA  SER A  91      63.435  -5.765  35.095  1.00 87.04           C  
ATOM    632  CA  ILE A  92      61.446  -4.329  37.958  1.00 97.10           C  
ATOM    640  CA  PHE A  93      60.587  -0.973  36.372  1.00 89.94           C  
ATOM    651  CA  SER A  94      59.224  -2.860  33.383  1.00 77.74           C  
ATOM    657  CA  LEU A  95      57.022  -5.321  35.348  1.00 70.81           C  
ATOM    665  CA  LEU A  96      55.737  -2.301  37.214  1.00 82.46           C  
ATOM    673  CA  ALA A  97      55.275  -0.388  33.959  1.00 89.17           C  
ATOM    678  CA  ILE A  98      53.286  -3.251  32.480  1.00 67.01           C  
ATOM    686  CA  ALA A  99      51.153  -3.574  35.630  1.00 68.76           C  
ATOM    691  CA  ILE A 100      50.237   0.081  35.535  1.00 68.36           C  
ATOM    699  CA  ASP A 101      49.485  -0.343  31.859  1.00 67.42           C  
ATOM    707  CA  ARG A 102      47.056  -3.234  32.495  1.00 59.88           C  
ATOM    718  CA  TYR A 103      45.583  -1.325  35.407  1.00 75.12           C  
ATOM    730  CA  ILE A 104      44.962   1.762  33.301  1.00 81.13           C  
ATOM    738  CA  ALA A 105      43.762  -0.340  30.376  1.00 75.44           C  
ATOM    743  CA  ILE A 106      41.225  -2.347  32.425  1.00 78.24           C  
ATOM    751  CA  ARG A 107      40.199   0.063  35.185  1.00 92.06           C  
ATOM    762  CA  ILE A 108      40.074   3.241  33.059  1.00 82.92           C  
ATOM    770  CA  PRO A 109      39.335   1.818  29.615  1.00 70.06           C  
ATOM    777  CA  LEU A 110      37.994   5.037  28.010  1.00 92.13           C  
ATOM    785  CA  ARG A 111      40.932   7.346  28.817  1.00103.66           C  
ATOM    796  CA  TYR A 112      43.506   4.711  27.890  1.00 95.83           C  
ATOM    808  CA  ASN A 113      43.801   4.929  24.105  1.00119.61           C  
ATOM    816  CA  GLY A 114      44.889   8.570  24.263  1.00116.90           C  
ATOM    820  CA  LEU A 115      46.624   8.384  27.640  1.00102.97           C  
ATOM    828  CA  VAL A 116      49.046   5.532  26.871  1.00104.30           C  
ATOM    835  CA  THR A 117      50.904   5.993  23.556  1.00108.90           C  
ATOM    842  CA  GLY A 118      53.955   4.438  21.894  1.00111.53           C  
ATOM    846  CA  THR A 119      56.223   7.453  22.318  1.00116.14           C  
ATOM    853  CA  ARG A 120      55.161   7.989  25.947  1.00100.45           C  
ATOM    864  CA  ALA A 121      56.244   4.346  26.282  1.00100.39           C  
ATOM    869  CA  LYS A 122      59.742   5.157  25.010  1.00108.27           C  
ATOM    878  CA  GLY A 123      60.116   7.879  27.630  1.00105.06           C  
ATOM    882  CA  ILE A 124      59.547   5.426  30.461  1.00104.35           C  
ATOM    890  CA  ILE A 125      61.813   2.724  29.039  1.00106.44           C  
ATOM    898  CA  ALA A 126      64.584   5.312  28.651  1.00105.64           C  
ATOM    903  CA  ILE A 127      64.251   6.850  32.120  1.00107.50           C  
ATOM    911  CA  CYS A 128      64.050   3.334  33.582  1.00 97.51           C  
ATOM    917  CA  TRP A 129      67.355   2.417  31.962  1.00105.26           C  
ATOM    931  CA  VAL A 130      68.899   5.676  33.136  1.00114.85           C  
ATOM    938  CA  LEU A 131      67.762   5.020  36.692  1.00115.57           C  
ATOM    946  CA  SER A 132      68.740   1.352  36.557  1.00112.47           C  
ATOM    952  CA  PHE A 133      72.431   2.090  35.896  1.00112.02           C  
ATOM    963  CA  ALA A 134      72.594   5.005  38.316  1.00104.28           C  
ATOM    968  CA  ILE A 135      70.917   2.803  40.946  1.00 92.47           C  
ATOM    976  CA  GLY A 136      72.766  -0.398  40.081  1.00 97.77           C  
ATOM    980  CA  LEU A 137      76.217   1.138  40.019  1.00117.70           C  
ATOM    988  CA  THR A 138      76.021   3.386  43.164  1.00123.67           C  
ATOM    995  CA  PRO A 139      78.914   1.365  44.706  1.00124.05           C  
ATOM   1002  CA  MET A 140      80.852   2.968  41.839  1.00128.73           C  
ATOM   1010  CA  LEU A 141      79.568   6.409  42.946  1.00127.78           C  
ATOM   1018  CA  GLY A 142      81.733   6.209  46.093  1.00143.52           C  
ATOM   1022  CA  TRP A 143      79.696   3.681  48.085  1.00148.75           C  
ATOM   1036  CA  ASN A 144      82.779   1.430  47.785  1.00153.03           C  
ATOM   1044  CA  ASN A 145      83.635  -0.665  50.865  1.00135.70           C  
ATOM   1052  CA  CYS A 146      87.256  -1.294  49.851  1.00145.12           C  
ATOM   1058  CA  GLY A 147      90.127   1.232  50.072  1.00139.69           C  
ATOM   1062  CA  GLN A 148      91.090   2.196  53.628  1.00143.64           C  
ATOM   1086  CA  GLY A 158      98.937 -11.885  47.774  1.00188.42           C  
ATOM   1090  CA  CYS A 159      97.198  -9.501  45.380  1.00178.87           C  
ATOM   1096  CA  GLY A 160      98.474  -6.055  46.414  1.00183.62           C  
ATOM   1100  CA  GLU A 161      99.751  -3.006  44.524  1.00172.32           C  
ATOM   1109  CA  GLY A 162      96.581  -1.490  43.031  1.00161.27           C  
ATOM   1113  CA  GLN A 163      94.810  -4.846  42.783  1.00156.95           C  
ATOM   1122  CA  VAL A 164      92.447  -5.843  45.572  1.00155.36           C  
ATOM   1129  CA  ALA A 165      90.720  -9.224  45.244  1.00153.98           C  
ATOM   1134  CA  CYS A 166      87.083  -9.027  44.184  1.00148.38           C  
ATOM   1140  CA  LEU A 167      84.559 -10.602  46.564  1.00144.48           C  
ATOM   1148  CA  PHE A 168      80.959  -9.599  47.264  1.00132.63           C  
ATOM   1159  CA  GLU A 169      80.680  -9.110  51.062  1.00151.13           C  
ATOM   1168  CA  ASP A 170      83.954  -7.175  51.126  1.00162.78           C  
ATOM   1176  CA  VAL A 171      83.789  -4.632  48.303  1.00151.09           C  
ATOM   1183  CA  VAL A 172      79.974  -4.489  48.073  1.00134.52           C  
ATOM   1190  CA  PRO A 173      78.231  -3.078  51.152  1.00126.04           C  
ATOM   1197  CA  MET A 174      75.738  -5.431  52.825  1.00126.99           C  
ATOM   1205  CA  ASN A 175      74.654  -2.037  54.102  1.00125.12           C  
ATOM   1213  CA  TYR A 176      73.457  -0.750  50.710  1.00129.04           C  
ATOM   1225  CA  MET A 177      72.529  -4.304  49.642  1.00114.29           C  
ATOM   1233  CA  VAL A 178      69.967  -5.025  52.343  1.00108.82           C  
ATOM   1240  CA  TYR A 179      68.508  -1.563  53.017  1.00107.37           C  
ATOM   1252  CA  PHE A 180      68.824   0.181  49.634  1.00104.67           C  
ATOM   1263  CA  ASN A 181      68.541  -2.470  46.940  1.00101.33           C  
ATOM   1271  CA  PHE A 182      66.147  -4.792  48.731  1.00106.54           C  
ATOM   1282  CA  PHE A 183      63.910  -2.724  50.996  1.00113.58           C  
ATOM   1293  CA  ALA A 184      63.797   0.423  48.872  1.00105.83           C  
ATOM   1298  CA  CYS A 185      64.300  -0.930  45.344  1.00100.00           C  
ATOM   1304  CA  VAL A 186      62.501  -4.313  45.422  1.00 85.62           C  
ATOM   1311  CA  LEU A 187      60.246  -5.088  48.388  1.00 91.39           C  
ATOM   1319  CA  VAL A 188      58.598  -1.677  47.867  1.00 93.92           C  
ATOM   1326  CA  PRO A 189      57.957  -1.911  44.092  1.00 88.36           C  
ATOM   1333  CA  LEU A 190      56.851  -5.544  44.594  1.00 92.74           C  
ATOM   1341  CA  LEU A 191      54.327  -4.734  47.311  1.00 99.65           C  
ATOM   1349  CA  LEU A 192      53.222  -1.989  44.927  1.00 95.20           C  
ATOM   1357  CA  MET A 193      52.553  -4.472  42.071  1.00 90.26           C  
ATOM   1365  CA  LEU A 194      50.751  -6.909  44.360  1.00 93.52           C  
ATOM   1373  CA  GLY A 195      48.380  -4.058  45.103  1.00 85.57           C  
ATOM   1377  CA  VAL A 196      47.910  -2.833  41.562  1.00 74.35           C  
ATOM   1384  CA  TYR A 197      46.992  -6.262  40.217  1.00 85.66           C  
ATOM   1396  CA  LEU A 198      44.796  -7.297  43.141  1.00 83.54           C  
ATOM   1404  CA  ARG A 199      43.067  -3.995  42.551  1.00 73.67           C  
ATOM   1415  CA  ILE A 200      42.384  -5.065  38.942  1.00 64.13           C  
ATOM   1423  CA  PHE A 201      41.417  -8.641  39.788  1.00 60.17           C  
ATOM   1434  CA  LEU A 202      39.067  -7.427  42.507  1.00 67.86           C  
ATOM   1442  CA  ALA A 203      37.682  -4.519  40.457  1.00 82.56           C  
ATOM   1447  CA  ALA A 204      37.096  -6.700  37.417  1.00 79.79           C  
ATOM   1452  CA  ARG A 205      35.182  -9.305  39.398  1.00 90.06           C  
ATOM   1463  CA  ARG A 206      32.697  -6.691  40.607  1.00 99.75           C  
ATOM   1474  CA  GLN A 207      32.252  -5.412  37.036  1.00 94.22           C  
ATOM   1483  CA  LEU A 208      31.681  -9.033  35.950  1.00 85.58           C  
ATOM   1597  CA  THR A 224      35.864  -9.041  26.528  1.00 67.31           C  
ATOM   1604  CA  LEU A 225      36.670  -8.044  30.084  1.00 74.28           C  
ATOM   1612  CA  GLN A 226      37.353 -11.509  31.436  1.00 82.89           C  
ATOM   1621  CA  LYS A 227      39.518 -11.852  28.341  1.00 84.50           C  
ATOM   1630  CA  GLU A 228      41.568  -8.742  29.282  1.00 66.87           C  
ATOM   1639  CA  VAL A 229      41.772  -9.996  32.876  1.00 73.97           C  
ATOM   1646  CA  HIS A 230      43.053 -13.481  32.010  1.00 73.85           C  
ATOM   1656  CA  ALA A 231      45.997 -11.865  30.282  1.00 66.40           C  
ATOM   1661  CA  ALA A 232      46.539  -9.632  33.331  1.00 72.93           C  
ATOM   1666  CA  LYS A 233      46.541 -12.667  35.636  1.00 82.32           C  
ATOM   1675  CA  SER A 234      49.122 -14.059  33.216  1.00 89.11           C  
ATOM   1681  CA  LEU A 235      51.354 -10.976  33.441  1.00 68.77           C  
ATOM   1689  CA  ALA A 236      51.154 -11.041  37.245  1.00 66.97           C  
ATOM   1694  CA  ILE A 237      52.404 -14.625  37.359  1.00 68.35           C  
ATOM   1702  CA  ILE A 238      55.702 -13.365  36.029  1.00 74.80           C  
ATOM   1710  CA  VAL A 239      55.850 -10.841  38.851  1.00 76.11           C  
ATOM   1717  CA  GLY A 240      55.273 -13.655  41.350  1.00 83.81           C  
ATOM   1721  CA  LEU A 241      58.026 -15.774  39.843  1.00 84.33           C  
ATOM   1729  CA  PHE A 242      60.478 -12.877  40.141  1.00 82.49           C  
ATOM   1740  CA  ALA A 243      59.709 -12.740  43.872  1.00 86.70           C  
ATOM   1745  CA  LEU A 244      60.198 -16.520  43.984  1.00 85.48           C  
ATOM   1753  CA  CYS A 245      63.582 -16.326  42.172  1.00 96.51           C  
ATOM   1759  CA  TRP A 246      64.955 -13.151  43.799  1.00 98.16           C  
ATOM   1773  CA  LEU A 247      63.503 -13.457  47.314  1.00108.61           C  
ATOM   1781  CA  PRO A 248      65.604 -16.255  48.827  1.00109.99           C  
ATOM   1788  CA  LEU A 249      68.815 -14.402  47.964  1.00105.58           C  
ATOM   1796  CA  HIS A 250      67.545 -11.490  50.053  1.00103.04           C  
ATOM   1806  CA  ILE A 251      65.999 -13.685  52.801  1.00103.27           C  
ATOM   1814  CA  ILE A 252      69.526 -15.113  53.045  1.00111.31           C  
ATOM   1822  CA  ASN A 253      71.252 -11.699  53.027  1.00118.95           C  
ATOM   1830  CA  CYS A 254      68.893 -10.643  55.800  1.00125.32           C  
ATOM   1836  CA  PHE A 255      70.003 -13.593  57.913  1.00125.68           C  
ATOM   1847  CA  THR A 256      73.640 -12.770  57.049  1.00126.83           C  
ATOM   1854  CA  PHE A 257      73.459  -8.959  57.278  1.00124.89           C  
ATOM   1865  CA  PHE A 258      71.319  -8.296  60.329  1.00139.05           C  
ATOM   1876  CA  CYS A 259      73.858 -10.401  62.161  1.00166.28           C  
ATOM   1882  CA  PRO A 260      77.333  -9.176  61.396  1.00182.83           C  
ATOM   1889  CA  ASP A 261      77.553 -11.012  64.689  1.00210.69           C  
ATOM   1897  CA  CYS A 262      75.639 -14.258  64.010  1.00201.15           C  
ATOM   1909  CA  HIS A 264      77.014 -16.874  57.861  1.00172.11           C  
ATOM   1919  CA  ALA A 265      75.157 -18.655  55.029  1.00155.16           C  
ATOM   1924  CA  PRO A 266      76.856 -21.973  53.988  1.00158.18           C  
ATOM   1931  CA  LEU A 267      78.241 -23.207  50.632  1.00154.04           C  
ATOM   1939  CA  TRP A 268      75.547 -25.350  48.977  1.00140.29           C  
ATOM   1953  CA  LEU A 269      73.018 -22.748  50.086  1.00126.44           C  
ATOM   1961  CA  MET A 270      74.490 -19.606  48.498  1.00115.57           C  
ATOM   1969  CA  TYR A 271      75.397 -20.809  44.991  1.00120.81           C  
ATOM   1981  CA  LEU A 272      71.928 -22.424  45.007  1.00113.18           C  
ATOM   1989  CA  ALA A 273      70.432 -18.949  45.505  1.00111.48           C  
ATOM   1994  CA  ILE A 274      72.682 -17.344  42.858  1.00119.09           C  
ATOM   2002  CA  VAL A 275      71.597 -20.043  40.407  1.00119.45           C  
ATOM   2009  CA  LEU A 276      68.005 -19.771  41.597  1.00108.66           C  
ATOM   2017  CA  SER A 277      68.138 -16.016  40.935  1.00104.41           C  
ATOM   2023  CA  HIS A 278      69.797 -16.394  37.525  1.00108.60           C  
ATOM   2033  CA  THR A 279      67.006 -18.888  36.810  1.00113.77           C  
ATOM   2040  CA  ASN A 280      64.763 -15.824  36.688  1.00115.48           C  
ATOM   2048  CA  SER A 281      65.918 -15.038  33.135  1.00104.00           C  
ATOM   2054  CA  VAL A 282      64.861 -18.391  31.674  1.00 93.64           C  
ATOM   2061  CA  VAL A 283      61.257 -19.307  32.635  1.00 99.07           C  
ATOM   2068  CA  ASN A 284      59.718 -16.102  31.205  1.00 93.65           C  
ATOM   2076  CA  PRO A 285      59.302 -17.039  27.531  1.00 87.91           C  
ATOM   2083  CA  PHE A 286      58.125 -20.427  28.820  1.00 82.34           C  
ATOM   2094  CA  ILE A 287      55.254 -18.893  30.755  1.00 83.13           C  
ATOM   2102  CA  TYR A 288      54.198 -16.926  27.630  1.00 77.88           C  
ATOM   2114  CA  ALA A 289      54.051 -20.100  25.558  1.00 74.06           C  
ATOM   2119  CA  TYR A 290      51.937 -21.932  28.133  1.00 84.72           C  
ATOM   2131  CA  ARG A 291      49.692 -19.013  29.140  1.00 73.48           C  
ATOM   2142  CA  ILE A 292      49.366 -16.786  26.008  1.00 61.91           C  
ATOM   2150  CA  ARG A 293      47.980 -17.870  22.638  1.00 68.91           C  
ATOM   2161  CA  GLU A 294      49.613 -15.100  20.589  1.00 73.14           C  
ATOM   2170  CA  PHE A 295      53.241 -15.635  21.619  1.00 77.59           C  
ATOM   2181  CA  ARG A 296      52.758 -19.399  21.643  1.00 63.85           C  
ATOM   2192  CA  GLN A 297      51.560 -19.165  18.047  1.00 63.29           C  
ATOM   2201  CA  THR A 298      54.455 -16.951  16.980  1.00 67.21           C  
ATOM   2208  CA  PHE A 299      56.985 -19.120  18.771  1.00 71.73           C  
ATOM   2219  CA  ARG A 300      55.457 -22.145  17.016  1.00 73.21           C  
ATOM   2230  CA  LYS A 301      55.396 -20.467  13.588  1.00 81.87           C  
ATOM   2239  CA  ILE A 302      58.959 -19.137  13.961  1.00 80.36           C  
ATOM   2247  CA  ILE A 303      60.408 -22.425  15.280  1.00 85.89           C  
ATOM   2255  CA  ARG A 304      58.639 -24.610  12.660  1.00 91.66           C  
ATOM   2266  CA  SER A 305      59.981 -22.357   9.903  1.00108.65           C  
