# Supplementary material for: Unifying view of mechanical and functional hotspots across class A GPCRs
Source: PLoS Comput Biol. 2017 Feb 3;13(2):e1005381. doi: 10.1371/journal.pcbi.1005381 (PMC5315405; doi:10.1371/journal.pcbi.1005381)
Supplement: S1 Additional Data — Contains all PDB structures used for the analysis, annotated with the GPCRdb numbering scheme. For each receptor, a decomposition into quasi-rigid domains is provided, along with the corresponding single-receptor bridging score. (ZIP) [file pcbi.1005381.s003.zip › SI_additional_data/A2Aadenosine/structures/comm_res_4EIY_CA.pdb]

ATOM     57  CA  SER A   7     -10.343  10.582   2.261  1.00 20.44           C  
ATOM     63  CA  VAL A   8      -7.330   8.436   1.249  1.00 17.82           C  
ATOM     70  CA  TYR A   9      -6.687   7.417   4.865  1.00 16.84           C  
ATOM     82  CA  ILE A  10     -10.308   6.532   5.609  1.00 16.40           C  
ATOM     90  CA  THR A  11     -10.715   4.591   2.390  1.00 14.43           C  
ATOM     97  CA  VAL A  12      -7.617   2.504   3.136  1.00 13.22           C  
ATOM    104  CA  GLU A  13      -8.773   1.934   6.759  1.00 15.34           C  
ATOM    113  CA  LEU A  14     -12.120   0.648   5.536  1.00 17.15           C  
ATOM    121  CA  ALA A  15     -10.457  -1.705   3.000  1.00 17.55           C  
ATOM    126  CA  ILE A  16      -8.310  -3.120   5.807  1.00 15.30           C  
ATOM    134  CA  ALA A  17     -11.297  -3.522   8.115  1.00 16.09           C  
ATOM    139  CA  VAL A  18     -13.218  -5.542   5.521  1.00 16.17           C  
ATOM    146  CA  LEU A  19     -10.253  -7.826   4.910  1.00 14.77           C  
ATOM    154  CA  ALA A  20      -9.492  -8.306   8.617  1.00 16.50           C  
ATOM    159  CA  ILE A  21     -13.080  -9.275   9.310  1.00 15.05           C  
ATOM    167  CA  LEU A  22     -13.416 -11.702   6.363  1.00 16.72           C  
ATOM    175  CA  GLY A  23     -10.125 -13.533   6.869  1.00 15.67           C  
ATOM    179  CA  ASN A  24     -10.469 -13.961  10.598  1.00 14.79           C  
ATOM    187  CA  VAL A  25     -14.136 -15.028  10.423  1.00 16.77           C  
ATOM    194  CA  LEU A  26     -12.829 -17.724   8.028  1.00 18.99           C  
ATOM    202  CA  VAL A  27     -10.334 -18.815  10.698  1.00 19.09           C  
ATOM    209  CA  CYS A  28     -13.015 -19.089  13.390  1.00 20.17           C  
ATOM    215  CA  TRP A  29     -15.366 -20.930  10.994  1.00 21.96           C  
ATOM    229  CA  ALA A  30     -12.612 -23.452  10.129  1.00 17.74           C  
ATOM    234  CA  VAL A  31     -11.937 -24.241  13.810  1.00 18.05           C  
ATOM    241  CA  TRP A  32     -15.686 -24.558  14.426  1.00 24.43           C  
ATOM    256  CA ALEU A  33     -16.226 -26.983  11.528  0.50 26.20           C  
ATOM    271  CA  ASN A  34     -13.150 -29.216  11.677  1.00 23.32           C  
ATOM    280  CA ASER A  35     -12.483 -31.317  14.802  0.50 31.27           C  
ATOM    291  CA  ASN A  36      -8.882 -31.786  13.549  1.00 35.68           C  
ATOM    299  CA  LEU A  37      -8.410 -28.056  14.260  1.00 28.17           C  
ATOM    307  CA  GLN A  38     -10.083 -28.246  17.744  1.00 30.09           C  
ATOM    316  CA  ASN A  39      -7.062 -28.404  20.067  1.00 30.41           C  
ATOM    324  CA  VAL A  40      -5.677 -26.135  22.743  1.00 25.11           C  
ATOM    331  CA  THR A  41      -3.169 -24.349  20.506  1.00 22.04           C  
ATOM    338  CA  ASN A  42      -6.023 -23.332  18.241  1.00 19.18           C  
ATOM    346  CA  TYR A  43      -8.131 -21.974  21.128  1.00 19.58           C  
ATOM    358  CA  PHE A  44      -5.483 -19.253  21.376  1.00 15.34           C  
ATOM    369  CA  VAL A  45      -5.526 -18.854  17.563  1.00 16.25           C  
ATOM    376  CA  VAL A  46      -9.277 -18.203  17.801  1.00 15.78           C  
ATOM    383  CA  SER A  47      -8.741 -15.662  20.643  1.00 15.68           C  
ATOM    389  CA  LEU A  48      -6.155 -13.941  18.408  1.00 15.75           C  
ATOM    397  CA  ALA A  49      -8.581 -14.010  15.466  1.00 15.77           C  
ATOM    402  CA  ALA A  50     -11.319 -12.496  17.681  1.00 14.22           C  
ATOM    407  CA  ALA A  51      -8.975  -9.633  18.536  1.00 15.29           C  
ATOM    412  CA  ASP A  52      -8.390  -9.076  14.823  1.00 16.34           C  
ATOM    420  CA  ILE A  53     -12.104  -9.159  14.045  1.00 15.49           C  
ATOM    428  CA  ALA A  54     -12.455  -6.481  16.766  1.00 15.09           C  
ATOM    433  CA  VAL A  55      -9.823  -4.417  14.958  1.00 14.48           C  
ATOM    440  CA  GLY A  56     -12.077  -4.301  11.873  1.00 16.93           C  
ATOM    444  CA  VAL A  57     -15.361  -3.832  13.738  1.00 15.38           C  
ATOM    451  CA  LEU A  58     -14.246  -1.357  16.435  1.00 15.69           C  
ATOM    459  CA  ALA A  59     -10.628  -0.206  16.418  1.00 14.77           C  
ATOM    464  CA  ILE A  60     -10.740   0.949  12.830  1.00 12.06           C  
ATOM    472  CA  PRO A  61     -13.978   2.942  13.201  1.00 15.55           C  
ATOM    479  CA  PHE A  62     -12.435   4.443  16.384  1.00 15.13           C  
ATOM    490  CA  ALA A  63      -9.188   5.339  14.462  1.00 14.40           C  
ATOM    495  CA  ILE A  64     -11.183   7.044  11.742  1.00 16.10           C  
ATOM    503  CA  THR A  65     -13.049   8.954  14.408  1.00 14.93           C  
ATOM    510  CA  ILE A  66      -9.992  10.146  16.344  1.00 18.10           C  
ATOM    518  CA  SER A  67      -8.325  11.265  13.085  1.00 16.89           C  
ATOM    524  CA  THR A  68     -10.896  14.081  12.890  1.00 22.30           C  
ATOM    531  CA  GLY A  69      -9.918  15.813  16.177  1.00 22.20           C  
ATOM    535  CA  PHE A  70     -13.638  16.091  16.997  1.00 24.06           C  
ATOM    546  CA  CYS A  71     -14.689  17.729  20.284  1.00 27.01           C  
ATOM    552  CA  ALA A  72     -15.196  15.066  22.967  1.00 23.53           C  
ATOM    557  CA  ALA A  73     -15.392  14.580  26.728  1.00 27.53           C  
ATOM    562  CA  CYS A  74     -11.815  13.778  27.628  1.00 26.12           C  
ATOM    568  CA  HIS A  75     -12.464  10.285  29.130  1.00 24.78           C  
ATOM    578  CA  GLY A  76     -14.553   9.218  26.107  1.00 21.84           C  
ATOM    582  CA  CYS A  77     -11.745  10.426  23.877  1.00 19.18           C  
ATOM    588  CA  LEU A  78      -9.354   8.211  25.940  1.00 18.16           C  
ATOM    596  CA  PHE A  79     -11.512   5.145  25.444  1.00 14.58           C  
ATOM    608  CA AILE A  80     -11.624   5.725  21.676  0.50 14.43           C  
ATOM    623  CA  ALA A  81      -7.822   6.220  21.692  1.00 15.41           C  
ATOM    628  CA  CYS A  82      -6.908   3.288  23.963  1.00 15.59           C  
ATOM    634  CA  PHE A  83      -9.353   0.486  22.989  1.00 15.51           C  
ATOM    645  CA  VAL A  84      -6.940  -0.725  20.260  1.00 13.54           C  
ATOM    652  CA  LEU A  85      -4.291  -1.116  23.002  1.00 14.39           C  
ATOM    660  CA  VAL A  86      -6.575  -3.692  24.693  1.00 12.05           C  
ATOM    667  CA  LEU A  87      -6.776  -5.690  21.463  1.00 14.92           C  
ATOM    676  CA ATHR A  88      -3.063  -5.474  20.842  0.50 16.17           C  
ATOM    689  CA  GLN A  89      -2.350  -6.630  24.451  1.00 14.10           C  
ATOM    698  CA  SER A  90      -4.772  -9.565  24.072  1.00 14.95           C  
ATOM    704  CA  SER A  91      -2.933 -10.461  20.799  1.00 13.94           C  
ATOM    710  CA  ILE A  92       0.394 -10.423  22.685  1.00 16.58           C  
ATOM    718  CA  PHE A  93      -1.034 -12.688  25.399  1.00 17.09           C  
ATOM    729  CA  SER A  94      -2.397 -15.165  22.786  1.00 17.43           C  
ATOM    735  CA  LEU A  95       0.964 -15.262  20.955  1.00 14.61           C  
ATOM    743  CA  LEU A  96       2.822 -15.826  24.225  1.00 15.99           C  
ATOM    751  CA  ALA A  97       0.416 -18.670  25.135  1.00 16.14           C  
ATOM    756  CA  ILE A  98       0.889 -20.359  21.741  1.00 15.10           C  
ATOM    764  CA  ALA A  99       4.645 -20.288  22.181  1.00 17.59           C  
ATOM    769  CA  ILE A 100       4.511 -21.734  25.668  1.00 15.94           C  
ATOM    777  CA  ASP A 101       1.979 -24.357  24.530  1.00 17.17           C  
ATOM    785  CA  ARG A 102       4.327 -25.545  21.753  1.00 17.54           C  
ATOM    796  CA  TYR A 103       7.295 -25.596  24.219  1.00 20.86           C  
ATOM    808  CA  ILE A 104       5.349 -27.824  26.655  1.00 21.17           C  
ATOM    816  CA  ALA A 105       4.377 -30.061  23.680  1.00 20.16           C  
ATOM    821  CA  ILE A 106       8.009 -30.593  22.609  1.00 23.02           C  
ATOM    829  CA  ARG A 107       9.491 -30.837  26.104  1.00 27.78           C  
ATOM    840  CA  ILE A 108       7.030 -33.150  27.892  1.00 25.41           C  
ATOM    848  CA  PRO A 109       4.792 -34.708  25.167  1.00 32.60           C  
ATOM    855  CA  LEU A 110       3.582 -37.578  27.446  1.00 39.74           C  
ATOM    863  CA  ARG A 111       2.417 -35.009  30.015  1.00 34.31           C  
ATOM    874  CA  TYR A 112       0.999 -32.431  27.581  1.00 28.58           C  
ATOM    886  CA  ASN A 113      -2.593 -33.698  27.348  1.00 33.91           C  
ATOM    894  CA  GLY A 114      -2.849 -33.980  31.164  1.00 37.18           C  
ATOM    898  CA  LEU A 115      -1.429 -30.494  31.829  1.00 31.95           C  
ATOM    906  CA  VAL A 116      -2.690 -28.421  28.913  1.00 27.02           C  
ATOM    913  CA  THR A 117      -6.454 -28.957  28.821  1.00 29.52           C  
ATOM    920  CA  GLY A 118      -9.319 -27.166  27.057  1.00 26.72           C  
ATOM    924  CA  THR A 119     -10.799 -26.069  30.387  1.00 27.92           C  
ATOM    931  CA  ARG A 120      -7.501 -24.617  31.565  1.00 25.41           C  
ATOM    942  CA  ALA A 121      -6.891 -22.827  28.239  1.00 23.47           C  
ATOM    947  CA  LYS A 122     -10.359 -21.191  28.385  1.00 23.01           C  
ATOM    956  CA  GLY A 123      -9.576 -19.913  31.903  1.00 24.04           C  
ATOM    960  CA  ILE A 124      -6.216 -18.487  30.781  1.00 20.22           C  
ATOM    968  CA  ILE A 125      -7.862 -16.791  27.750  1.00 18.21           C  
ATOM    976  CA  ALA A 126     -10.511 -15.204  30.046  1.00 21.12           C  
ATOM    981  CA  ILE A 127      -7.833 -14.024  32.518  1.00 20.57           C  
ATOM    989  CA  CYS A 128      -5.781 -12.624  29.645  1.00 21.16           C  
ATOM    995  CA  TRP A 129      -8.709 -10.603  28.235  1.00 17.57           C  
ATOM   1009  CA  VAL A 130      -9.384  -9.073  31.660  1.00 20.10           C  
ATOM   1016  CA  LEU A 131      -5.702  -8.143  32.032  1.00 21.11           C  
ATOM   1024  CA  SER A 132      -5.709  -6.711  28.487  1.00 15.95           C  
ATOM   1030  CA  PHE A 133      -8.564  -4.390  29.435  1.00 18.61           C  
ATOM   1041  CA  ALA A 134      -6.703  -3.275  32.592  1.00 24.21           C  
ATOM   1046  CA  ILE A 135      -3.436  -2.662  30.732  1.00 23.18           C  
ATOM   1054  CA  GLY A 136      -4.829  -1.056  27.612  1.00 16.91           C  
ATOM   1058  CA  LEU A 137      -7.206   1.226  29.558  1.00 14.26           C  
ATOM   1066  CA  THR A 138      -4.648   2.245  32.211  1.00 22.17           C  
ATOM   1073  CA  PRO A 139      -4.857   5.802  30.951  1.00 21.07           C  
ATOM   1081  CA AMET A 140      -8.536   6.018  31.908  0.50 21.79           C  
ATOM   1096  CA  LEU A 141      -7.459   5.288  35.549  1.00 28.17           C  
ATOM   1104  CA  GLY A 142      -5.681   8.677  35.524  1.00 27.94           C  
ATOM   1108  CA  TRP A 143      -2.468   8.342  33.594  1.00 19.07           C  
ATOM   1122  CA  ASN A 144      -3.622  10.847  30.998  1.00 19.81           C  
ATOM   1130  CA  ASN A 145      -3.287  14.436  29.827  1.00 25.94           C  
ATOM   1138  CA  CYS A 146      -6.945  15.409  30.538  1.00 30.99           C  
ATOM   1144  CA  GLY A 147      -5.728  17.541  33.444  1.00 34.88           C  
ATOM   1148  CA  GLN A 148      -3.511  19.548  31.060  1.00 38.22           C  
ATOM   1226  CA  GLY A 158     -15.083  25.444  19.649  1.00 53.21           C  
ATOM   1230  CA  CYS A 159     -15.154  22.650  22.259  1.00 44.78           C  
ATOM   1236  CA  GLY A 160     -17.421  22.815  25.340  1.00 50.47           C  
ATOM   1240  CA  GLU A 161     -16.836  22.272  29.073  1.00 53.42           C  
ATOM   1245  CA  GLY A 162     -14.921  19.069  29.970  1.00 39.79           C  
ATOM   1249  CA  GLN A 163     -14.252  18.638  26.259  1.00 30.51           C  
ATOM   1258  CA  VAL A 164     -10.992  18.454  24.321  1.00 25.02           C  
ATOM   1265  CA  ALA A 165     -10.115  18.235  20.620  1.00 26.29           C  
ATOM   1270  CA  CYS A 166      -9.800  14.436  20.527  1.00 22.76           C  
ATOM   1276  CA  LEU A 167      -6.283  13.783  19.181  1.00 22.70           C  
ATOM   1284  CA  PHE A 168      -4.233  10.800  20.280  1.00 18.45           C  
ATOM   1295  CA  GLU A 169      -1.044  12.629  21.306  1.00 18.86           C  
ATOM   1304  CA  ASP A 170      -3.006  15.306  23.167  1.00 18.50           C  
ATOM   1312  CA  VAL A 171      -4.730  12.846  25.563  1.00 18.18           C  
ATOM   1319  CA  VAL A 172      -2.510   9.742  25.812  1.00 14.36           C  
ATOM   1326  CA  PRO A 173       0.765  10.432  27.594  1.00 16.85           C  
ATOM   1333  CA  MET A 174       3.869   9.569  25.681  1.00 16.75           C  
ATOM   1341  CA  ASN A 175       5.648   8.260  28.816  1.00 14.31           C  
ATOM   1349  CA  TYR A 176       2.809   5.725  29.058  1.00 11.96           C  
ATOM   1361  CA  MET A 177       3.109   4.789  25.389  1.00 14.00           C  
ATOM   1369  CA  VAL A 178       6.905   4.327  25.579  1.00 12.96           C  
ATOM   1376  CA  TYR A 179       7.728   2.898  29.043  1.00 14.94           C  
ATOM   1388  CA  PHE A 180       4.488   1.101  29.888  1.00 15.63           C  
ATOM   1399  CA  ASN A 181       2.901   0.127  26.633  1.00 18.43           C  
ATOM   1407  CA  PHE A 182       5.982  -0.411  24.461  1.00 15.29           C  
ATOM   1418  CA  PHE A 183       8.822  -1.423  26.799  1.00 17.77           C  
ATOM   1429  CA  ALA A 184       6.930  -3.287  29.507  1.00 15.40           C  
ATOM   1434  CA  CYS A 185       3.824  -4.683  27.767  1.00 17.76           C  
ATOM   1440  CA  VAL A 186       5.049  -5.301  24.168  1.00 16.36           C  
ATOM   1447  CA  LEU A 187       8.828  -5.568  23.901  1.00 17.80           C  
ATOM   1455  CA  VAL A 188       9.379  -7.695  27.022  1.00 18.50           C  
ATOM   1462  CA  PRO A 189       6.756 -10.267  25.889  1.00 18.03           C  
ATOM   1469  CA  LEU A 190       8.095 -10.273  22.328  1.00 17.94           C  
ATOM   1477  CA  LEU A 191      11.592 -10.945  23.644  1.00 20.36           C  
ATOM   1485  CA  LEU A 192      10.214 -13.702  25.902  1.00 20.77           C  
ATOM   1493  CA  MET A 193       8.536 -15.220  22.802  1.00 20.27           C  
ATOM   1501  CA  LEU A 194      11.825 -15.080  20.929  1.00 25.11           C  
ATOM   1509  CA  GLY A 195      13.409 -16.947  23.861  1.00 22.04           C  
ATOM   1513  CA  VAL A 196      10.654 -19.620  23.954  1.00 19.03           C  
ATOM   1520  CA  TYR A 197      10.928 -20.252  20.217  1.00 19.13           C  
ATOM   1533  CA ALEU A 198      14.722 -20.535  20.435  0.50 21.70           C  
ATOM   1548  CA  ARG A 199      14.185 -23.097  23.222  1.00 22.72           C  
ATOM   1559  CA  ILE A 200      11.679 -25.038  21.034  1.00 17.55           C  
ATOM   1567  CA  PHE A 201      14.174 -25.244  18.150  1.00 20.24           C  
ATOM   1578  CA  LEU A 202      17.020 -26.220  20.545  1.00 24.98           C  
ATOM   1586  CA  ALA A 203      14.852 -29.032  21.982  1.00 24.58           C  
ATOM   1591  CA  ALA A 204      13.927 -30.325  18.490  1.00 24.14           C  
ATOM   1596  CA  ARG A 205      17.560 -30.303  17.426  1.00 26.09           C  
ATOM   1607  CA  ARG A 206      18.739 -32.105  20.613  1.00 30.51           C  
ATOM   1618  CA  GLN A 207      15.992 -34.727  20.384  1.00 28.46           C  
ATOM   1627  CA  LEU A 208      16.604 -35.435  16.708  1.00 26.96           C  
ATOM   2384  CA  THR A 224       6.853 -36.057  14.337  1.00 26.99           C  
ATOM   2391  CA  LEU A 225       9.742 -33.820  15.391  1.00 24.77           C  
ATOM   2399  CA  GLN A 226      10.191 -32.326  11.880  1.00 27.67           C  
ATOM   2408  CA  LYS A 227       6.471 -31.528  11.841  1.00 25.21           C  
ATOM   2417  CA  GLU A 228       6.816 -29.712  15.179  1.00 19.96           C  
ATOM   2426  CA  VAL A 229       9.745 -27.698  13.861  1.00 22.30           C  
ATOM   2433  CA  HIS A 230       7.739 -26.735  10.719  1.00 24.02           C  
ATOM   2443  CA  ALA A 231       4.716 -25.829  12.849  1.00 20.82           C  
ATOM   2448  CA  ALA A 232       6.863 -23.737  15.250  1.00 19.35           C  
ATOM   2453  CA  LYS A 233       8.397 -21.852  12.272  1.00 19.85           C  
ATOM   2462  CA  SER A 234       4.920 -20.985  11.016  1.00 19.08           C  
ATOM   2468  CA  LEU A 235       3.826 -19.714  14.432  1.00 17.96           C  
ATOM   2476  CA  ALA A 236       7.104 -17.763  14.827  1.00 19.45           C  
ATOM   2481  CA  ILE A 237       6.432 -16.066  11.465  1.00 17.84           C  
ATOM   2490  CA AILE A 238       3.154 -14.734  12.883  0.50 16.88           C  
ATOM   2505  CA  VAL A 239       5.111 -13.265  15.812  1.00 14.43           C  
ATOM   2512  CA  GLY A 240       7.624 -11.720  13.399  1.00 18.42           C  
ATOM   2516  CA  LEU A 241       4.875 -10.109  11.307  1.00 16.84           C  
ATOM   2524  CA  PHE A 242       3.262  -8.698  14.463  1.00 15.30           C  
ATOM   2535  CA  ALA A 243       6.600  -7.088  15.348  1.00 16.62           C  
ATOM   2541  CA ALEU A 244       7.110  -5.832  11.750  0.50 15.44           C  
ATOM   2556  CA  CYS A 245       3.633  -4.225  11.684  1.00 15.16           C  
ATOM   2562  CA  TRP A 246       3.689  -2.575  15.175  1.00 14.32           C  
ATOM   2576  CA  LEU A 247       7.333  -1.623  15.639  1.00 15.77           C  
ATOM   2584  CA  PRO A 248       7.236   1.394  13.327  1.00 16.47           C  
ATOM   2591  CA  LEU A 249       4.563   3.124  15.404  1.00 16.77           C  
ATOM   2599  CA  HIS A 250       6.367   2.275  18.641  1.00 15.79           C  
ATOM   2609  CA  ILE A 251       9.655   3.524  17.201  1.00 14.27           C  
ATOM   2617  CA  ILE A 252       8.082   6.815  16.056  1.00 12.90           C  
ATOM   2625  CA  ASN A 253       6.702   7.245  19.612  1.00 14.57           C  
ATOM   2633  CA  CYS A 254      10.239   6.739  20.954  1.00 14.30           C  
ATOM   2639  CA  PHE A 255      11.551   9.538  18.685  1.00 15.44           C  
ATOM   2650  CA  THR A 256       8.720  11.869  19.715  1.00 16.39           C  
ATOM   2657  CA  PHE A 257       9.392  11.165  23.421  1.00 15.80           C  
ATOM   2668  CA  PHE A 258      13.158  10.896  23.672  1.00 18.57           C  
ATOM   2679  CA  CYS A 259      14.108  13.476  20.981  1.00 21.87           C  
ATOM   2685  CA  PRO A 260      12.336  16.767  21.708  1.00 32.14           C  
ATOM   2692  CA  ASP A 261      14.925  18.572  19.468  1.00 34.49           C  
ATOM   2700  CA  CYS A 262      13.876  16.399  16.492  1.00 27.37           C  
ATOM   2712  CA  HIS A 264       7.907  15.387  14.833  1.00 24.02           C  
ATOM   2722  CA  ALA A 265       7.448  12.576  12.276  1.00 19.97           C  
ATOM   2727  CA  PRO A 266       5.276  14.020   9.543  1.00 21.64           C  
ATOM   2734  CA  LEU A 267       1.533  13.423   9.425  1.00 23.09           C  
ATOM   2742  CA  TRP A 268       1.707  11.257   6.309  1.00 19.95           C  
ATOM   2756  CA  LEU A 269       4.169   8.928   8.121  1.00 18.33           C  
ATOM   2764  CA  MET A 270       2.028   8.765  11.270  1.00 14.45           C  
ATOM   2772  CA  TYR A 271      -0.922   7.629   9.207  1.00 15.92           C  
ATOM   2784  CA  LEU A 272       1.182   5.178   7.172  1.00 15.25           C  
ATOM   2792  CA  ALA A 273       2.398   3.639  10.469  1.00 13.64           C  
ATOM   2797  CA  ILE A 274      -1.139   3.440  11.840  1.00 13.04           C  
ATOM   2805  CA  VAL A 275      -2.398   1.766   8.666  1.00 14.90           C  
ATOM   2812  CA  LEU A 276       0.540  -0.687   8.778  1.00 15.28           C  
ATOM   2820  CA  SER A 277      -0.358  -1.607  12.360  1.00 14.14           C  
ATOM   2826  CA  HIS A 278      -3.938  -2.362  11.274  1.00 15.32           C  
ATOM   2837  CA ATHR A 279      -2.778  -4.478   8.311  0.50 16.90           C  
ATOM   2850  CA  ASN A 280      -1.450  -6.959  10.874  1.00 15.88           C  
ATOM   2858  CA  SER A 281      -5.090  -7.991  11.480  1.00 14.79           C  
ATOM   2864  CA  VAL A 282      -5.317  -9.159   7.824  1.00 17.23           C  
ATOM   2871  CA  VAL A 283      -2.151 -11.256   7.552  1.00 17.86           C  
ATOM   2878  CA  ASN A 284      -2.604 -14.246   9.928  1.00 15.53           C  
ATOM   2886  CA  PRO A 285      -5.308 -16.069   7.888  1.00 18.20           C  
ATOM   2893  CA  PHE A 286      -2.875 -16.022   4.897  1.00 17.52           C  
ATOM   2904  CA  ILE A 287      -0.075 -17.497   6.980  1.00 17.40           C  
ATOM   2912  CA  TYR A 288      -2.406 -20.287   8.152  1.00 18.43           C  
ATOM   2924  CA  ALA A 289      -3.548 -20.876   4.574  1.00 18.84           C  
ATOM   2929  CA  TYR A 290      -0.041 -21.007   3.115  1.00 22.30           C  
ATOM   2941  CA  ARG A 291       1.750 -22.898   5.936  1.00 22.95           C  
ATOM   2952  CA  ILE A 292      -0.786 -25.182   7.667  1.00 21.03           C  
ATOM   2960  CA  ARG A 293      -2.362 -27.863   5.474  1.00 27.13           C  
ATOM   2968  CA  GLU A 294      -5.302 -28.554   7.794  1.00 27.66           C  
ATOM   2977  CA  PHE A 295      -6.388 -24.859   7.716  1.00 21.49           C  
ATOM   2988  CA  ARG A 296      -5.805 -24.622   3.925  1.00 24.37           C  
ATOM   2999  CA  GLN A 297      -7.941 -27.689   3.259  1.00 25.42           C  
ATOM   3008  CA  THR A 298     -10.748 -26.500   5.526  1.00 25.82           C  
ATOM   3015  CA  PHE A 299     -10.677 -22.990   3.952  1.00 22.19           C  
ATOM   3027  CA AARG A 300     -11.081 -24.605   0.497  0.50 31.20           C  
ATOM   3048  CA  LYS A 301     -14.053 -26.720   1.710  1.00 35.79           C  
ATOM   3057  CA  ILE A 302     -15.803 -23.647   3.225  1.00 30.91           C  
ATOM   3065  CA  ILE A 303     -15.203 -21.446   0.177  1.00 33.74           C  
ATOM   3073  CA  ARG A 304     -16.129 -24.122  -2.399  1.00 51.38           C  
ATOM   3084  CA  SER A 305     -19.291 -25.126  -0.546  1.00 62.74           C  
