# Supplementary material for: Unifying view of mechanical and functional hotspots across class A GPCRs
Source: PLoS Comput Biol. 2017 Feb 3;13(2):e1005381. doi: 10.1371/journal.pcbi.1005381 (PMC5315405; doi:10.1371/journal.pcbi.1005381)
Supplement: S1 Additional Data — Contains all PDB structures used for the analysis, annotated with the GPCRdb numbering scheme. For each receptor, a decomposition into quasi-rigid domains is provided, along with the corresponding single-receptor bridging score. (ZIP) [file pcbi.1005381.s003.zip › SI_additional_data/A2Aadenosine/domain_decomposition/similarity_matrix.dat]

0 1 0.999558
0 2 0.896905
0 3 0.746411
0 4 0.786344
0 5 0.87014
0 6 0.75645
0 7 0.717038
0 57 0.609917
0 60 0.1845
0 61 0.0448583
1 2 0.999676
1 3 0.831843
1 4 0.573843
1 5 0.555802
1 6 0.585948
1 7 0.608521
1 8 0.577299
1 57 0.579171
1 236 0.0387154
1 239 0.0285423
1 240 0.0702861
1 243 0.199591
2 3 0.998631
2 4 0.945256
2 5 0.915641
2 6 0.855112
2 7 0.927978
2 8 0.939588
2 9 0.887169
2 53 0.635458
2 56 0.367991
2 57 0.508189
2 58 0.499078
2 60 0.295082
2 61 0.0658839
2 235 0.192218
2 236 0.125815
2 237 0.199575
2 238 0.0510075
2 239 0.0390016
2 240 0.191076
2 241 0.124938
2 242 0.12575
2 243 0.372915
2 244 0.483383
3 4 0.998896
3 5 0.862568
3 6 0.955245
3 7 0.946626
3 8 0.950422
3 9 0.898144
3 10 0.882127
3 53 0.777193
3 54 0.624412
3 55 0.722122
3 56 0.574882
3 57 0.694008
3 58 0.669386
3 59 0.47518
3 60 0.437518
3 61 0.0696506
3 239 0.0980711
3 240 0.295648
3 242 0.212259
3 243 0.464123
4 5 0.999202
4 6 0.933677
4 7 0.90724
4 8 0.943635
4 9 0.952953
4 10 0.940297
4 11 0.904875
4 53 0.882243
4 54 0.678464
4 57 0.764142
4 243 0.3596
5 6 0.999343
5 7 0.955549
5 8 0.956003
5 9 0.911203
5 10 0.913643
5 11 0.930911
5 12 0.832383
5 53 0.757146
5 54 0.862017
5 57 0.846225
5 239 0.174673
5 240 0.232076
5 242 0.398344
5 243 0.46322
5 244 0.599647
5 246 0.908973
5 247 0.889024
6 7 0.999391
6 8 0.982594
6 9 0.898489
6 10 0.88433
6 11 0.945466
6 12 0.887912
6 13 0.939611
6 48 0.573869
6 49 0.606921
6 50 0.771442
6 51 0.60383
6 52 0.679268
6 53 0.742949
6 54 0.877484
6 55 0.855463
6 56 0.722401
6 57 0.782166
6 58 0.785455
6 60 0.65282
6 239 0.166292
6 240 0.312498
6 241 0.2944
6 242 0.335625
6 243 0.40677
6 244 0.568575
6 245 0.744066
6 246 0.958073
6 247 0.906264
6 249 0.753536
6 250 0.732369
7 8 0.999153
7 9 0.968959
7 10 0.882816
7 11 0.942627
7 12 0.860862
7 13 0.958073
7 14 0.969951
7 48 0.891079
7 49 0.797407
7 50 0.813704
7 51 0.842167
7 52 0.888442
7 53 0.896928
7 54 0.78468
7 55 0.878585
7 56 0.853299
7 57 0.851441
7 243 0.40909
7 246 0.892061
7 247 0.848363
8 9 0.999494
8 10 0.973155
8 11 0.908138
8 12 0.850343
8 13 0.963557
8 14 0.932463
8 15 0.919396
8 49 0.855067
8 50 0.834942
8 53 0.937744
8 54 0.816402
8 243 0.482504
8 246 0.909971
8 247 0.875882
8 250 0.526425
9 10 0.999817
9 11 0.982359
9 12 0.939471
9 13 0.971014
9 14 0.943682
9 15 0.941729
9 16 0.905105
9 17 0.958365
9 45 0.872938
9 46 0.897994
9 48 0.698626
9 49 0.798116
9 50 0.859846
9 52 0.783225
9 53 0.896181
9 54 0.91465
9 242 0.575076
9 243 0.598623
9 244 0.702503
9 245 0.869538
9 246 0.894258
9 247 0.820192
9 248 0.84817
9 249 0.452204
9 250 0.68971
9 251 0.607745
10 11 0.999647
10 12 0.986515
10 13 0.94075
10 14 0.911664
10 15 0.94426
10 16 0.859896
10 17 0.926833
10 45 0.673186
10 46 0.888681
10 47 0.868859
10 48 0.86982
10 49 0.857366
10 50 0.867122
10 51 0.861818
10 52 0.921063
10 53 0.95138
10 54 0.883981
10 55 0.936389
10 56 0.887725
10 57 0.802199
10 243 0.629403
10 246 0.818772
10 247 0.743549
10 248 0.76095
10 249 0.439368
10 250 0.749289
11 12 0.999342
11 13 0.954572
11 14 0.950127
11 15 0.964914
11 16 0.877177
11 17 0.9326
11 18 0.93132
11 45 0.713393
11 46 0.941255
11 47 0.945192
11 48 0.911215
11 49 0.95333
11 50 0.871821
11 51 0.886308
11 53 0.928056
11 54 0.866836
11 246 0.848871
11 247 0.773267
11 249 0.305981
11 250 0.807767
12 13 0.999589
12 14 0.97052
12 15 0.965371
12 16 0.780626
12 17 0.952685
12 18 0.872057
12 19 0.811558
12 45 0.867882
12 46 0.852422
12 48 0.784526
12 49 0.92282
12 50 0.936149
12 53 0.953313
12 246 0.850624
12 247 0.779004
12 248 0.790303
12 249 0.144179
12 250 0.394671
12 251 0.673125
12 252 0.484599
12 253 0.000157209
12 254 0.795515
13 14 0.999309
13 15 0.949283
13 16 0.945057
13 17 0.963581
13 18 0.952319
13 19 0.940559
13 20 0.954596
13 41 0.861698
13 42 0.949322
13 43 0.977636
13 44 0.905305
13 45 0.860546
13 46 0.815844
13 47 0.751329
13 48 0.741351
13 49 0.939825
13 50 0.882003
13 51 0.916938
13 52 0.87417
13 53 0.878077
13 246 0.739577
13 247 0.832516
13 248 0.77114
13 249 0.138476
13 250 0.769754
13 251 0.328119
13 252 0.875193
13 253 0.0958165
13 254 0.112075
14 15 0.999182
14 16 0.931169
14 17 0.945618
14 18 0.963915
14 19 0.92767
14 20 0.957773
14 21 0.929316
14 22 0.946538
14 42 0.965082
14 43 0.963906
14 44 0.89667
14 45 0.732211
14 46 0.940778
14 47 0.892932
14 48 0.890944
14 49 0.895365
14 50 0.948459
14 51 0.939591
14 52 0.950425
14 53 0.953057
14 246 0.809781
14 247 0.866308
14 249 0.172087
14 250 0.829864
14 251 0.364901
14 252 0.701398
14 253 0.0233088
15 16 0.999166
15 17 0.925618
15 18 0.974771
15 19 0.878466
15 20 0.893981
15 21 0.899012
15 22 0.960596
15 42 0.961925
15 43 0.941934
15 45 0.793034
15 46 0.950524
15 47 0.885305
15 48 0.892954
15 49 0.916782
15 50 0.951302
15 249 0.104211
15 250 0.591557
15 251 0.527433
15 253 1.55907e-05
15 254 0.394603
15 267 0.82375
15 271 0.731572
16 17 0.999695
16 18 0.96828
16 19 0.945423
16 20 0.922906
16 21 0.931007
16 22 0.952998
16 23 0.857057
16 39 0.912463
16 41 0.859525
16 42 0.930632
16 43 0.956936
16 45 0.916888
16 46 0.764377
16 49 0.904562
16 247 0.811775
16 248 0.691809
16 249 0.0612053
16 250 0.414911
16 251 0.713238
16 252 0.0509129
16 253 8.62275e-07
16 254 0.276133
16 255 0.324372
16 256 0.109021
16 257 0.912273
16 267 0.672637
16 271 0.55887
17 18 0.998947
17 19 0.962939
17 20 0.96017
17 21 0.917527
17 22 0.969182
17 23 0.91262
17 24 0.863382
17 38 0.86711
17 39 0.92864
17 40 0.914168
17 41 0.859401
17 42 0.932019
17 43 0.941079
17 44 0.942569
17 45 0.910682
17 46 0.923348
17 47 0.920504
17 48 0.933567
17 49 0.790416
17 50 0.939743
17 248 0.779429
17 249 0.137976
17 250 0.872652
17 251 0.436745
17 252 0.170844
17 253 0.0199816
17 254 0.000686166
17 255 0.371509
17 256 0.323938
17 257 0.0698512
17 267 0.807454
18 19 0.999355
18 20 0.984119
18 21 0.955582
18 22 0.928116
18 23 0.920568
18 24 0.953695
18 25 0.929753
18 38 0.923666
18 39 0.93468
18 40 0.945364
18 41 0.899408
18 42 0.893499
18 43 0.920446
18 44 0.94679
18 45 0.942716
18 46 0.954054
18 47 0.84619
18 49 0.874513
18 50 0.82193
18 249 0.151413
18 250 0.878314
18 252 0.140898
18 253 0.00373852
18 254 0.0054111
18 267 0.859101
18 270 0.642911
19 20 0.99907
19 21 0.971396
19 22 0.958996
19 23 0.917073
19 24 0.912743
19 25 0.894049
19 26 0.817014
19 27 0.892441
19 39 0.813048
19 42 0.933291
19 43 0.923077
19 45 0.904793
19 46 0.953377
19 250 0.748216
19 252 0.0338143
19 253 1.24044e-05
19 254 0.0657615
19 256 0.0181826
19 257 0.752505
19 263 0.600274
19 264 0.857987
19 266 0.740165
19 267 0.849616
19 268 0.844132
19 269 0.819162
19 270 0.790751
19 271 0.801003
20 21 0.999407
20 22 0.966353
20 23 0.955862
20 24 0.878449
20 25 0.875803
20 26 0.786631
20 27 0.903842
20 30 0.854404
20 31 0.762814
20 35 0.780006
20 36 0.767333
20 37 0.813681
20 38 0.72558
20 39 0.691172
20 40 0.74341
20 41 0.917328
20 42 0.900167
20 43 0.827573
20 45 0.898348
20 46 0.938715
20 250 0.77566
20 251 0.671663
20 252 0.0424981
20 253 0.00843436
20 254 0.000909382
20 255 0.443483
20 256 0.0696597
20 257 0.0123138
20 258 6.30217e-08
20 260 0.718697
20 262 0.688681
20 263 0.69317
20 264 0.874974
20 265 0.871636
20 266 0.836274
20 267 0.89103
20 268 0.899225
20 270 0.897563
20 271 0.871438
21 22 0.999577
21 23 0.961784
21 24 0.953871
21 25 0.872176
21 26 0.815138
21 27 0.946365
21 30 0.873887
21 31 0.793455
21 35 0.839291
21 36 0.838825
21 37 0.938752
21 38 0.905803
21 39 0.846201
21 40 0.796681
21 41 0.953639
21 42 0.951252
21 43 0.8205
21 44 0.890527
21 45 0.892887
21 46 0.922382
21 253 0.218815
21 263 0.56796
21 266 0.792297
21 267 0.909165
21 270 0.836597
22 23 0.999209
22 24 0.959013
22 25 0.930191
22 26 0.860086
22 27 0.963342
22 28 0.802443
22 30 0.947126
22 31 0.854152
22 39 0.863502
22 42 0.93939
22 43 0.835612
22 263 0.52673
22 266 0.73422
22 267 0.97343
22 269 0.756942
22 270 0.824724
22 271 0.820349
23 24 0.999393
23 25 0.969636
23 26 0.912035
23 27 0.957882
23 28 0.893911
23 29 0.907525
23 30 0.882409
23 31 0.953094
23 35 0.645345
23 38 0.73299
23 39 0.639678
23 42 0.909401
23 253 0.00203692
23 256 0.00401805
23 257 0.237266
23 262 0.441433
23 263 0.515117
23 264 0.79776
23 265 0.817675
23 266 0.869418
23 267 0.933978
23 268 0.921042
23 269 0.870249
23 270 0.817948
23 271 0.822187
24 25 0.999601
24 26 0.94055
24 27 0.92223
24 28 0.80368
24 29 0.946495
24 30 0.929209
24 31 0.953981
24 32 0.956555
24 33 0.865592
24 34 0.82447
24 35 0.699599
24 36 0.708941
24 37 0.840441
24 38 0.888486
24 39 0.735855
24 40 0.659959
24 42 0.893292
24 257 0.00211753
24 262 0.524822
24 263 0.643283
24 264 0.828342
24 265 0.812554
24 266 0.882059
24 267 0.895192
24 270 0.813061
25 26 0.999232
25 27 0.954532
25 28 0.784295
25 29 0.940423
25 30 0.926967
25 31 0.905923
25 32 0.878099
25 35 0.756752
25 36 0.636762
25 39 0.772107
25 263 0.614907
25 266 0.881535
25 267 0.929262
25 270 0.896997
26 27 0.999302
26 28 0.912301
26 29 0.958433
26 30 0.838474
26 31 0.917798
26 262 0.453883
26 263 0.682772
26 265 0.791668
26 266 0.870643
26 267 0.905465
26 269 0.830525
26 270 0.766143
27 28 0.99945
27 29 0.954078
27 30 0.894009
27 31 0.910538
27 32 0.863393
27 35 0.834349
27 262 0.470866
27 263 0.699908
27 264 0.77153
27 265 0.777304
27 266 0.905496
27 267 0.85554
27 269 0.85263
27 270 0.675227
28 29 0.99914
28 30 0.976318
28 31 0.774701
28 32 0.601384
28 33 0.450804
28 35 0.768023
28 262 0.530022
28 263 0.840639
28 266 0.936486
29 30 0.999659
29 31 0.97128
29 32 0.835451
29 33 0.8708
29 34 0.904013
29 35 0.875981
29 261 0.58486
29 262 0.652812
29 263 0.891438
29 265 0.827411
29 266 0.822354
30 31 0.997921
30 32 0.851983
30 33 0.910139
30 34 0.927261
30 35 0.889222
30 36 0.85407
30 37 0.926119
30 38 0.91856
30 39 0.849786
30 260 0.528058
30 261 0.58113
30 262 0.595479
30 263 0.810223
30 264 0.805421
30 265 0.747878
30 266 0.925544
30 267 0.95983
31 32 0.999622
31 33 0.872188
31 34 0.888035
31 35 0.851426
31 36 0.666889
31 37 0.755214
31 38 0.793233
31 39 0.86287
31 111 0.17906
31 262 0.603779
31 263 0.823738
32 33 0.998638
32 34 0.919736
32 35 0.89833
32 36 0.738099
32 37 0.683457
32 38 0.801676
32 39 0.730658
32 94 0.361741
32 106 0.379258
32 109 0.664335
32 110 0.550019
32 111 0.279589
32 112 0.234272
32 114 0.429686
33 34 0.999142
33 35 0.927455
33 36 0.906671
33 37 0.519556
33 38 0.67628
33 39 0.726983
33 40 0.461028
33 90 0.160423
33 91 0.160372
33 94 0.375864
33 95 0.448637
33 98 0.642002
33 105 0.595766
33 106 0.158614
33 107 0.499699
33 108 0.715079
33 109 0.768008
33 110 0.629746
33 111 0.342546
33 112 0.327711
33 113 0.605863
33 114 0.604606
33 115 0.650446
33 116 0.659316
33 117 0.633731
33 118 0.409424
34 35 0.999146
34 36 0.948335
34 37 0.692092
34 38 0.650983
34 39 0.769805
34 40 0.678163
34 41 0.618589
34 87 0.0249633
34 88 0.119214
34 89 0.24069
34 90 0.331086
34 91 0.223534
34 92 0.372861
34 93 0.647016
34 94 0.824026
34 95 0.79838
34 96 0.889774
34 97 0.735879
34 98 0.428157
34 105 0.289366
34 106 0.0637845
34 109 0.388207
34 110 0.4469
34 111 0.349289
34 113 0.596981
34 114 0.696204
34 115 0.677663
34 118 0.738836
34 200 0.00257713
34 204 6.52787e-07
35 36 0.999192
35 37 0.992508
35 38 0.975269
35 39 0.907991
35 40 0.915731
35 41 0.913958
35 42 0.944765
35 87 0.168786
35 88 0.768158
35 90 0.939955
35 91 0.930921
35 92 0.899429
35 94 0.856106
35 95 0.890384
35 109 0.574228
35 110 0.639259
35 111 0.469322
35 114 0.569642
35 115 0.48369
35 118 0.614482
35 256 0.603838
35 260 0.282175
35 263 0.47292
36 37 0.999307
36 38 0.968983
36 39 0.857549
36 40 0.68107
36 41 0.794943
36 42 0.89458
36 43 0.754999
36 87 0.475046
36 88 0.79674
36 90 0.882579
36 91 0.842382
36 94 0.663864
36 109 0.504681
36 110 0.654195
36 111 0.568219
36 112 0.382217
36 113 0.503523
36 114 0.500132
36 115 0.378426
36 116 0.476558
36 117 0.756526
36 118 0.563489
36 119 0.412312
37 38 0.99935
37 39 0.934191
37 40 0.967501
37 41 0.94048
37 42 0.970588
37 43 0.964746
37 44 0.923124
37 83 0.0809441
37 84 0.0673781
37 85 0.326722
37 86 0.21374
37 87 0.271068
37 88 0.79194
37 89 0.775188
37 90 0.520733
37 91 0.309793
37 92 0.342057
37 93 0.215715
37 94 0.119458
37 95 0.201616
37 109 0.306046
37 110 0.736913
37 111 0.842421
37 113 0.6962
37 114 0.715118
37 115 0.59336
37 116 0.717494
37 117 0.746836
37 118 0.646011
37 119 0.513738
37 121 0.788635
37 122 0.252868
38 39 0.999278
38 40 0.970066
38 41 0.884202
38 42 0.979285
38 43 0.965125
38 44 0.908549
38 45 0.898854
38 83 0.218942
38 84 0.202012
38 85 0.738718
38 86 0.631347
38 87 0.512592
38 88 0.663844
38 89 0.556718
38 90 0.461586
38 91 0.230809
38 92 0.283133
38 94 0.21947
38 114 0.704722
38 115 0.548895
38 118 0.728956
38 204 8.48485e-06
38 207 0.0229001
38 252 0.831756
38 253 9.08107e-06
38 254 8.56497e-09
38 255 0.268939
38 256 0.0977542
38 257 5.38537e-14
38 263 0.394031
39 40 0.998817
39 41 0.931422
39 42 0.945882
39 43 0.948894
39 44 0.881538
39 45 0.93709
39 46 0.906992
39 83 0.416455
39 84 0.697887
39 87 0.888259
39 88 0.310185
39 90 0.385483
39 91 0.257986
39 114 0.660522
39 115 0.38591
39 118 0.573389
39 252 0.8638
39 253 0.0101617
40 41 0.999477
40 42 0.979867
40 43 0.940692
40 44 0.875302
40 45 0.886445
40 46 0.951018
40 47 0.966094
40 80 0.012756
40 83 0.266223
40 84 0.507102
40 85 0.797535
40 86 0.697801
40 87 0.762036
40 88 0.257612
40 89 0.402685
40 90 0.19225
40 91 0.187734
40 114 0.828599
40 115 0.720864
40 116 0.853666
40 117 0.773553
40 118 0.814764
40 119 0.571309
40 120 0.767499
40 121 0.729739
40 122 0.247261
40 253 4.40929e-05
41 42 0.999618
41 43 0.901773
41 44 0.967155
41 45 0.853378
41 46 0.848248
41 47 0.944237
41 48 0.81387
41 80 0.027224
41 81 0.342921
41 82 0.827999
41 83 0.860812
41 84 0.881072
41 85 0.473743
41 86 0.476991
41 87 0.277957
41 88 0.0221917
41 89 0.041751
41 90 0.0254308
41 91 0.0475914
41 118 0.554531
41 121 0.244762
41 122 0.891138
41 207 0.0294155
41 248 0.806491
41 249 0.706942
41 250 0.163364
41 251 0.314663
41 252 0.350762
41 253 2.09363e-06
42 43 0.999245
42 44 0.940775
42 45 0.94658
42 46 0.840833
42 47 0.918586
42 48 0.957402
42 49 0.797577
42 80 0.0762277
42 81 0.782958
42 83 0.934495
42 84 0.503404
42 85 0.120679
42 87 0.30532
42 88 0.00772467
42 248 0.788672
42 249 0.455984
42 250 0.400275
42 251 0.289706
42 252 0.871915
42 253 0.0302045
42 254 4.37529e-08
42 256 0.693724
43 44 0.999152
43 45 0.92284
43 46 0.923658
43 47 0.947128
43 48 0.977536
43 49 0.794603
43 50 0.795022
43 51 0.893278
43 80 0.203452
43 81 0.933459
43 83 0.858636
43 84 0.286897
43 87 0.128656
43 118 0.840352
43 122 0.629655
43 249 0.775975
43 250 0.235578
43 252 0.801242
43 253 0.0690831
44 45 0.999324
44 46 0.95865
44 47 0.87827
44 48 0.771235
44 49 0.634932
44 50 0.897357
44 51 0.932905
44 52 0.841695
44 76 0.111881
44 77 0.0170316
44 78 0.223053
44 79 0.175166
44 80 0.158159
44 81 0.941816
44 82 0.853197
44 83 0.548075
44 84 0.0969359
44 85 0.108029
44 86 0.171537
44 87 0.0485149
44 88 0.0119181
44 118 0.492504
44 121 0.270212
44 122 0.893249
44 125 0.919651
44 246 0.763996
44 248 0.804756
44 249 0.932377
44 250 0.109991
44 252 0.314905
45 46 0.999431
45 47 0.947949
45 48 0.885336
45 49 0.517583
45 50 0.920808
45 51 0.937914
45 52 0.904574
45 53 0.797334
45 77 0.0442908
45 79 0.366211
45 80 0.313473
45 81 0.642575
45 82 0.363091
45 83 0.301434
45 84 0.0172033
45 85 0.00755758
45 87 0.064011
45 88 0.00352766
45 245 0.31234
45 246 0.711149
45 247 0.839818
45 248 0.685438
45 249 0.699332
45 250 0.128268
45 251 0.300861
45 252 0.558717
45 253 0.101315
46 47 0.99905
46 48 0.9614
46 49 0.749878
46 50 0.946497
46 51 0.910259
46 52 0.936602
46 53 0.920489
46 80 0.763461
46 81 0.324032
46 83 0.315889
46 84 0.0220161
46 246 0.549557
46 247 0.734842
46 248 0.55683
46 249 0.366748
46 250 0.397161
46 251 0.344746
46 252 0.797997
46 253 0.633658
47 48 0.999407
47 49 0.959879
47 50 0.750533
47 51 0.947597
47 52 0.924037
47 53 0.860833
47 54 0.649476
47 55 0.839733
47 76 0.408442
47 77 0.380538
47 78 0.924928
47 79 0.89635
47 80 0.673303
47 81 0.0756258
47 83 0.0644528
47 84 0.00272419
47 246 0.60802
47 249 0.855906
47 250 0.236168
48 49 0.999174
48 50 0.859909
48 51 0.940661
48 52 0.958359
48 53 0.880426
48 54 0.772915
48 55 0.908186
48 56 0.915546
48 57 0.808521
48 76 0.564377
48 77 0.557797
48 78 0.779676
48 79 0.748843
48 80 0.253644
48 81 0.00169629
48 82 0.00414553
48 83 0.00363822
48 84 4.79636e-05
48 243 0.63261
48 245 0.487649
48 246 0.621204
48 247 0.813951
48 248 0.82944
48 249 0.941326
48 250 0.189346
49 50 0.999684
49 51 0.977341
49 52 0.963904
49 53 0.793633
49 54 0.584536
49 55 0.835916
49 56 0.879154
49 57 0.656229
49 77 0.919704
49 80 0.25854
49 81 0.0011693
49 243 0.840976
49 245 0.735056
49 246 0.756805
49 247 0.882702
49 248 0.93562
49 249 0.771499
49 250 0.324122
50 51 0.999657
50 52 0.965188
50 53 0.969318
50 54 0.835285
50 55 0.914385
50 56 0.958354
50 57 0.938825
50 76 0.632129
50 77 0.956055
50 80 0.263004
50 246 0.732975
50 249 0.816491
51 52 0.999358
51 53 0.941245
51 54 0.758207
51 55 0.864856
51 56 0.909241
51 57 0.843052
51 58 0.639783
51 72 0.039262
51 73 0.295486
51 74 0.690296
51 75 0.648922
51 76 0.830468
51 77 0.78084
51 78 0.629322
51 79 0.584406
51 80 0.053342
51 81 0.00359253
51 246 0.749009
52 53 0.998909
52 54 0.982391
52 55 0.915228
52 56 0.939838
52 57 0.937734
52 58 0.863433
52 59 0.875989
52 72 0.125773
52 73 0.51557
52 74 0.763648
52 75 0.575105
52 76 0.815448
52 77 0.681444
52 78 0.374295
52 79 0.332405
52 80 0.0277927
52 81 0.000749228
52 242 0.624089
52 243 0.67916
52 245 0.558578
52 246 0.720264
52 249 0.851632
53 54 0.999326
53 55 0.961244
53 56 0.958069
53 57 0.905851
53 58 0.835658
53 59 0.902516
53 60 0.756122
53 73 0.619381
53 74 0.842901
53 76 0.910481
53 77 0.406231
53 78 0.147118
53 80 0.043841
53 81 0.000104465
53 242 0.876356
53 243 0.90727
53 244 0.866059
53 245 0.745973
53 246 0.83397
53 247 0.891348
53 249 0.774545
54 55 0.999351
54 56 0.955462
54 57 0.912283
54 58 0.873883
54 59 0.933121
54 60 0.94029
54 61 0.551731
54 73 0.540221
54 74 0.909757
54 76 0.930115
54 77 0.143812
54 246 0.842208
55 56 0.998178
55 57 0.953805
55 58 0.939476
55 59 0.914058
55 60 0.769874
55 61 0.881166
55 62 0.0844872
55 63 0.112011
55 69 0.45482
55 70 0.793781
55 71 0.873532
55 72 0.517179
55 73 0.635564
55 74 0.876932
55 75 0.709523
55 76 0.894613
55 77 0.0386262
55 78 0.111447
55 80 0.0268355
55 150 0.846229
55 151 0.495355
55 152 0.416971
55 246 0.884639
56 57 0.999073
56 58 0.947208
56 59 0.837394
56 60 0.654659
56 61 0.747625
56 62 0.184978
56 63 0.311927
56 70 0.370392
56 71 0.751548
56 72 0.83329
56 73 0.863179
56 74 0.790786
56 75 0.844075
56 76 0.819761
56 77 0.025251
56 78 0.0217215
56 150 0.488029
56 151 0.358428
56 152 0.217755
56 239 0.519568
56 242 0.851827
56 243 0.840571
56 245 0.898521
56 246 0.873573
57 58 0.999212
57 59 0.896811
57 60 0.94685
57 61 0.493851
57 62 0.273244
57 63 0.373467
57 73 0.746838
57 74 0.873989
57 77 0.0333296
57 150 0.0645643
57 151 0.0566022
57 152 0.0722315
57 239 0.380221
57 242 0.563861
57 243 0.734207
57 246 0.735325
58 59 0.999411
58 60 0.947462
58 61 0.703573
58 62 0.124137
58 63 0.234865
58 64 0.428852
58 65 0.251914
58 70 0.106053
58 73 0.685399
58 74 0.829099
58 149 0.12513
58 150 0.0349495
58 151 0.0513012
58 152 0.0675014
59 60 0.999371
59 61 0.805346
59 62 0.0984541
59 63 0.146188
59 64 0.447103
59 65 0.538275
59 69 0.179566
59 70 0.148167
59 71 0.347579
59 72 0.723881
59 73 0.80721
59 74 0.82701
59 75 0.827136
59 76 0.59526
59 77 0.00354117
59 149 0.691192
59 150 0.289517
59 151 0.154569
59 152 0.0595746
59 153 0.0752058
59 154 0.0365664
59 155 0.209075
59 156 0.250759
59 239 0.705111
59 242 0.42741
60 61 0.999123
60 62 0.879375
60 63 0.713017
60 64 0.676017
60 70 0.0915381
60 73 0.695205
60 74 0.724443
60 149 0.0406382
60 150 0.0276788
60 151 0.0281625
60 152 0.0450543
60 153 0.0337253
60 154 0.0200275
60 235 0.13448
60 238 0.0698788
60 239 0.490974
60 242 0.344563
60 243 0.589743
61 62 0.999366
61 63 0.213334
61 64 0.236792
61 149 0.0375366
61 150 0.0167194
61 151 0.167232
61 152 0.197522
62 63 0.999354
62 64 0.752741
62 65 0.315315
62 70 0.467489
62 73 0.189597
62 74 0.1151
62 142 0.228563
62 143 0.616246
62 147 0.278479
62 148 0.0423613
62 149 0.0212767
62 150 0.0840961
62 151 0.631503
62 152 0.475919
62 153 0.54888
62 154 0.170792
62 155 0.573658
63 64 0.99938
63 65 0.847555
63 66 0.895807
63 67 0.684383
63 69 0.346644
63 70 0.492196
63 73 0.0774178
63 142 0.12143
63 143 0.836494
63 144 0.573714
63 147 0.77462
63 148 0.609129
63 149 0.766246
63 150 0.624639
63 151 0.58454
63 152 0.364598
64 65 0.999709
64 66 0.985745
64 67 0.716804
64 68 0.882764
64 69 0.521912
64 70 0.393524
64 71 0.374797
64 142 0.209021
64 143 0.617437
64 144 0.381691
64 145 0.885622
64 146 0.806683
64 147 0.774144
64 148 0.901687
64 149 0.414702
64 150 0.887798
64 151 0.566917
65 66 0.999863
65 67 0.791089
65 68 0.927237
65 69 0.706048
65 70 0.743403
65 71 0.795474
65 72 0.831462
65 73 0.686067
65 74 0.425495
65 139 0.323258
65 142 0.598487
65 143 0.709055
65 144 0.201423
65 145 0.857149
65 146 0.771551
65 147 0.744129
65 148 0.882302
65 149 0.359261
65 150 0.799568
65 151 0.779552
65 155 0.728637
66 67 0.999519
66 68 0.942972
66 69 0.946993
66 70 0.807028
66 71 0.919253
66 72 0.922241
66 73 0.951272
66 139 0.519454
66 140 0.0734008
66 143 0.508699
66 144 0.302845
66 145 0.62323
66 146 0.736729
66 147 0.82428
66 148 0.715213
66 149 0.513166
66 150 0.866602
66 151 0.841544
66 155 0.71154
67 68 0.999243
67 69 0.95893
67 70 0.943208
67 71 0.861971
67 72 0.817093
67 73 0.865978
67 74 0.771279
67 75 0.683093
67 132 0.0364118
67 133 0.0029177
67 135 0.0263011
67 137 0.367442
67 138 0.62681
67 139 0.559386
67 140 0.181288
67 141 0.019856
67 143 0.304052
67 145 0.256656
67 146 0.132633
67 147 0.199637
67 148 0.640311
67 149 0.309481
67 150 0.455751
67 151 0.324663
67 152 0.4947
67 154 0.00346465
67 155 0.278929
67 156 0.860719
68 69 0.999666
68 70 0.934849
68 71 0.716262
68 72 0.70157
68 73 0.729209
68 74 0.609332
68 75 0.755179
68 76 0.552315
68 130 0.0661913
68 131 0.0934677
68 132 0.103273
68 133 0.119761
68 134 0.161985
68 135 0.339172
68 136 0.29163
68 137 0.11394
68 138 0.0162965
68 139 0.00437223
68 140 0.000464941
68 146 0.143034
68 147 0.470583
68 148 0.793136
68 149 0.350427
68 150 0.407688
68 155 0.0116668
68 156 0.231542
69 70 0.999867
69 71 0.9284
69 72 0.888609
69 73 0.701607
69 74 0.767901
69 75 0.879879
69 76 0.798505
69 130 0.194924
69 132 0.237048
69 133 0.243389
69 139 0.154818
69 146 0.595508
69 147 0.767608
69 148 0.741809
69 149 0.624102
69 150 0.629599
69 151 0.442033
69 155 0.112622
70 71 0.998915
70 72 0.948081
70 73 0.94293
70 74 0.824425
70 75 0.963038
70 76 0.927166
70 130 0.189822
70 132 0.425454
70 133 0.209086
70 137 0.402997
70 138 0.644193
70 139 0.377866
70 146 0.558438
70 147 0.709297
70 148 0.623862
70 149 0.570935
70 150 0.697518
70 151 0.447965
70 152 0.229446
70 153 0.11105
70 154 0.0196983
70 155 0.292117
70 156 0.718293
71 72 0.999476
71 73 0.973678
71 74 0.82566
71 75 0.875117
71 76 0.722948
71 77 0.49482
71 78 0.871112
71 129 0.690076
71 130 0.118757
71 131 0.320883
71 132 0.594499
71 133 0.336482
71 134 0.476535
71 135 0.847849
71 136 0.779405
71 137 0.294632
71 138 0.367568
71 139 0.268604
71 147 0.587829
71 148 0.668503
71 149 0.515252
71 150 0.460856
71 151 0.587169
71 152 0.593421
71 153 0.235136
71 154 0.0495832
71 155 0.101668
71 156 0.61985
71 157 0.772634
72 73 0.99961
72 74 0.926511
72 75 0.958232
72 76 0.637267
72 77 0.865019
72 78 0.941542
72 79 0.719188
72 126 0.11742
72 129 0.79159
72 130 0.418443
72 131 0.775244
72 132 0.787006
72 133 0.855724
72 134 0.86074
72 137 0.196243
72 150 0.59279
72 151 0.560653
72 152 0.670415
72 155 0.140378
72 156 0.603083
73 74 0.9994
73 75 0.882898
73 76 0.672961
73 77 0.0984309
73 78 0.261135
73 79 0.359525
73 80 0.178169
73 129 0.414241
73 130 0.893696
73 132 0.869876
73 133 0.824724
73 150 0.700458
73 151 0.581414
73 152 0.570928
73 155 0.415945
73 156 0.745277
74 75 0.999745
74 76 0.690318
74 77 0.0193733
74 78 0.0412337
74 79 0.084803
74 80 0.059501
74 129 0.0970158
74 130 0.921542
74 131 0.845087
74 132 0.835992
74 133 0.668852
74 137 0.179963
74 150 0.177215
74 151 0.324615
74 152 0.630794
74 153 0.592209
74 154 0.608859
74 155 0.597008
74 156 0.758871
74 157 0.825971
74 161 0.766924
75 76 0.99925
75 77 0.922373
75 78 0.912235
75 79 0.432095
75 80 0.681951
75 81 0.901739
75 82 0.65756
75 125 0.317333
75 126 0.456909
75 127 0.424042
75 128 0.3306
75 129 0.202447
75 130 0.83376
75 131 0.755881
75 132 0.617771
75 133 0.306459
75 134 0.434408
75 136 0.437148
75 137 0.138475
75 150 0.174877
75 151 0.264774
75 152 0.481006
75 153 0.665771
75 155 0.785665
75 156 0.964879
75 157 0.831746
75 160 0.791883
75 161 0.39643
75 165 0.631124
76 77 0.999056
76 78 0.95483
76 79 0.8647
76 80 0.688167
76 81 0.886471
76 82 0.866085
76 83 0.855689
76 125 0.920903
76 126 0.852397
76 127 0.802178
76 128 0.901574
76 129 0.924798
76 130 0.739074
76 131 0.852979
76 132 0.962532
76 133 0.894435
76 152 0.698373
76 156 0.929033
77 78 0.999332
77 79 0.911193
77 80 0.873865
77 81 0.976988
77 82 0.957845
77 83 0.889722
77 84 0.826388
77 125 0.948137
77 126 0.754067
77 128 0.902623
77 129 0.901114
77 130 0.711919
77 152 0.0525265
77 242 0.55666
77 245 0.0955451
77 246 0.329841
77 249 0.189526
78 79 0.998985
78 80 0.94441
78 81 0.900773
78 82 0.959043
78 83 0.958027
78 84 0.933759
78 85 0.944253
78 122 0.883218
78 124 0.90538
78 125 0.886249
78 126 0.911005
78 127 0.896385
78 128 0.907622
78 129 0.878296
78 130 0.571477
78 131 0.862394
78 132 0.745436
78 133 0.855221
78 152 0.119944
78 156 0.274037
78 160 0.928732
78 161 0.795428
78 164 0.807366
78 165 0.762664
78 166 0.560154
78 169 0.551155
78 170 0.285427
78 215 0.177941
78 245 0.784737
78 246 0.869995
79 80 0.999369
79 81 0.886347
79 82 0.921978
79 83 0.947105
79 84 0.899448
79 85 0.881152
79 86 0.804729
79 121 0.945285
79 122 0.895081
79 123 0.924431
79 124 0.910807
79 125 0.919794
79 126 0.908293
79 127 0.864716
79 128 0.837241
79 129 0.817982
79 130 0.888359
79 131 0.932859
79 132 0.763747
79 165 0.887263
79 169 0.441728
80 81 0.999499
80 82 0.941709
80 83 0.937447
80 84 0.879223
80 85 0.93546
80 86 0.890308
80 87 0.915977
80 121 0.938787
80 122 0.951176
80 123 0.933442
80 124 0.883307
80 125 0.871652
80 126 0.877978
80 127 0.863797
80 128 0.821144
80 129 0.822643
80 130 0.860068
80 245 0.319494
80 246 0.806063
80 248 0.28974
80 249 0.510209
81 82 0.998583
81 83 0.980682
81 84 0.937637
81 85 0.956359
81 86 0.845305
81 87 0.93393
81 88 0.910427
81 121 0.920802
81 122 0.893534
81 124 0.914815
81 125 0.938461
81 126 0.929797
81 128 0.730005
81 129 0.561482
81 130 0.555884
81 165 0.42718
81 166 0.229902
81 169 0.451798
81 170 0.127816
81 211 0.000502106
81 214 0.402514
81 215 0.178283
81 245 0.696663
81 246 0.0634268
81 247 0.249373
81 248 0.700124
81 249 0.0469792
82 83 0.999291
82 84 0.978919
82 85 0.956058
82 86 0.7511
82 87 0.921333
82 88 0.950093
82 89 0.942467
82 121 0.929827
82 122 0.882158
82 123 0.906855
82 124 0.872086
82 125 0.934782
82 126 0.94919
82 127 0.871053
82 128 0.754299
82 129 0.563086
82 130 0.643024
82 165 0.889868
82 166 0.804351
82 168 0.0627459
82 169 0.3411
82 170 0.357956
82 171 0.514217
82 173 0.877418
82 174 0.26892
82 211 0.216976
82 215 0.833237
83 84 0.99891
83 85 0.960342
83 86 0.890778
83 87 0.860498
83 88 0.857808
83 89 0.933301
83 90 0.943344
83 117 0.705227
83 118 0.771671
83 119 0.897903
83 120 0.905019
83 121 0.894296
83 122 0.907087
83 123 0.948365
83 124 0.935396
83 125 0.957662
83 126 0.962327
83 127 0.936692
83 128 0.798299
83 129 0.598389
83 169 0.284876
83 170 0.490388
83 173 0.969517
83 249 0.0196219
84 85 0.997824
84 86 0.927207
84 87 0.74066
84 88 0.860971
84 89 0.819957
84 90 0.830829
84 91 0.653306
84 118 0.757258
84 121 0.759249
84 122 0.92166
84 124 0.890222
84 125 0.969446
84 129 0.570844
84 169 0.267772
84 170 0.431089
84 173 0.817413
84 174 0.0678261
84 207 0.0304782
84 208 5.29725e-08
84 211 0.0143821
84 215 0.941961
84 245 0.283738
84 246 0.00541963
84 248 0.10912
84 249 0.000906495
84 252 0.000811956
85 86 0.99948
85 87 0.950759
85 88 0.966862
85 89 0.929297
85 90 0.863161
85 91 0.922678
85 92 0.884153
85 118 0.759433
85 121 0.71119
85 122 0.840905
85 124 0.745725
85 125 0.911014
85 129 0.484891
85 165 0.899544
85 166 0.849591
85 168 0.211427
85 169 0.255755
85 170 0.689183
85 171 0.507056
85 172 0.890947
85 173 0.819647
85 174 0.184784
85 175 0.283441
85 176 0.40185
85 177 0.211472
85 207 0.806923
85 208 0.00340269
85 211 0.93906
85 212 0.135169
85 215 0.153259
85 248 5.68204e-05
85 249 6.58628e-07
86 87 0.998242
86 88 0.905292
86 89 0.938991
86 90 0.871213
86 91 0.873968
86 92 0.931561
86 93 0.940765
86 117 0.614005
86 118 0.705139
86 119 0.88422
86 120 0.597503
86 121 0.636265
86 122 0.847082
86 123 0.666706
86 124 0.420833
86 125 0.749127
86 126 0.741069
86 128 0.861414
86 168 0.000846144
86 169 0.038751
86 170 0.813157
86 172 0.200392
86 173 0.487029
86 174 0.858831
86 176 0.747769
86 177 0.706181
86 208 0.024382
87 88 0.999528
87 89 0.977979
87 90 0.905486
87 91 0.757246
87 92 0.806746
87 93 0.945494
87 94 0.85671
87 114 0.752726
87 115 0.834559
87 117 0.619141
87 118 0.530407
87 119 0.331957
87 120 0.0982163
87 121 0.0699873
87 122 0.32809
87 124 0.167214
87 125 0.57342
87 173 0.709091
87 177 0.414276
87 207 0.121623
87 208 2.26264e-06
87 252 0.00157276
88 89 0.999148
88 90 0.963578
88 91 0.981021
88 92 0.760512
88 93 0.922409
88 94 0.917141
88 95 0.810556
88 118 0.436119
88 121 0.110698
88 170 0.908836
88 173 0.918536
88 174 0.191677
88 176 0.692661
88 177 0.20871
88 178 0.044893
88 180 0.225114
88 204 0.00176496
88 205 1.04527e-08
88 206 0.0509194
88 207 0.549977
88 208 2.83586e-06
88 209 9.87978e-05
88 210 0.382297
88 211 0.600825
88 212 0.0328876
88 248 0.00272594
88 249 9.90714e-05
88 252 1.342e-07
88 253 4.42378e-22
89 90 0.999351
89 91 0.968531
89 92 0.971867
89 93 0.979554
89 94 0.990209
89 95 0.946659
89 96 0.938749
89 117 0.529378
89 118 0.530807
89 121 0.156058
89 169 0.191662
89 170 0.937829
89 172 0.509364
89 173 0.603672
89 174 0.828327
89 175 0.92291
89 176 0.837617
89 177 0.522675
89 178 0.414525
89 179 0.547474
89 180 0.410394
89 181 0.169427
89 204 0.569267
89 205 0.00022851
89 207 0.188171
89 208 0.147777
89 211 0.24015
90 91 0.9994
90 92 0.971125
90 93 0.974253
90 94 0.968987
90 95 0.966101
90 96 0.974852
90 97 0.852978
90 109 0.617787
90 113 0.875444
90 114 0.978731
90 115 0.678162
90 116 0.501999
90 117 0.301489
90 118 0.355462
90 119 0.224172
90 120 0.052648
90 121 0.146112
90 173 0.523554
90 174 0.89927
90 176 0.613898
90 177 0.712312
90 180 0.612695
90 204 0.0821592
90 208 0.0273847
91 92 0.999339
91 93 0.970059
91 94 0.944575
91 95 0.945971
91 96 0.903677
91 97 0.821804
91 98 0.905498
91 109 0.633261
91 114 0.979002
91 117 0.381494
91 118 0.602902
91 177 0.906873
91 180 0.883345
91 181 0.171137
91 200 0.13938
91 201 7.09913e-08
91 203 0.435229
91 204 0.00719605
91 205 9.91664e-07
91 207 0.524388
91 208 0.0100637
92 93 0.998047
92 94 0.984614
92 95 0.934651
92 96 0.951779
92 97 0.919983
92 98 0.809619
92 99 0.817719
92 173 0.304266
92 174 0.922205
92 175 0.814577
92 176 0.465472
92 177 0.880947
92 178 0.689892
92 179 0.922353
92 180 0.89593
92 181 0.165455
92 182 0.271403
92 183 0.457796
92 184 0.10734
92 200 0.288778
92 201 0.000321941
92 202 0.00458266
92 203 0.303568
92 204 0.500558
92 205 0.000163868
92 206 0.556602
92 207 0.0857922
92 208 0.406899
93 94 0.999271
93 95 0.96254
93 96 0.964838
93 97 0.919018
93 98 0.913325
93 99 0.940251
93 100 0.8026
93 101 0.813287
93 105 0.743093
93 109 0.820983
93 114 0.698947
93 117 0.0557034
93 173 0.205049
93 176 0.187355
93 177 0.844198
93 178 0.852215
93 179 0.845351
93 180 0.880588
93 181 0.198988
93 182 0.352056
93 183 0.383339
93 184 0.039679
93 201 0.000395866
93 204 0.461534
94 95 0.999196
94 96 0.949225
94 97 0.882232
94 98 0.901972
94 99 0.933142
94 100 0.83714
94 101 0.93369
94 102 0.934908
94 104 0.687157
94 105 0.850411
94 106 0.845428
94 108 0.828148
94 109 0.855789
94 110 0.854588
94 113 0.888828
94 114 0.666321
94 117 0.0952502
94 177 0.836623
94 180 0.899776
94 181 0.285603
94 184 0.120883
94 200 0.152643
94 201 3.73578e-07
94 204 0.145051
95 96 0.998724
95 97 0.96395
95 98 0.778486
95 99 0.761893
95 100 0.863923
95 101 0.858805
95 102 0.869273
95 105 0.937132
95 109 0.855487
95 177 0.493779
95 180 0.387457
95 181 0.602228
95 182 0.806981
95 183 0.841423
95 184 0.405859
95 185 0.0955995
95 196 0.178027
95 197 0.00936169
95 198 3.45808e-07
95 199 0.15664
95 200 0.147754
95 201 9.92897e-07
95 202 0.000553153
95 203 0.255538
95 204 0.32205
95 205 0.0011927
96 97 0.999417
96 98 0.984148
96 99 0.957207
96 100 0.895745
96 101 0.799467
96 102 0.936558
96 104 0.61537
96 105 0.814432
96 109 0.830168
96 176 0.0499852
96 177 0.375598
96 178 0.696562
96 179 0.239085
96 180 0.334485
96 181 0.612039
96 182 0.83444
96 183 0.734086
96 184 0.107886
96 185 0.0637275
96 186 0.136233
96 187 0.0841994
96 188 0.000216507
96 197 0.259191
96 198 1.46142e-05
96 200 0.028093
96 201 0.00743323
96 202 0.00570411
96 204 0.137989
96 205 0.0437154
97 98 0.999367
97 99 0.975171
97 100 0.920721
97 101 0.866469
97 102 0.870368
97 103 0.802305
97 104 0.587981
97 105 0.790599
97 106 0.846289
97 107 0.702395
97 108 0.895085
97 109 0.796915
97 180 0.637358
97 181 0.574999
97 183 0.673585
97 184 0.243306
97 187 0.0969364
97 197 0.0834118
97 201 0.00165437
98 99 0.999554
98 100 0.904447
98 101 0.85295
98 102 0.85155
98 103 0.782335
98 104 0.834482
98 105 0.883085
98 106 0.895919
98 107 0.819824
98 108 0.898116
98 109 0.915586
98 184 0.685177
98 187 0.146113
98 188 0.000525793
98 193 0.0133148
98 194 7.69954e-06
98 196 0.0858526
98 197 0.00725649
98 198 2.26726e-06
98 200 0.173159
98 201 0.00117284
99 100 0.999646
99 101 0.960872
99 102 0.929751
99 103 0.945242
99 104 0.902786
99 105 0.950171
99 106 0.868093
99 180 0.113849
99 181 0.832088
99 183 0.385085
99 184 0.904492
99 185 0.225602
99 186 0.289369
99 187 0.144444
99 188 0.000470579
99 189 0.00178216
99 191 1.68962e-11
99 193 0.135847
99 194 0.000920382
99 195 0.0592552
99 196 0.0697625
99 197 0.606678
99 198 0.000157421
99 199 0.463601
99 200 0.0137575
99 201 0.224207
100 101 0.999192
100 102 0.939062
100 103 0.980316
100 104 0.679781
100 105 0.717376
100 180 0.245985
100 181 0.605777
100 183 0.541931
100 184 0.559502
100 185 0.317978
100 186 0.50807
100 187 0.284527
100 188 0.00086747
100 190 0.0195193
100 191 2.08572e-08
100 194 0.0266039
100 197 0.327454
100 198 0.0024897
101 102 0.999375
101 103 0.975782
101 104 0.727271
101 105 0.775097
101 106 0.716121
101 107 0.409467
101 108 0.827534
101 109 0.753715
101 184 0.601159
101 187 0.315317
102 103 0.999182
102 104 0.885276
102 105 0.906091
102 106 0.7688
102 107 0.62155
102 108 0.919079
102 109 0.780653
102 193 0.0299591
102 194 6.83695e-05
102 197 0.0576984
103 104 0.999666
103 105 0.76793
103 106 0.360317
103 107 0.304871
103 108 0.834192
103 109 0.512147
104 105 0.999153
104 106 0.864885
104 107 0.454129
104 108 0.92147
104 109 0.820745
104 110 0.608517
105 106 0.999142
105 107 0.941699
105 108 0.859896
105 109 0.933518
105 110 0.873666
105 111 0.801899
106 107 0.999425
106 108 0.954222
106 109 0.785636
106 110 0.455248
106 111 0.409111
106 112 0.320749
106 113 0.482335
106 114 0.303124
107 108 0.999366
107 109 0.960868
107 110 0.812897
107 111 0.843109
107 112 0.807688
107 113 0.765251
108 109 0.9993
108 110 0.788496
108 111 0.77822
108 112 0.541388
108 113 0.595209
108 114 0.55063
109 110 0.999722
109 111 0.94717
109 112 0.839597
109 113 0.597309
109 114 0.452421
109 115 0.510904
109 116 0.339223
109 117 0.293057
110 111 0.999497
110 112 0.921059
110 113 0.979173
110 114 0.956423
110 115 0.962349
110 116 0.91251
110 117 0.910311
111 112 0.999555
111 113 0.943515
111 114 0.968295
111 115 0.880473
111 116 0.920202
111 117 0.925464
111 118 0.901489
112 113 0.999721
112 114 0.912288
112 115 0.877012
112 116 0.967583
112 117 0.954802
112 118 0.90339
112 119 0.942399
113 114 0.999162
113 115 0.96908
113 116 0.906773
113 117 0.811499
113 118 0.863572
113 119 0.909461
113 120 0.853341
114 115 0.999515
114 116 0.977654
114 117 0.953762
114 118 0.912621
114 119 0.992471
114 120 0.949576
114 121 0.891991
115 116 0.999652
115 117 0.955781
115 118 0.925969
115 119 0.978226
115 120 0.977412
115 121 0.96894
115 122 0.95751
116 117 0.9996
116 118 0.979139
116 119 0.949717
116 120 0.951386
116 121 0.926415
116 122 0.963486
116 123 0.86013
117 118 0.99933
117 119 0.973522
117 120 0.970841
117 121 0.86538
117 122 0.899578
117 123 0.966381
117 124 0.947565
118 119 0.999187
118 120 0.949618
118 121 0.966173
118 122 0.939426
118 123 0.980026
118 124 0.931087
118 125 0.7906
119 120 0.999535
119 121 0.98874
119 122 0.979069
119 123 0.930372
119 124 0.941383
119 125 0.939973
119 126 0.93439
120 121 0.99898
120 122 0.985193
120 123 0.958788
120 124 0.94284
120 125 0.938787
120 126 0.96376
120 127 0.920307
121 122 0.99967
121 123 0.965669
121 124 0.947771
121 125 0.899625
121 126 0.954259
121 127 0.895657
121 128 0.770376
121 129 0.59501
121 169 0.195232
122 123 0.9998
122 124 0.98316
122 125 0.932125
122 126 0.956759
122 127 0.95542
122 128 0.95562
122 129 0.700561
122 130 0.880102
123 124 0.999185
123 125 0.968401
123 126 0.924656
123 127 0.92936
123 128 0.966928
123 129 0.792344
123 130 0.856174
124 125 0.999543
124 126 0.947036
124 127 0.932034
124 128 0.928976
124 129 0.781371
124 130 0.953971
124 131 0.796865
124 169 0.223744
125 126 0.999759
125 127 0.95776
125 128 0.951517
125 129 0.826013
125 130 0.952015
125 131 0.822167
125 165 0.491365
125 169 0.324085
125 170 0.82995
126 127 0.999512
126 128 0.946927
126 129 0.834779
126 130 0.898675
126 131 0.871666
126 132 0.953503
126 133 0.60521
126 134 0.303088
127 128 0.999471
127 129 0.959171
127 130 0.830752
127 131 0.74375
127 132 0.923245
127 133 0.396718
127 134 0.0953064
127 164 0.325422
127 165 0.354253
127 169 0.783709
128 129 0.999413
128 130 0.946331
128 131 0.810815
128 132 0.673744
128 133 0.840645
128 134 0.331785
128 136 0.918997
128 160 0.504693
128 161 0.464992
128 164 0.422544
128 165 0.345112
128 166 0.329858
128 168 0.00429489
128 169 0.855284
128 170 0.511854
129 130 0.999143
129 131 0.895305
129 132 0.415655
129 133 0.806314
129 134 0.883106
129 136 0.614537
129 156 0.170639
129 160 0.623515
129 161 0.712173
129 164 0.856371
129 165 0.679014
129 166 0.567582
129 168 0.063872
129 169 0.778759
130 131 0.998693
130 132 0.983072
130 133 0.936337
130 134 0.821483
130 135 0.898739
130 136 0.921964
130 137 0.756747
130 156 0.933509
130 160 0.870269
130 161 0.431969
130 164 0.733472
130 165 0.728208
131 132 0.998618
131 133 0.914877
131 134 0.651009
131 135 0.800023
131 136 0.882143
131 137 0.92561
131 156 0.956985
131 157 0.716333
131 160 0.934549
131 161 0.74991
131 164 0.80159
131 165 0.719112
132 133 0.999397
132 134 0.961564
132 135 0.953802
132 136 0.810386
132 137 0.77051
132 138 0.652056
132 139 0.764846
132 152 0.847436
132 155 0.736136
132 156 0.460687
132 157 0.49824
132 158 0.391553
132 159 0.417812
132 160 0.146264
132 161 0.214414
132 164 0.43691
132 165 0.174144
133 134 0.998472
133 135 0.950669
133 136 0.864878
133 137 0.433343
133 138 0.828688
133 139 0.403638
133 155 0.210613
133 156 0.181575
133 157 0.317874
133 160 0.232604
134 135 0.999479
134 136 0.887722
134 137 0.876611
134 138 0.942587
134 139 0.376456
135 136 0.998957
135 137 0.93327
135 138 0.823932
135 139 0.382266
135 140 1.23092e-05
135 155 0.187887
135 156 0.113106
135 157 0.141943
135 160 0.0801064
136 137 0.999492
136 138 0.858489
136 139 0.856554
136 140 0.00161473
136 155 0.210203
136 156 0.0750188
136 157 0.0965717
136 158 0.0893445
136 159 0.150503
136 160 0.0521762
136 161 0.0927435
136 164 0.469651
137 138 0.999617
137 139 0.89428
137 140 0.0812308
137 141 0.543003
137 152 0.0976569
137 153 0.0152996
137 154 0.102647
137 155 0.0660905
137 156 0.0134188
137 157 0.0475048
137 158 0.0606468
137 159 0.335947
137 160 0.0727206
137 161 0.0593834
138 139 0.999346
138 140 0.464539
138 141 0.0285323
138 148 0.219612
138 149 0.158305
138 150 0.336375
138 151 0.445581
138 152 0.624819
138 153 0.264752
138 154 0.375336
138 155 0.574347
138 156 0.613307
138 157 0.798892
138 158 0.750799
138 159 0.54233
138 160 0.773787
139 140 0.999214
139 141 0.622589
139 146 0.00818095
139 147 0.0884214
139 148 0.0189795
139 149 0.00274736
139 150 0.0127152
139 151 0.038921
139 152 0.192503
139 153 0.343591
139 154 0.243663
139 155 0.329062
139 156 0.46327
139 157 0.829871
140 141 0.99943
140 146 0.00821975
140 147 0.00217746
140 148 7.58542e-08
140 149 1.59636e-11
140 154 0.0010541
140 155 0.0724055
140 156 0.397143
140 157 0.417097
141 148 0.593801
141 154 5.74894e-05
141 155 0.00828948
141 156 0.00338325
141 157 0.00229833
142 143 0.999767
142 144 0.496595
142 145 0.321007
142 146 0.598428
142 147 0.80705
142 148 0.411116
142 149 0.129955
142 150 0.172543
143 144 0.999561
143 145 0.889942
143 146 0.656514
143 147 0.579081
143 148 0.681746
143 149 0.610877
143 150 0.627179
144 145 0.999762
144 146 0.889276
144 147 0.631461
144 148 0.226575
144 149 0.156312
145 146 0.999301
145 147 0.926691
145 148 0.53331
145 149 0.386309
146 147 0.999606
146 148 0.86864
146 149 0.77338
147 148 0.999708
147 149 0.828447
147 150 0.891136
147 151 0.827626
147 155 0.256743
148 149 0.999597
148 150 0.811884
148 151 0.660759
148 152 0.428821
148 154 0.0221721
148 155 0.332558
149 150 0.999816
149 151 0.832553
149 152 0.737444
149 153 0.410889
149 154 0.15077
149 155 0.19945
150 151 0.999489
150 152 0.850871
150 153 0.890215
150 154 0.614402
150 155 0.219749
150 156 0.219495
151 152 0.998939
151 153 0.903957
151 154 0.640537
151 155 0.392741
151 156 0.509115
151 157 0.866866
152 153 0.999371
152 154 0.932983
152 155 0.776838
152 156 0.701796
152 157 0.799973
152 158 0.614237
152 161 0.743849
152 222 0.492777
152 238 0.325446
152 242 0.47599
153 154 0.99956
153 155 0.926175
153 156 0.961613
153 157 0.751159
153 158 0.601341
153 159 0.495696
153 160 0.653503
153 161 0.63737
153 222 0.650269
153 225 0.401116
153 226 0.386028
153 232 0.0194689
153 238 0.348884
154 155 0.999301
154 156 0.790747
154 157 0.800891
154 158 0.675564
155 156 0.99935
155 157 0.92701
155 158 0.895182
155 159 0.675164
155 160 0.625675
155 161 0.768816
156 157 0.999164
156 158 0.958782
156 159 0.830101
156 160 0.599029
156 161 0.779601
156 162 0.912611
156 165 0.48297
156 222 0.520411
157 158 0.998875
157 159 0.818276
157 160 0.917976
157 161 0.841907
157 162 0.947232
157 163 0.873281
157 164 0.913632
157 165 0.928668
157 222 0.548183
157 225 0.33906
157 226 0.541979
158 159 0.999433
158 160 0.934088
158 161 0.874528
158 162 0.970107
158 163 0.94795
158 164 0.957151
158 165 0.954412
158 166 0.953665
158 219 0.776685
158 221 0.527953
158 222 0.554875
158 223 0.44671
158 224 0.450449
158 225 0.403924
158 226 0.623648
158 227 0.809693
158 228 0.421593
158 229 0.0475133
159 160 0.999668
159 161 0.806724
159 162 0.81653
159 163 0.866916
159 164 0.907921
159 165 0.824785
159 166 0.818018
159 167 0.696741
159 222 0.572251
159 223 0.359118
159 225 0.49756
159 226 0.611613
159 227 0.811021
160 161 0.999369
160 162 0.889028
160 163 0.748455
160 164 0.920908
160 165 0.881312
160 166 0.910516
160 167 0.750625
160 168 0.613771
160 169 0.332111
160 219 0.743239
160 222 0.580927
160 223 0.461325
160 226 0.729274
161 162 0.999566
161 163 0.888239
161 164 0.850689
161 165 0.898738
161 166 0.870643
161 167 0.882655
161 168 0.906591
161 169 0.888717
161 170 0.770021
161 171 0.813531
161 218 0.698553
161 219 0.731584
161 220 0.544806
161 221 0.650244
161 222 0.560024
161 223 0.461926
161 224 0.528436
161 225 0.577613
161 226 0.712778
161 227 0.799882
162 163 0.999445
162 164 0.859048
162 165 0.908888
162 166 0.951808
162 167 0.548659
162 168 0.454977
162 169 0.678895
162 170 0.844139
162 171 0.83846
162 216 0.92887
162 218 0.72639
162 219 0.821595
162 220 0.654948
162 221 0.771806
162 222 0.787474
162 223 0.547911
162 224 0.524869
162 225 0.767705
162 226 0.822377
162 227 0.677383
163 164 0.999793
163 165 0.766043
163 166 0.757919
163 167 0.387665
163 168 0.0426891
163 169 0.0646601
163 170 0.261584
163 171 0.546476
163 172 0.376462
163 219 0.787002
163 222 0.849331
163 223 0.81597
163 226 0.915727
163 227 0.5022
164 165 0.998136
164 166 0.889191
164 167 0.697361
164 168 0.686214
164 169 0.100254
164 170 0.363742
164 171 0.911348
164 172 0.888137
164 219 0.711307
165 166 0.999405
165 167 0.748827
165 168 0.725076
165 169 0.770951
165 170 0.411325
165 171 0.746373
165 172 0.937015
165 173 0.836823
165 215 0.67851
165 219 0.727784
165 222 0.614372
165 223 0.600732
166 167 0.999196
166 168 0.961393
166 169 0.829061
166 170 0.91602
166 171 0.877024
166 172 0.956871
166 173 0.90024
166 174 0.937299
166 212 0.340909
166 215 0.823184
166 216 0.942236
166 217 0.901955
166 218 0.891304
166 219 0.806028
166 220 0.696803
166 221 0.793926
166 222 0.693571
166 223 0.617627
167 168 0.999743
167 169 0.873685
167 170 0.860649
167 171 0.789333
167 172 0.735561
167 173 0.64626
167 174 0.804634
167 175 0.850949
167 216 0.815848
167 219 0.841024
167 220 0.623365
167 222 0.670491
167 223 0.250004
168 169 0.999618
168 170 0.892944
168 171 0.695007
168 172 0.773919
168 173 0.806041
168 174 0.911889
168 175 0.667647
168 176 0.789469
169 170 0.999083
169 171 0.97533
169 172 0.910905
169 173 0.961161
169 174 0.894093
169 175 0.946863
169 176 0.895193
169 215 0.00131253
169 219 0.123999
170 171 0.999916
170 172 0.921575
170 173 0.92705
170 174 0.928802
170 175 0.94887
170 176 0.888251
170 177 0.974902
170 208 0.708542
170 211 0.120275
170 212 0.725465
170 214 0.0310506
170 215 0.00976513
170 216 0.0756913
170 218 0.127098
170 219 0.199138
170 220 0.132692
171 172 0.999657
171 173 0.969299
171 174 0.971597
171 175 0.946347
171 176 0.954538
171 177 0.964986
171 178 0.962345
171 208 0.430107
171 211 0.374719
171 212 0.887719
171 215 0.37206
171 216 0.746894
171 219 0.882034
171 220 0.691516
172 173 0.999644
172 174 0.982096
172 175 0.933514
172 176 0.971343
172 177 0.944734
172 178 0.963283
172 179 0.87636
172 212 0.910923
173 174 0.999437
173 175 0.925603
173 176 0.902722
173 177 0.950822
173 178 0.943179
173 179 0.840368
173 180 0.958448
173 208 0.362208
173 211 0.0157469
173 212 0.709405
174 175 0.99962
174 176 0.898213
174 177 0.954726
174 178 0.928149
174 179 0.845967
174 180 0.933822
174 181 0.958607
174 205 0.675655
174 207 0.0187661
174 208 0.237544
174 209 0.763797
174 210 0.523323
174 211 0.0484071
174 212 0.787328
174 213 0.777578
174 215 0.0773038
174 216 0.3801
175 176 0.99966
175 177 0.930116
175 178 0.957173
175 179 0.886628
175 180 0.960892
175 181 0.886017
175 182 0.957506
175 208 0.0374683
175 209 0.712843
175 211 0.0691232
175 212 0.834196
176 177 0.999309
176 178 0.975837
176 179 0.873939
176 180 0.956638
176 181 0.929052
176 182 0.900992
176 183 0.828073
176 208 0.0636176
177 178 0.999622
177 179 0.943851
177 180 0.979167
177 181 0.921829
177 182 0.964478
177 183 0.820713
177 184 0.936085
177 201 0.676886
177 204 0.000295877
177 205 0.765866
177 206 0.585162
177 207 0.000412278
177 208 0.0761498
177 209 0.800967
177 211 0.0177268
177 212 0.671928
178 179 0.99922
178 180 0.938019
178 181 0.901551
178 182 0.970584
178 183 0.799543
178 184 0.965489
178 185 0.776424
178 201 0.159638
178 202 0.669217
178 204 0.000112512
178 205 0.892232
178 206 0.819893
178 207 0.00667981
178 208 0.0103444
178 209 0.848731
178 211 0.0527143
178 212 0.591883
179 180 0.999272
179 181 0.960739
179 182 0.966637
179 183 0.65732
179 184 0.944246
179 185 0.6344
179 186 0.907574
179 205 0.863836
179 208 0.0173468
180 181 0.999471
180 182 0.860272
180 183 0.910779
180 184 0.950292
180 185 0.892112
180 186 0.903917
180 187 0.896575
180 201 0.122612
180 202 0.928213
180 204 4.15122e-06
180 205 0.976412
180 208 0.0394304
181 182 0.998948
181 183 0.947024
181 184 0.822824
181 185 0.953064
181 186 0.811174
181 187 0.912885
181 188 0.693195
181 197 0.00734835
181 198 0.641992
181 199 0.428116
181 200 0.000140372
181 201 0.0483501
181 202 0.851822
181 203 0.0124162
181 204 4.28148e-06
181 205 0.72355
181 206 0.580869
181 207 0.00228532
181 208 0.0173917
181 209 0.729448
182 183 0.999434
182 184 0.984922
182 185 0.495309
182 186 0.941848
182 187 0.878705
182 188 0.915317
182 189 0.609656
182 198 0.28161
182 201 0.000897057
182 202 0.282434
182 204 1.04192e-05
182 205 0.248301
183 184 0.999244
183 185 0.895043
183 186 0.875925
183 187 0.878262
183 188 0.744918
183 189 0.95651
183 190 0.889829
183 198 0.710898
183 201 0.00430122
183 205 0.614968
184 185 0.999809
184 186 0.934092
184 187 0.858369
184 188 0.699893
184 189 0.893248
184 190 0.912123
184 191 0.00551332
184 194 0.329315
184 195 0.458092
184 197 1.01428e-05
184 198 0.775218
184 199 0.154917
184 200 8.8573e-07
184 201 0.0105349
184 202 0.888575
184 203 0.0139623
184 204 0.000315447
184 205 0.781593
185 186 0.99918
185 187 0.953533
185 188 0.815949
185 189 0.904566
185 190 0.817914
185 191 0.051244
185 192 0.000536477
185 194 0.426299
185 195 0.0922527
185 196 0.198048
185 197 0.000335787
185 198 0.72318
185 199 0.461164
185 200 0.00069062
185 201 0.000386128
185 202 0.704003
185 203 0.138118
185 204 0.000655414
185 205 0.239719
186 187 0.999591
186 188 0.969675
186 189 0.700094
186 190 0.769596
186 191 0.621413
186 192 0.0669792
186 198 0.404615
186 201 0.000452549
187 188 0.999424
187 189 0.977185
187 190 0.792562
187 191 0.0344526
187 192 0.1652
187 194 0.00203717
187 195 0.102972
187 197 2.32762e-09
187 198 0.168052
187 201 0.000608184
188 189 0.999548
188 190 0.939763
188 191 0.000701296
188 192 0.00034546
188 193 0.00240692
188 194 0.0391452
188 195 0.13112
188 196 0.0142018
188 197 1.11071e-05
188 198 0.209288
188 199 0.192895
188 200 0.000562275
188 201 0.00399126
188 202 0.485978
189 190 0.999129
189 191 0.496266
189 192 0.000833224
189 194 0.215924
189 195 0.0102259
189 197 0.00138922
189 198 0.179641
189 201 0.0016982
190 191 0.999699
190 192 0.631201
190 194 0.0323429
190 198 0.286398
191 192 0.999475
191 193 3.69426e-05
191 194 0.000306727
191 195 0.0118671
191 197 1.12506e-06
191 198 0.000304834
192 193 0.273869
192 194 0.0178035
192 195 7.78766e-05
192 198 8.83692e-06
193 194 0.999313
193 195 0.960684
193 196 0.4962
193 197 0.345838
193 198 0.668444
193 199 0.512659
193 200 0.147945
194 195 0.999164
194 196 0.957083
194 197 0.925757
194 198 0.91371
194 199 0.93161
194 200 0.543632
194 201 0.643662
195 196 0.999521
195 197 0.962107
195 198 0.891365
195 199 0.935339
195 200 0.796292
195 201 0.842995
195 202 0.614962
196 197 0.999382
196 198 0.89391
196 199 0.811461
196 200 0.560903
196 201 0.732591
196 202 0.680716
196 203 0.455974
196 259 0.337252
196 260 0.179112
196 261 0.132431
197 198 0.999023
197 199 0.78178
197 200 0.250506
197 201 0.312187
197 202 0.450751
197 203 0.212405
197 204 0.160232
198 199 0.999388
198 200 0.95857
198 201 0.909727
198 202 0.767045
198 203 0.784089
198 204 0.761367
198 205 0.866578
199 200 0.999283
199 201 0.97611
199 202 0.917288
199 203 0.764248
199 204 0.817675
199 205 0.916794
199 206 0.812549
199 256 0.0346958
199 259 0.678081
199 260 0.597582
199 261 0.661906
200 201 0.999532
200 202 0.956454
200 203 0.940905
200 204 0.867377
200 205 0.959849
200 206 0.93856
200 207 0.601525
200 255 0.539056
200 256 0.484458
200 259 0.162985
200 260 0.0103957
200 261 0.00316046
201 202 0.999471
201 203 0.962166
201 204 0.943098
201 205 0.970824
201 206 0.970685
201 207 0.942405
201 208 0.880496
201 256 0.199626
201 259 0.349076
201 260 0.0179268
202 203 0.999677
202 204 0.943859
202 205 0.957528
202 206 0.963084
202 207 0.932366
202 208 0.947368
202 209 0.913699
202 255 0.740456
202 256 0.0104131
202 259 0.830816
202 260 0.344608
203 204 0.999861
203 205 0.975199
203 206 0.967087
203 207 0.748963
203 208 0.776201
203 209 0.880658
203 210 0.909143
203 252 0.774022
203 253 0.0251154
203 254 0.592637
203 255 0.76847
203 256 0.0185686
203 257 0.0600356
203 258 0.731223
203 259 0.278275
203 260 0.0703989
203 261 0.14505
204 205 0.998658
204 206 0.983189
204 207 0.869845
204 208 0.552783
204 209 0.640969
204 210 0.838201
204 211 0.508224
204 252 0.456563
204 253 0.051441
204 255 0.262569
204 256 0.169035
204 259 0.0902803
204 260 0.00146607
205 206 0.999638
205 207 0.9288
205 208 0.935722
205 209 0.801544
205 210 0.878449
205 211 0.941168
205 212 0.84669
205 252 0.789138
205 255 0.823332
205 256 0.0325418
205 259 0.384437
206 207 0.998817
206 208 0.950235
206 209 0.922502
206 210 0.919974
206 211 0.820017
206 212 0.823071
206 213 0.955435
206 248 0.638676
206 251 0.166949
206 252 0.775074
206 253 0.00374965
206 254 0.470699
206 255 0.90246
206 256 0.00464837
206 258 0.920244
206 259 0.473505
207 208 0.998718
207 209 0.935632
207 210 0.932997
207 211 0.655204
207 212 0.597099
207 213 0.946877
207 214 0.820938
207 248 0.953571
207 249 0.558235
207 250 0.643544
207 251 0.450853
207 252 0.89073
207 253 0.00367864
207 254 0.595914
207 255 0.684986
207 256 0.0342027
207 257 0.107635
207 259 0.294509
208 209 0.999338
208 210 0.992616
208 211 0.951896
208 212 0.63748
208 213 0.935833
208 214 0.909051
208 215 0.769496
208 216 0.511046
208 248 0.776382
208 251 0.361104
208 252 0.835356
208 255 0.737541
209 210 0.999831
209 211 0.970216
209 212 0.865614
209 213 0.984071
209 214 0.98007
209 215 0.95656
209 216 0.880967
209 248 0.927433
209 251 0.287959
209 252 0.721284
209 255 0.85662
210 211 0.999209
210 212 0.918853
210 213 0.980112
210 214 0.983813
210 215 0.941384
210 216 0.906621
210 217 0.948364
210 244 0.559397
210 245 0.973265
210 246 0.862974
210 247 0.696128
210 248 0.926019
210 249 0.849604
210 250 0.778229
210 251 0.313552
210 252 0.436934
210 253 0.0148445
210 254 0.64748
210 255 0.914216
211 212 0.99968
211 213 0.965616
211 214 0.970161
211 215 0.890076
211 216 0.851815
211 217 0.923841
211 218 0.877197
211 244 0.865615
211 245 0.849512
211 246 0.935055
211 247 0.95108
211 248 0.916847
211 249 0.627084
211 250 0.887749
211 251 0.497616
211 252 0.0689993
212 213 0.99939
212 214 0.934987
212 215 0.892888
212 216 0.944484
212 217 0.84044
212 218 0.835567
212 219 0.7771
212 220 0.875602
212 244 0.683333
212 245 0.943704
212 247 0.856199
212 248 0.938084
213 214 0.998487
213 215 0.925921
213 216 0.858185
213 217 0.919841
213 218 0.948494
213 219 0.901347
213 220 0.90358
213 241 0.440847
213 244 0.304364
213 245 0.79251
213 246 0.6053
213 247 0.515818
213 248 0.963756
213 251 0.41726
214 215 0.998788
214 216 0.864016
214 217 0.903251
214 218 0.841797
214 219 0.915831
214 220 0.823272
214 240 0.729632
214 241 0.795255
214 242 0.856917
214 243 0.703467
214 244 0.627834
214 245 0.820481
214 246 0.566402
214 247 0.564261
214 248 0.838702
214 249 0.758018
214 250 0.784792
214 251 0.501549
214 252 0.0338804
215 216 0.999433
215 217 0.888607
215 218 0.706033
215 219 0.875296
215 220 0.881378
215 221 0.867646
215 222 0.935428
215 240 0.805722
215 241 0.76861
215 242 0.888464
215 243 0.931371
215 244 0.8751
215 245 0.843008
215 246 0.705364
215 247 0.748138
215 248 0.713553
215 249 0.367209
216 217 0.997698
216 218 0.95671
216 219 0.959367
216 220 0.911083
216 221 0.925403
216 222 0.965703
216 223 0.812263
216 241 0.831939
216 242 0.851836
216 244 0.787254
216 245 0.650109
216 248 0.753792
217 218 0.999327
217 219 0.962263
217 220 0.897473
217 221 0.930187
217 222 0.940719
217 223 0.838712
217 224 0.875862
217 233 0.667094
217 237 0.535439
217 238 0.627674
217 239 0.7337
217 240 0.770252
217 241 0.857048
217 242 0.774461
217 243 0.853756
217 244 0.850169
217 245 0.738474
218 219 0.999705
218 220 0.971436
218 221 0.974684
218 222 0.88766
218 223 0.805311
218 224 0.826297
218 225 0.803662
218 233 0.795234
218 237 0.594049
218 238 0.847561
218 239 0.791256
218 240 0.735101
218 241 0.762242
218 242 0.712641
218 243 0.769953
218 244 0.802076
218 245 0.765211
218 246 0.820647
219 220 0.999262
219 221 0.952477
219 222 0.930605
219 223 0.747245
219 224 0.889205
219 225 0.859036
219 226 0.824004
219 227 0.768734
219 233 0.50882
219 238 0.885538
219 241 0.764533
219 242 0.620149
219 244 0.730526
219 245 0.522117
220 221 0.999108
220 222 0.955153
220 223 0.923318
220 224 0.887801
220 225 0.860687
220 226 0.92845
220 227 0.876827
220 228 0.421229
220 233 0.729171
220 238 0.821664
220 241 0.858686
220 242 0.769832
221 222 0.999381
221 223 0.963924
221 224 0.729397
221 225 0.880209
221 226 0.892089
221 227 0.891266
221 228 0.666871
221 229 0.4883
221 231 0.037808
221 232 0.531053
221 233 0.62245
221 234 0.746172
221 235 0.717092
221 237 0.771101
221 238 0.797868
221 239 0.715307
221 240 0.771116
221 241 0.893495
221 242 0.781035
222 223 0.998975
222 224 0.924487
222 225 0.949273
222 226 0.877332
222 227 0.899062
222 228 0.801272
222 229 0.493134
222 231 0.0829658
222 232 0.23287
222 233 0.185388
222 237 0.663179
222 238 0.906313
222 241 0.819821
222 242 0.773908
223 224 0.999512
223 225 0.973246
223 226 0.914258
223 227 0.769236
223 228 0.464468
223 229 0.762741
223 231 0.0482231
223 232 0.356641
223 233 0.388609
224 225 0.999514
224 226 0.908902
224 227 0.769397
224 228 0.50163
224 229 0.329697
224 230 0.124048
224 231 0.0170565
224 232 0.361415
224 233 0.292271
225 226 0.998892
225 227 0.901748
225 228 0.937215
225 229 0.43858
225 230 0.506476
225 231 0.208334
225 232 0.138935
225 233 0.154261
225 234 0.366069
225 238 0.889951
226 227 0.999199
226 228 0.837524
226 229 0.569633
226 230 0.534125
226 231 0.232535
226 232 0.0980785
226 233 0.133671
227 228 0.998815
227 229 0.918784
227 230 0.79442
227 231 0.44475
227 232 0.508778
228 229 0.998529
228 230 0.741494
228 231 0.500466
228 232 0.679909
228 233 0.386685
229 230 0.997982
229 231 0.801134
229 232 0.486004
229 233 0.560207
230 231 0.999267
230 232 0.49268
230 233 0.391638
231 232 0.700825
231 233 0.15864
231 234 0.180101
232 233 0.998649
232 234 0.83593
232 235 0.408182
232 236 0.651313
232 237 0.848878
232 238 0.8164
233 234 0.997998
233 235 0.915799
233 236 0.896823
233 237 0.895639
233 238 0.581579
233 239 0.629938
233 240 0.826869
233 241 0.694326
234 235 0.999523
234 236 0.882537
234 237 0.977979
234 238 0.699726
234 239 0.693153
234 240 0.936367
234 241 0.786041
235 236 0.999323
235 237 0.965481
235 238 0.702196
235 239 0.757217
235 240 0.924348
235 241 0.74249
235 242 0.570506
236 237 0.999432
236 238 0.858319
236 239 0.623255
236 240 0.60606
236 241 0.466854
236 242 0.547568
236 243 0.753325
237 238 0.999527
237 239 0.886413
237 240 0.918586
237 241 0.574273
237 242 0.689333
237 243 0.898612
237 244 0.829346
238 239 0.999287
238 240 0.947408
238 241 0.837636
238 242 0.603938
238 243 0.792143
238 244 0.860568
238 245 0.723073
239 240 0.999556
239 241 0.887787
239 242 0.723128
239 243 0.789905
239 244 0.851517
239 245 0.760241
239 246 0.781904
240 241 0.999099
240 242 0.92887
240 243 0.959442
240 244 0.94309
240 245 0.913153
240 246 0.882614
240 247 0.898978
241 242 0.99944
241 243 0.974223
241 244 0.933145
241 245 0.720018
241 246 0.724237
241 247 0.83938
241 248 0.728023
242 243 0.99907
242 244 0.979683
242 245 0.925971
242 246 0.79482
242 247 0.881425
242 248 0.832119
243 244 0.999511
243 245 0.953458
243 246 0.947938
243 247 0.927757
243 248 0.927921
243 249 0.847389
243 250 0.798249
244 245 0.99947
244 246 0.941762
244 247 0.947903
244 248 0.864777
244 249 0.727934
244 250 0.877321
244 251 0.921309
245 246 0.99983
245 247 0.915376
245 248 0.828982
245 249 0.529139
245 250 0.762606
245 251 0.922566
246 247 0.999746
246 248 0.934893
246 249 0.674885
246 250 0.647857
246 251 0.627976
246 252 0.0839345
247 248 0.999694
247 249 0.965663
247 250 0.942468
247 251 0.808803
247 252 0.231136
247 253 0.649625
247 254 0.658784
248 249 0.999673
248 250 0.955764
248 251 0.684559
248 252 0.0457477
248 253 0.0371277
248 254 0.178454
248 255 0.565355
249 250 0.999388
249 251 0.830762
249 252 0.301976
249 253 0.220369
249 254 0.0238094
249 255 0.431874
250 251 0.99927
250 252 0.858704
250 253 0.340932
250 254 0.313148
250 255 0.36349
250 256 0.694791
251 252 0.999048
251 253 0.973301
251 254 0.890957
251 255 0.601991
251 256 0.6401
251 257 0.882011
251 258 0.590472
251 259 0.594082
252 253 0.526129
252 254 0.897211
252 255 0.257802
252 256 0.710387
252 257 0.93176
252 258 0.785156
252 259 0.157179
253 254 0.999295
253 255 0.948465
253 256 0.914401
253 257 0.819804
253 258 0.851586
253 259 0.94249
253 260 0.266309
253 263 0.000462258
253 264 3.12089e-06
253 267 1.41843e-08
254 255 0.999335
254 256 0.977956
254 257 0.936963
254 258 0.831951
254 259 0.942253
254 260 0.802354
254 263 0.915453
254 264 0.147238
254 267 0.663252
255 256 0.999513
255 257 0.94791
255 258 0.870878
255 259 0.854295
255 260 0.277666
255 261 0.432081
255 263 0.596152
255 264 0.74517
256 257 0.999606
256 258 0.906307
256 259 0.947546
256 260 0.0256986
256 261 0.00225137
256 262 0.000116192
256 263 1.31187e-05
256 264 1.52695e-05
256 265 8.21266e-06
256 266 4.14523e-06
256 267 3.00716e-05
257 258 0.99966
257 259 0.63406
257 260 0.862413
257 261 0.119882
257 262 0.627448
257 263 0.657882
257 264 4.28533e-05
257 265 0.000445279
257 266 0.0531193
257 267 0.00872908
257 268 1.94103e-06
258 259 0.999488
258 260 0.776346
258 261 0.605679
258 262 0.176283
258 263 0.00378972
258 264 0.122569
258 265 0.282587
258 266 0.0094105
258 267 0.000950183
258 268 0.238868
259 260 0.998541
259 261 0.841744
259 262 0.791675
259 263 0.412056
259 264 0.187255
259 265 0.396856
260 261 0.999343
260 262 0.876349
260 263 0.843198
260 264 0.809887
260 265 0.912865
260 266 0.962718
260 267 0.786428
261 262 0.999628
261 263 0.941165
261 264 0.74278
261 265 0.814314
261 266 0.912505
261 267 0.631159
261 268 0.846789
262 263 0.999301
262 264 0.924399
262 265 0.892568
262 266 0.944735
262 267 0.83238
262 268 0.889208
262 269 0.704004
263 264 0.99939
263 265 0.9672
263 266 0.97415
263 267 0.881447
263 268 0.897556
263 269 0.837917
263 270 0.778642
264 265 0.999635
264 266 0.977952
264 267 0.921322
264 268 0.851719
264 269 0.917121
264 270 0.951104
264 271 0.895722
265 266 0.999573
265 267 0.957976
265 268 0.955293
265 269 0.905699
265 270 0.912911
265 271 0.922672
265 272 0.703912
266 267 0.999236
266 268 0.969121
266 269 0.860365
266 270 0.81109
266 271 0.778544
266 272 0.689687
266 273 0.736745
267 268 0.999667
267 269 0.945012
267 270 0.937316
267 271 0.898318
267 272 0.903354
267 273 0.940409
268 269 0.999204
268 270 0.955073
268 271 0.930409
268 272 0.678706
268 273 0.806532
269 270 0.999132
269 271 0.943885
269 272 0.925043
269 273 0.807025
270 271 0.999469
270 272 0.936765
270 273 0.935987
271 272 0.999208
271 273 0.915609
272 273 0.999332
