# Supplementary material for: Unifying view of mechanical and functional hotspots across class A GPCRs
Source: PLoS Comput Biol. 2017 Feb 3;13(2):e1005381. doi: 10.1371/journal.pcbi.1005381 (PMC5315405; doi:10.1371/journal.pcbi.1005381)
Supplement: S1 Additional Data — Contains all PDB structures used for the analysis, annotated with the GPCRdb numbering scheme. For each receptor, a decomposition into quasi-rigid domains is provided, along with the corresponding single-receptor bridging score. (ZIP) [file pcbi.1005381.s003.zip › SI_additional_data/A2Aadenosine/domain_decomposition/domain_labels-Q_5.dat]

0 1 
1 1 
2 1 
3 1 
4 1 
5 1 
6 1 
7 1 
8 1 
9 1 
10 1 
11 1 
12 1 
13 1 
14 1 
15 1 
16 1 
17 1 
18 1 
19 1 
20 1 
21 1 
22 1 
23 1 
24 1 
25 1 
26 1 
27 1 
28 1 
29 1 
30 1 
31 1 
32 2 
33 2 
34 2 
35 2 
36 2 
37 2 
38 2 
39 1 
40 2 
41 1 
42 1 
43 1 
44 1 
45 1 
46 1 
47 1 
48 1 
49 1 
50 1 
51 1 
52 1 
53 1 
54 1 
55 4 
56 4 
57 1 
58 4 
59 4 
60 4 
61 4 
62 4 
63 4 
64 4 
65 4 
66 4 
67 4 
68 4 
69 4 
70 4 
71 4 
72 4 
73 4 
74 4 
75 4 
76 4 
77 4 
78 2 
79 2 
80 2 
81 2 
82 2 
83 2 
84 2 
85 2 
86 2 
87 2 
88 2 
89 2 
90 2 
91 2 
92 2 
93 2 
94 2 
95 2 
96 2 
97 2 
98 2 
99 5 
100 5 
101 2 
102 2 
103 2 
104 2 
105 2 
106 2 
107 2 
108 2 
109 2 
110 2 
111 2 
112 2 
113 2 
114 2 
115 2 
116 2 
117 2 
118 2 
119 2 
120 2 
121 2 
122 2 
123 2 
124 2 
125 2 
126 2 
127 2 
128 2 
129 2 
130 4 
131 4 
132 4 
133 4 
134 4 
135 4 
136 4 
137 4 
138 4 
139 4 
140 4 
141 4 
142 4 
143 4 
144 4 
145 4 
146 4 
147 4 
148 4 
149 4 
150 4 
151 4 
152 4 
153 4 
154 4 
155 4 
156 4 
157 4 
158 3 
159 3 
160 3 
161 3 
162 3 
163 3 
164 3 
165 3 
166 3 
167 3 
168 3 
169 3 
170 3 
171 3 
172 3 
173 2 
174 5 
175 5 
176 5 
177 5 
178 5 
179 5 
180 5 
181 5 
182 5 
183 5 
184 5 
185 5 
186 5 
187 5 
188 5 
189 5 
190 5 
191 5 
192 5 
193 5 
194 5 
195 5 
196 5 
197 5 
198 5 
199 5 
200 5 
201 5 
202 5 
203 5 
204 5 
205 5 
206 5 
207 5 
208 5 
209 5 
210 3 
211 3 
212 3 
213 3 
214 3 
215 3 
216 3 
217 3 
218 3 
219 3 
220 3 
221 3 
222 3 
223 3 
224 3 
225 3 
226 3 
227 3 
228 3 
229 3 
230 3 
231 3 
232 3 
233 3 
234 3 
235 3 
236 3 
237 3 
238 3 
239 3 
240 3 
241 3 
242 3 
243 3 
244 3 
245 3 
246 1 
247 1 
248 1 
249 1 
250 1 
251 1 
252 1 
253 1 
254 1 
255 1 
256 1 
257 1 
258 1 
259 1 
260 1 
261 1 
262 1 
263 1 
264 1 
265 1 
266 1 
267 1 
268 1 
269 1 
270 1 
271 1 
272 1 
273 1 
