# Supplementary material for: Unifying view of mechanical and functional hotspots across class A GPCRs
Source: PLoS Comput Biol. 2017 Feb 3;13(2):e1005381. doi: 10.1371/journal.pcbi.1005381 (PMC5315405; doi:10.1371/journal.pcbi.1005381)
Supplement: S1 Additional Data — Contains all PDB structures used for the analysis, annotated with the GPCRdb numbering scheme. For each receptor, a decomposition into quasi-rigid domains is provided, along with the corresponding single-receptor bridging score. (ZIP) [file pcbi.1005381.s003.zip › SI_additional_data/A2Aadenosine/domain_decomposition/decomposition_into_5_domains.pdb]

ATOM      1  CA  UNK A   1     -31.567  -3.174 -43.660  1.00  1.00
ATOM      2  CA  UNK A   2     -29.663  -5.518 -41.301  1.00  1.00
ATOM      3  CA  UNK A   3     -27.321  -2.565 -40.716  1.00  1.00
ATOM      4  CA  UNK A   4     -30.324  -0.228 -40.235  1.00  1.00
ATOM      5  CA  UNK A   5     -32.000  -2.432 -37.598  1.00  1.00
ATOM      6  CA  UNK A   6     -28.763  -3.115 -35.634  1.00  1.00
ATOM      7  CA  UNK A   7     -28.032   0.630 -35.758  1.00  1.00
ATOM      8  CA  UNK A   8     -31.460   1.474 -34.307  1.00  1.00
ATOM      9  CA  UNK A   9     -31.286  -1.333 -31.725  1.00  1.00
ATOM     10  CA  UNK A  10     -28.061   0.244 -30.406  1.00  1.00
ATOM     11  CA  UNK A  11     -29.659   3.712 -30.514  1.00  1.00
ATOM     12  CA  UNK A  12     -32.429   2.421 -28.216  1.00  1.00
ATOM     13  CA  UNK A  13     -29.987   0.839 -25.738  1.00  1.00
ATOM     14  CA  UNK A  14     -27.831   4.006 -25.754  1.00  1.00
ATOM     15  CA  UNK A  15     -30.827   6.107 -24.647  1.00  1.00
ATOM     16  CA  UNK A  16     -32.242   3.625 -22.100  1.00  1.00
ATOM     17  CA  UNK A  17     -29.004   2.696 -20.290  1.00  1.00
ATOM     18  CA  UNK A  18     -27.804   6.286 -20.026  1.00  1.00
ATOM     19  CA  UNK A  19     -31.178   7.769 -18.997  1.00  1.00
ATOM     20  CA  UNK A  20     -31.047   5.112 -16.258  1.00  1.00
ATOM     21  CA  UNK A  21     -27.599   6.442 -15.233  1.00  1.00
ATOM     22  CA  UNK A  22     -28.939  10.042 -15.181  1.00  1.00
ATOM     23  CA  UNK A  23     -32.037   9.043 -13.181  1.00  1.00
ATOM     24  CA  UNK A  24     -29.911   7.120 -10.674  1.00  1.00
ATOM     25  CA  UNK A  25     -27.673  10.097  -9.865  1.00  1.00
ATOM     26  CA  UNK A  26     -30.717  12.390  -9.622  1.00  1.00
ATOM     27  CA  UNK A  27     -32.548  10.148  -7.140  1.00  1.00
ATOM     28  CA  UNK A  28     -29.786   8.689  -4.933  1.00  1.00
ATOM     29  CA  UNK A  29     -28.211  11.371  -2.713  1.00  1.00
ATOM     30  CA  UNK A  30     -25.069   9.304  -2.028  1.00  1.00
ATOM     31  CA  UNK A  31     -24.259   9.223  -5.758  1.00  1.00
ATOM     32  CA  UNK A  32     -23.984  13.022  -5.927  1.00  1.00
ATOM     33  CA  UNK A  33     -20.250  13.714  -6.102  1.00  2.00
ATOM     34  CA  UNK A  34     -17.923  15.394  -8.631  1.00  2.00
ATOM     35  CA  UNK A  35     -16.929  12.069 -10.273  1.00  2.00
ATOM     36  CA  UNK A  36     -20.568  11.455 -11.217  1.00  2.00
ATOM     37  CA  UNK A  37     -20.912  14.876 -12.794  1.00  2.00
ATOM     38  CA  UNK A  38     -18.420  13.514 -15.348  1.00  2.00
ATOM     39  CA  UNK A  39     -20.348  10.209 -15.525  1.00  2.00
ATOM     40  CA  UNK A  40     -23.645  12.049 -16.119  1.00  1.00
ATOM     41  CA  UNK A  41     -22.055  14.295 -18.751  1.00  2.00
ATOM     42  CA  UNK A  42     -20.787  11.261 -20.670  1.00  1.00
ATOM     43  CA  UNK A  43     -24.273   9.752 -20.291  1.00  1.00
ATOM     44  CA  UNK A  44     -25.964  12.954 -21.555  1.00  1.00
ATOM     45  CA  UNK A  45     -23.608  12.959 -24.562  1.00  1.00
ATOM     46  CA  UNK A  46     -24.460   9.287 -25.225  1.00  1.00
ATOM     47  CA  UNK A  47     -28.195  10.064 -25.251  1.00  1.00
ATOM     48  CA  UNK A  48     -27.567  12.717 -27.940  1.00  1.00
ATOM     49  CA  UNK A  49     -25.629  10.075 -29.908  1.00  1.00
ATOM     50  CA  UNK A  50     -28.615   7.695 -29.707  1.00  1.00
ATOM     51  CA  UNK A  51     -31.356  10.268 -30.343  1.00  1.00
ATOM     52  CA  UNK A  52     -29.569  12.296 -33.047  1.00  1.00
ATOM     53  CA  UNK A  53     -26.123  11.116 -34.209  1.00  1.00
ATOM     54  CA  UNK A  54     -27.142   7.505 -34.959  1.00  1.00
ATOM     55  CA  UNK A  55     -30.212   8.449 -37.074  1.00  1.00
ATOM     56  CA  UNK A  56     -28.005  10.974 -38.931  1.00  4.00
ATOM     57  CA  UNK A  57     -25.318   8.303 -39.519  1.00  4.00
ATOM     58  CA  UNK A  58     -27.992   6.084 -41.142  1.00  1.00
ATOM     59  CA  UNK A  59     -28.882   8.884 -43.597  1.00  4.00
ATOM     60  CA  UNK A  60     -25.120   9.107 -44.223  1.00  4.00
ATOM     61  CA  UNK A  61     -25.453   5.560 -45.667  1.00  4.00
ATOM     62  CA  UNK A  62     -28.874   5.605 -47.411  1.00  4.00
ATOM     63  CA  UNK A  63     -27.570   8.157 -49.925  1.00  4.00
ATOM     64  CA  UNK A  64     -30.596  10.448 -50.074  1.00  4.00
ATOM     65  CA  UNK A  65     -30.474  13.415 -52.461  1.00  4.00
ATOM     66  CA  UNK A  66     -29.319  16.647 -50.788  1.00  4.00
ATOM     67  CA  UNK A  67     -27.285  19.813 -51.353  1.00  4.00
ATOM     68  CA  UNK A  68     -23.560  19.169 -50.845  1.00  4.00
ATOM     69  CA  UNK A  69     -23.057  21.448 -47.820  1.00  4.00
ATOM     70  CA  UNK A  70     -26.340  20.359 -46.265  1.00  4.00
ATOM     71  CA  UNK A  71     -25.237  16.740 -46.531  1.00  4.00
ATOM     72  CA  UNK A  72     -21.862  17.829 -45.105  1.00  4.00
ATOM     73  CA  UNK A  73     -23.722  19.488 -42.210  1.00  4.00
ATOM     74  CA  UNK A  74     -25.375  16.187 -41.222  1.00  4.00
ATOM     75  CA  UNK A  75     -22.033  14.313 -41.335  1.00  4.00
ATOM     76  CA  UNK A  76     -20.287  17.009 -39.278  1.00  4.00
ATOM     77  CA  UNK A  77     -23.015  16.808 -36.625  1.00  4.00
ATOM     78  CA  UNK A  78     -22.352  13.061 -36.291  1.00  4.00
ATOM     79  CA  UNK A  79     -18.692  13.957 -35.658  1.00  2.00
ATOM     80  CA  UNK A  80     -19.487  16.681 -33.087  1.00  2.00
ATOM     81  CA  UNK A  81     -21.818  14.414 -31.102  1.00  2.00
ATOM     82  CA  UNK A  82     -19.540  11.352 -31.142  1.00  2.00
ATOM     83  CA  UNK A  83     -16.483  13.428 -30.158  1.00  2.00
ATOM     84  CA  UNK A  84     -18.362  14.882 -27.156  1.00  2.00
ATOM     85  CA  UNK A  85     -19.075  11.336 -26.010  1.00  2.00
ATOM     86  CA  UNK A  86     -15.341  10.498 -26.285  1.00  2.00
ATOM     87  CA  UNK A  87     -14.009  13.649 -24.553  1.00  2.00
ATOM     88  CA  UNK A  88     -16.373  13.378 -21.559  1.00  2.00
ATOM     89  CA  UNK A  89     -15.497   9.679 -21.160  1.00  2.00
ATOM     90  CA  UNK A  90     -11.837  10.767 -21.064  1.00  2.00
ATOM     91  CA  UNK A  91     -12.722  13.230 -18.287  1.00  2.00
ATOM     92  CA  UNK A  92     -13.964  10.302 -16.155  1.00  2.00
ATOM     93  CA  UNK A  93     -10.565   8.619 -16.679  1.00  2.00
ATOM     94  CA  UNK A  94      -8.603  11.789 -15.779  1.00  2.00
ATOM     95  CA  UNK A  95     -10.798  12.276 -12.684  1.00  2.00
ATOM     96  CA  UNK A  96     -10.012   8.699 -11.574  1.00  2.00
ATOM     97  CA  UNK A  97      -6.281   9.236 -12.125  1.00  2.00
ATOM     98  CA  UNK A  98      -6.268  12.309  -9.850  1.00  2.00
ATOM     99  CA  UNK A  99      -8.329  10.326  -7.313  1.00  2.00
ATOM    100  CA  UNK A 100      -5.847   7.416  -7.136  1.00  5.00
ATOM    101  CA  UNK A 101      -2.551   9.306  -7.605  1.00  5.00
ATOM    102  CA  UNK A 102      -3.413  12.329  -5.418  1.00  2.00
ATOM    103  CA  UNK A 103      -6.159  11.173  -2.985  1.00  2.00
ATOM    104  CA  UNK A 104      -5.234  13.701  -0.259  1.00  2.00
ATOM    105  CA  UNK A 105      -5.771  16.738  -2.499  1.00  2.00
ATOM    106  CA  UNK A 106      -8.630  15.455  -4.717  1.00  2.00
ATOM    107  CA  UNK A 107     -11.506  17.347  -3.013  1.00  2.00
ATOM    108  CA  UNK A 108      -9.823  20.773  -2.949  1.00  2.00
ATOM    109  CA  UNK A 109      -8.478  20.273  -6.483  1.00  2.00
ATOM    110  CA  UNK A 110     -11.421  18.761  -8.431  1.00  2.00
ATOM    111  CA  UNK A 111     -14.105  21.264  -7.373  1.00  2.00
ATOM    112  CA  UNK A 112     -17.567  21.712  -8.930  1.00  2.00
ATOM    113  CA  UNK A 113     -16.570  24.928 -10.723  1.00  2.00
ATOM    114  CA  UNK A 114     -13.537  23.254 -12.298  1.00  2.00
ATOM    115  CA  UNK A 115     -15.537  20.142 -13.295  1.00  2.00
ATOM    116  CA  UNK A 116     -18.050  22.346 -15.141  1.00  2.00
ATOM    117  CA  UNK A 117     -15.056  23.985 -16.842  1.00  2.00
ATOM    118  CA  UNK A 118     -13.602  20.659 -18.022  1.00  2.00
ATOM    119  CA  UNK A 119     -16.865  19.601 -19.721  1.00  2.00
ATOM    120  CA  UNK A 120     -17.364  23.046 -21.279  1.00  2.00
ATOM    121  CA  UNK A 121     -13.946  22.462 -22.880  1.00  2.00
ATOM    122  CA  UNK A 122     -15.076  19.004 -24.089  1.00  2.00
ATOM    123  CA  UNK A 123     -17.876  20.619 -26.110  1.00  2.00
ATOM    124  CA  UNK A 124     -15.753  23.473 -27.438  1.00  2.00
ATOM    125  CA  UNK A 125     -13.302  20.744 -28.566  1.00  2.00
ATOM    126  CA  UNK A 126     -16.046  18.624 -30.194  1.00  2.00
ATOM    127  CA  UNK A 127     -17.546  21.617 -32.004  1.00  2.00
ATOM    128  CA  UNK A 128     -14.116  22.756 -33.251  1.00  2.00
ATOM    129  CA  UNK A 129     -12.858  19.397 -34.568  1.00  2.00
ATOM    130  CA  UNK A 130     -16.302  18.251 -35.765  1.00  2.00
ATOM    131  CA  UNK A 131     -17.235  21.462 -37.606  1.00  4.00
ATOM    132  CA  UNK A 132     -13.787  21.894 -39.222  1.00  4.00
ATOM    133  CA  UNK A 133     -14.912  20.355 -42.574  1.00  4.00
ATOM    134  CA  UNK A 134     -17.617  23.050 -42.745  1.00  4.00
ATOM    135  CA  UNK A 135     -15.116  25.940 -42.764  1.00  4.00
ATOM    136  CA  UNK A 136     -13.595  24.780 -46.080  1.00  4.00
ATOM    137  CA  UNK A 137     -11.981  21.373 -45.495  1.00  4.00
ATOM    138  CA  UNK A 138     -14.488  19.404 -47.585  1.00  4.00
ATOM    139  CA  UNK A 139     -15.095  17.732 -50.976  1.00  4.00
ATOM    140  CA  UNK A 140     -17.917  20.108 -51.973  1.00  4.00
ATOM    141  CA  UNK A 141     -15.676  21.905 -54.489  1.00  4.00
ATOM    142  CA  UNK A 142     -16.318  19.030 -56.911  1.00  4.00
ATOM    143  CA  UNK A 143     -31.416  10.077 -59.725  1.00  4.00
ATOM    144  CA  UNK A 144     -30.967  13.394 -57.917  1.00  4.00
ATOM    145  CA  UNK A 145     -32.106  16.884 -58.966  1.00  4.00
ATOM    146  CA  UNK A 146     -29.851  19.731 -60.108  1.00  4.00
ATOM    147  CA  UNK A 147     -27.216  20.836 -57.576  1.00  4.00
ATOM    148  CA  UNK A 148     -27.775  17.671 -55.533  1.00  4.00
ATOM    149  CA  UNK A 149     -25.515  14.762 -54.546  1.00  4.00
ATOM    150  CA  UNK A 150     -25.886  11.225 -53.207  1.00  4.00
ATOM    151  CA  UNK A 151     -25.285  11.890 -49.510  1.00  4.00
ATOM    152  CA  UNK A 152     -22.347   9.657 -48.537  1.00  4.00
ATOM    153  CA  UNK A 153     -19.798  10.254 -45.742  1.00  4.00
ATOM    154  CA  UNK A 154     -16.653   9.475 -47.769  1.00  4.00
ATOM    155  CA  UNK A 155     -18.039  11.519 -50.690  1.00  4.00
ATOM    156  CA  UNK A 156     -18.311  14.771 -48.684  1.00  4.00
ATOM    157  CA  UNK A 157     -15.860  14.388 -45.759  1.00  4.00
ATOM    158  CA  UNK A 158     -12.151  14.362 -46.786  1.00  4.00
ATOM    159  CA  UNK A 159     -10.069  11.363 -45.678  1.00  3.00
ATOM    160  CA  UNK A 160      -7.007  13.482 -44.907  1.00  3.00
ATOM    161  CA  UNK A 161      -9.158  15.336 -42.368  1.00  3.00
ATOM    162  CA  UNK A 162     -10.418  12.010 -40.997  1.00  3.00
ATOM    163  CA  UNK A 163      -6.912  10.566 -40.553  1.00  3.00
ATOM    164  CA  UNK A 164      -4.637  13.536 -39.752  1.00  3.00
ATOM    165  CA  UNK A 165      -7.108  15.523 -37.641  1.00  3.00
ATOM    166  CA  UNK A 166     -10.096  13.450 -36.557  1.00  3.00
ATOM    167  CA  UNK A 167      -8.512  10.053 -35.833  1.00  3.00
ATOM    168  CA  UNK A 168      -5.490  11.637 -34.143  1.00  3.00
ATOM    169  CA  UNK A 169      -7.393  14.146 -31.988  1.00  3.00
ATOM    170  CA  UNK A 170     -10.567  12.152 -31.236  1.00  3.00
ATOM    171  CA  UNK A 171      -9.506   8.495 -31.030  1.00  3.00
ATOM    172  CA  UNK A 172      -5.759   7.872 -30.687  1.00  3.00
ATOM    173  CA  UNK A 173      -4.848  10.630 -28.199  1.00  3.00
ATOM    174  CA  UNK A 174      -7.766   9.932 -25.813  1.00  2.00
ATOM    175  CA  UNK A 175      -7.087   6.168 -26.144  1.00  5.00
ATOM    176  CA  UNK A 176      -3.365   6.654 -25.433  1.00  5.00
ATOM    177  CA  UNK A 177      -4.186   8.874 -22.447  1.00  5.00
ATOM    178  CA  UNK A 178      -6.801   6.458 -21.056  1.00  5.00
ATOM    179  CA  UNK A 179      -4.281   3.633 -21.513  1.00  5.00
ATOM    180  CA  UNK A 180      -1.662   5.739 -19.691  1.00  5.00
ATOM    181  CA  UNK A 181      -4.155   6.422 -16.894  1.00  5.00
ATOM    182  CA  UNK A 182      -4.982   2.699 -16.620  1.00  5.00
ATOM    183  CA  UNK A 183      -1.327   1.570 -16.441  1.00  5.00
ATOM    184  CA  UNK A 184      -0.585   4.081 -13.664  1.00  5.00
ATOM    185  CA  UNK A 185      -3.674   3.030 -11.657  1.00  5.00
ATOM    186  CA  UNK A 186      -2.657  -0.627 -12.045  1.00  5.00
ATOM    187  CA  UNK A 187       0.912   0.242 -10.958  1.00  5.00
ATOM    188  CA  UNK A 188      -0.264   2.050  -7.792  1.00  5.00
ATOM    189  CA  UNK A 189      -2.316  -1.009  -6.780  1.00  5.00
ATOM    190  CA  UNK A 190       0.615  -3.361  -7.423  1.00  5.00
ATOM    191  CA  UNK A 191       3.025  -1.225  -5.339  1.00  5.00
ATOM    192  CA  UNK A 192       0.396  -0.927  -2.584  1.00  5.00
ATOM    193  CA  UNK A 193      -0.044  -4.706  -2.228  1.00  5.00
ATOM    194  CA  UNK A 194      -6.940   1.830  -0.295  1.00  5.00
ATOM    195  CA  UNK A 195      -5.912  -1.379  -2.092  1.00  5.00
ATOM    196  CA  UNK A 196      -9.581  -2.256  -2.666  1.00  5.00
ATOM    197  CA  UNK A 197     -10.157   1.221  -4.166  1.00  5.00
ATOM    198  CA  UNK A 198      -7.128   0.950  -6.464  1.00  5.00
ATOM    199  CA  UNK A 199      -7.939  -2.615  -7.599  1.00  5.00
ATOM    200  CA  UNK A 200     -11.545  -1.565  -8.351  1.00  5.00
ATOM    201  CA  UNK A 201     -10.335   1.475 -10.301  1.00  5.00
ATOM    202  CA  UNK A 202      -7.807  -0.665 -12.193  1.00  5.00
ATOM    203  CA  UNK A 203     -10.353  -3.199 -13.461  1.00  5.00
ATOM    204  CA  UNK A 204     -12.922  -0.494 -14.277  1.00  5.00
ATOM    205  CA  UNK A 205     -10.434   1.380 -16.454  1.00  5.00
ATOM    206  CA  UNK A 206      -9.304  -1.847 -18.126  1.00  5.00
ATOM    207  CA  UNK A 207     -12.943  -2.248 -19.229  1.00  5.00
ATOM    208  CA  UNK A 208     -13.297   1.405 -20.347  1.00  5.00
ATOM    209  CA  UNK A 209     -10.084   1.336 -22.431  1.00  5.00
ATOM    210  CA  UNK A 210     -10.519  -2.215 -23.777  1.00  5.00
ATOM    211  CA  UNK A 211     -14.052  -1.528 -24.980  1.00  3.00
ATOM    212  CA  UNK A 212     -13.076   1.932 -26.294  1.00  3.00
ATOM    213  CA  UNK A 213     -10.310   0.324 -28.371  1.00  3.00
ATOM    214  CA  UNK A 214     -12.588  -2.519 -29.476  1.00  3.00
ATOM    215  CA  UNK A 215     -15.297  -0.020 -30.513  1.00  3.00
ATOM    216  CA  UNK A 216     -13.379   2.860 -32.115  1.00  3.00
ATOM    217  CA  UNK A 217     -10.149   1.449 -33.546  1.00  3.00
ATOM    218  CA  UNK A 218     -11.576  -0.850 -36.275  1.00  3.00
ATOM    219  CA  UNK A 219     -13.360   1.992 -38.129  1.00  3.00
ATOM    220  CA  UNK A 220     -10.453   4.454 -37.868  1.00  3.00
ATOM    221  CA  UNK A 221      -7.873   1.877 -38.915  1.00  3.00
ATOM    222  CA  UNK A 222     -10.036   1.366 -42.037  1.00  3.00
ATOM    223  CA  UNK A 223      -9.776   5.143 -42.515  1.00  3.00
ATOM    224  CA  UNK A 224      -5.974   4.841 -42.275  1.00  3.00
ATOM    225  CA  UNK A 225      -6.252   1.805 -44.578  1.00  3.00
ATOM    226  CA  UNK A 226      -8.147   3.875 -47.175  1.00  3.00
ATOM    227  CA  UNK A 227      -5.942   6.986 -46.985  1.00  3.00
ATOM    228  CA  UNK A 228      -2.345   5.861 -46.246  1.00  3.00
ATOM    229  CA  UNK A 229      -2.664   2.857 -48.576  1.00  3.00
ATOM    230  CA  UNK A 230      -4.214   4.106 -51.868  1.00  3.00
ATOM    231  CA  UNK A 231      -3.161   0.833 -53.557  1.00  3.00
ATOM    232  CA  UNK A 232      -4.619  -2.099 -51.547  1.00  3.00
ATOM    233  CA  UNK A 233     -10.698  -0.754 -50.256  1.00  3.00
ATOM    234  CA  UNK A 234     -12.597  -2.524 -47.477  1.00  3.00
ATOM    235  CA  UNK A 235     -15.895  -4.309 -48.399  1.00  3.00
ATOM    236  CA  UNK A 236     -19.374  -2.918 -47.615  1.00  3.00
ATOM    237  CA  UNK A 237     -20.397  -5.364 -44.857  1.00  3.00
ATOM    238  CA  UNK A 238     -17.155  -4.571 -43.050  1.00  3.00
ATOM    239  CA  UNK A 239     -17.816  -0.811 -43.245  1.00  3.00
ATOM    240  CA  UNK A 240     -21.250  -1.199 -41.611  1.00  3.00
ATOM    241  CA  UNK A 241     -19.867  -3.494 -38.900  1.00  3.00
ATOM    242  CA  UNK A 242     -17.215  -0.883 -38.016  1.00  3.00
ATOM    243  CA  UNK A 243     -19.705   2.008 -37.968  1.00  3.00
ATOM    244  CA  UNK A 244     -22.010  -0.066 -35.737  1.00  3.00
ATOM    245  CA  UNK A 245     -19.064  -0.877 -33.436  1.00  3.00
ATOM    246  CA  UNK A 246     -18.179   2.838 -33.185  1.00  3.00
ATOM    247  CA  UNK A 247     -21.714   3.600 -31.955  1.00  1.00
ATOM    248  CA  UNK A 248     -21.873   0.781 -29.412  1.00  1.00
ATOM    249  CA  UNK A 249     -19.274   2.613 -27.291  1.00  1.00
ATOM    250  CA  UNK A 250     -22.118   4.994 -26.399  1.00  1.00
ATOM    251  CA  UNK A 251     -24.144   2.149 -24.846  1.00  1.00
ATOM    252  CA  UNK A 252     -21.262   0.496 -22.915  1.00  1.00
ATOM    253  CA  UNK A 253     -19.279   3.609 -21.913  1.00  1.00
ATOM    254  CA  UNK A 254     -19.756   4.767 -19.239  1.00  1.00
ATOM    255  CA  UNK A 255     -22.679   2.444 -18.366  1.00  1.00
ATOM    256  CA  UNK A 256     -20.541  -0.572 -17.390  1.00  1.00
ATOM    257  CA  UNK A 257     -18.350   1.731 -15.275  1.00  1.00
ATOM    258  CA  UNK A 258     -21.500   2.936 -13.479  1.00  1.00
ATOM    259  CA  UNK A 259     -22.970  -0.583 -13.181  1.00  1.00
ATOM    260  CA  UNK A 260     -19.724  -1.712 -11.470  1.00  1.00
ATOM    261  CA  UNK A 261     -20.291   0.639  -8.494  1.00  1.00
ATOM    262  CA  UNK A 262     -22.586  -1.149  -5.994  1.00  1.00
ATOM    263  CA  UNK A 263     -24.368   2.120  -5.134  1.00  1.00
ATOM    264  CA  UNK A 264     -25.273   2.584  -8.817  1.00  1.00
ATOM    265  CA  UNK A 265     -26.355  -1.063  -9.109  1.00  1.00
ATOM    266  CA  UNK A 266     -28.759  -0.896  -6.136  1.00  1.00
ATOM    267  CA  UNK A 267     -30.279   2.361  -7.407  1.00  1.00
ATOM    268  CA  UNK A 268     -30.748   0.700 -10.812  1.00  1.00
ATOM    269  CA  UNK A 269     -32.606  -2.165  -9.106  1.00  1.00
ATOM    270  CA  UNK A 270     -34.907   0.221  -7.169  1.00  1.00
ATOM    271  CA  UNK A 271     -35.813   2.308 -10.254  1.00  1.00
ATOM    272  CA  UNK A 272     -36.443  -0.777 -12.417  1.00  1.00
ATOM    273  CA  UNK A 273     -38.423  -2.773  -9.812  1.00  1.00
ATOM    274  CA  UNK A 274     -40.471   0.325  -8.875  1.00  1.00
