# Supplementary material for: Unifying view of mechanical and functional hotspots across class A GPCRs
Source: PLoS Comput Biol. 2017 Feb 3;13(2):e1005381. doi: 10.1371/journal.pcbi.1005381 (PMC5315405; doi:10.1371/journal.pcbi.1005381)
Supplement: S1 Additional Data — Contains all PDB structures used for the analysis, annotated with the GPCRdb numbering scheme. For each receptor, a decomposition into quasi-rigid domains is provided, along with the corresponding single-receptor bridging score. (ZIP) [file pcbi.1005381.s003.zip › SI_additional_data/A2Aadenosine/domain_decomposition/domain_labels-Q_6.dat]

0 2 
1 2 
2 2 
3 2 
4 2 
5 2 
6 2 
7 2 
8 2 
9 2 
10 2 
11 2 
12 2 
13 2 
14 2 
15 2 
16 2 
17 2 
18 2 
19 6 
20 6 
21 6 
22 6 
23 6 
24 6 
25 6 
26 6 
27 6 
28 6 
29 6 
30 6 
31 6 
32 6 
33 1 
34 1 
35 1 
36 1 
37 1 
38 1 
39 6 
40 1 
41 1 
42 2 
43 2 
44 2 
45 2 
46 2 
47 2 
48 2 
49 2 
50 2 
51 2 
52 2 
53 2 
54 2 
55 2 
56 2 
57 2 
58 2 
59 4 
60 2 
61 4 
62 4 
63 4 
64 4 
65 4 
66 4 
67 4 
68 4 
69 4 
70 4 
71 4 
72 4 
73 4 
74 4 
75 4 
76 4 
77 1 
78 1 
79 1 
80 1 
81 1 
82 1 
83 1 
84 1 
85 1 
86 1 
87 1 
88 1 
89 1 
90 1 
91 1 
92 1 
93 1 
94 1 
95 1 
96 1 
97 1 
98 1 
99 5 
100 5 
101 1 
102 1 
103 1 
104 1 
105 1 
106 1 
107 1 
108 1 
109 1 
110 1 
111 1 
112 1 
113 1 
114 1 
115 1 
116 1 
117 1 
118 1 
119 1 
120 1 
121 1 
122 1 
123 1 
124 1 
125 1 
126 1 
127 1 
128 1 
129 1 
130 4 
131 4 
132 4 
133 4 
134 4 
135 4 
136 4 
137 4 
138 4 
139 4 
140 4 
141 4 
142 4 
143 4 
144 4 
145 4 
146 4 
147 4 
148 4 
149 4 
150 4 
151 4 
152 4 
153 4 
154 4 
155 4 
156 4 
157 4 
158 3 
159 3 
160 3 
161 3 
162 3 
163 3 
164 3 
165 3 
166 3 
167 3 
168 3 
169 3 
170 3 
171 3 
172 3 
173 1 
174 5 
175 5 
176 5 
177 5 
178 5 
179 5 
180 5 
181 5 
182 5 
183 5 
184 5 
185 5 
186 5 
187 5 
188 5 
189 5 
190 5 
191 5 
192 5 
193 5 
194 5 
195 5 
196 5 
197 5 
198 5 
199 5 
200 5 
201 5 
202 5 
203 5 
204 5 
205 5 
206 5 
207 5 
208 5 
209 5 
210 5 
211 3 
212 3 
213 3 
214 3 
215 3 
216 3 
217 3 
218 3 
219 3 
220 3 
221 3 
222 3 
223 3 
224 3 
225 3 
226 3 
227 3 
228 3 
229 3 
230 3 
231 3 
232 3 
233 3 
234 3 
235 3 
236 3 
237 3 
238 3 
239 3 
240 3 
241 3 
242 3 
243 2 
244 2 
245 2 
246 2 
247 2 
248 2 
249 2 
250 2 
251 2 
252 2 
253 6 
254 6 
255 5 
256 6 
257 6 
258 6 
259 6 
260 6 
261 6 
262 6 
263 6 
264 6 
265 6 
266 6 
267 6 
268 6 
269 6 
270 6 
271 6 
272 6 
273 6 
