# Supplementary material for: Unifying view of mechanical and functional hotspots across class A GPCRs
Source: PLoS Comput Biol. 2017 Feb 3;13(2):e1005381. doi: 10.1371/journal.pcbi.1005381 (PMC5315405; doi:10.1371/journal.pcbi.1005381)
Supplement: S1 Additional Data — Contains all PDB structures used for the analysis, annotated with the GPCRdb numbering scheme. For each receptor, a decomposition into quasi-rigid domains is provided, along with the corresponding single-receptor bridging score. (ZIP) [file pcbi.1005381.s003.zip › SI_additional_data/A2Aadenosine/domain_decomposition/domain_labels-Q_7.dat]

0 3 
1 3 
2 3 
3 3 
4 3 
5 3 
6 3 
7 3 
8 3 
9 3 
10 3 
11 3 
12 3 
13 3 
14 3 
15 3 
16 3 
17 3 
18 6 
19 6 
20 6 
21 6 
22 6 
23 6 
24 6 
25 6 
26 6 
27 6 
28 6 
29 6 
30 6 
31 6 
32 6 
33 7 
34 7 
35 6 
36 7 
37 7 
38 6 
39 6 
40 1 
41 1 
42 3 
43 3 
44 3 
45 3 
46 3 
47 3 
48 3 
49 3 
50 3 
51 3 
52 3 
53 3 
54 3 
55 3 
56 3 
57 3 
58 3 
59 5 
60 3 
61 5 
62 5 
63 5 
64 5 
65 5 
66 5 
67 5 
68 5 
69 5 
70 5 
71 5 
72 5 
73 5 
74 5 
75 5 
76 1 
77 1 
78 1 
79 1 
80 1 
81 1 
82 1 
83 1 
84 1 
85 1 
86 1 
87 1 
88 1 
89 1 
90 7 
91 7 
92 7 
93 7 
94 7 
95 7 
96 7 
97 7 
98 7 
99 7 
100 7 
101 7 
102 7 
103 7 
104 7 
105 7 
106 7 
107 7 
108 7 
109 7 
110 7 
111 7 
112 7 
113 7 
114 7 
115 7 
116 7 
117 1 
118 1 
119 1 
120 1 
121 1 
122 1 
123 1 
124 1 
125 1 
126 1 
127 1 
128 1 
129 1 
130 1 
131 1 
132 1 
133 1 
134 1 
135 1 
136 1 
137 5 
138 5 
139 5 
140 5 
141 5 
142 5 
143 5 
144 5 
145 5 
146 5 
147 5 
148 5 
149 5 
150 5 
151 5 
152 5 
153 5 
154 5 
155 5 
156 5 
157 5 
158 4 
159 4 
160 1 
161 4 
162 4 
163 4 
164 1 
165 1 
166 4 
167 4 
168 1 
169 1 
170 1 
171 1 
172 1 
173 1 
174 2 
175 2 
176 2 
177 2 
178 2 
179 2 
180 2 
181 2 
182 2 
183 2 
184 2 
185 2 
186 2 
187 2 
188 2 
189 2 
190 2 
191 2 
192 2 
193 2 
194 2 
195 2 
196 2 
197 2 
198 2 
199 2 
200 2 
201 2 
202 2 
203 2 
204 2 
205 2 
206 2 
207 2 
208 2 
209 2 
210 2 
211 2 
212 4 
213 4 
214 4 
215 4 
216 4 
217 4 
218 4 
219 4 
220 4 
221 4 
222 4 
223 4 
224 4 
225 4 
226 4 
227 4 
228 4 
229 4 
230 4 
231 4 
232 4 
233 4 
234 4 
235 4 
236 4 
237 4 
238 4 
239 4 
240 4 
241 4 
242 4 
243 3 
244 4 
245 3 
246 3 
247 3 
248 3 
249 3 
250 3 
251 3 
252 2 
253 2 
254 2 
255 2 
256 2 
257 6 
258 2 
259 2 
260 6 
261 6 
262 6 
263 6 
264 6 
265 6 
266 6 
267 6 
268 6 
269 6 
270 6 
271 6 
272 6 
273 6 
