# Supplementary material for: Unifying view of mechanical and functional hotspots across class A GPCRs
Source: PLoS Comput Biol. 2017 Feb 3;13(2):e1005381. doi: 10.1371/journal.pcbi.1005381 (PMC5315405; doi:10.1371/journal.pcbi.1005381)
Supplement: S1 Additional Data — Contains all PDB structures used for the analysis, annotated with the GPCRdb numbering scheme. For each receptor, a decomposition into quasi-rigid domains is provided, along with the corresponding single-receptor bridging score. (ZIP) [file pcbi.1005381.s003.zip › SI_additional_data/A2Aadenosine/domain_decomposition/domain_labels-Q_8.dat]

0 2 
1 2 
2 2 
3 2 
4 2 
5 2 
6 2 
7 2 
8 2 
9 2 
10 2 
11 2 
12 2 
13 2 
14 2 
15 2 
16 2 
17 2 
18 5 
19 5 
20 5 
21 5 
22 5 
23 5 
24 5 
25 5 
26 5 
27 5 
28 5 
29 5 
30 5 
31 5 
32 5 
33 6 
34 6 
35 5 
36 6 
37 6 
38 5 
39 5 
40 1 
41 1 
42 2 
43 2 
44 2 
45 2 
46 2 
47 2 
48 2 
49 2 
50 2 
51 2 
52 2 
53 2 
54 2 
55 2 
56 2 
57 2 
58 2 
59 3 
60 2 
61 2 
62 3 
63 3 
64 3 
65 3 
66 3 
67 3 
68 3 
69 3 
70 3 
71 3 
72 3 
73 3 
74 3 
75 3 
76 1 
77 1 
78 1 
79 1 
80 1 
81 1 
82 1 
83 1 
84 1 
85 1 
86 1 
87 1 
88 1 
89 1 
90 6 
91 6 
92 6 
93 6 
94 6 
95 6 
96 6 
97 6 
98 6 
99 6 
100 6 
101 6 
102 6 
103 6 
104 6 
105 6 
106 6 
107 6 
108 6 
109 6 
110 6 
111 6 
112 6 
113 6 
114 6 
115 6 
116 6 
117 1 
118 1 
119 1 
120 1 
121 1 
122 1 
123 1 
124 1 
125 1 
126 1 
127 1 
128 1 
129 1 
130 1 
131 1 
132 1 
133 1 
134 1 
135 1 
136 1 
137 3 
138 3 
139 3 
140 3 
141 3 
142 3 
143 3 
144 3 
145 3 
146 3 
147 3 
148 3 
149 3 
150 3 
151 3 
152 3 
153 3 
154 3 
155 3 
156 3 
157 3 
158 4 
159 4 
160 1 
161 4 
162 4 
163 4 
164 1 
165 1 
166 4 
167 4 
168 1 
169 1 
170 1 
171 1 
172 1 
173 1 
174 1 
175 8 
176 8 
177 8 
178 8 
179 8 
180 8 
181 8 
182 8 
183 8 
184 8 
185 8 
186 8 
187 8 
188 8 
189 8 
190 8 
191 8 
192 8 
193 7 
194 7 
195 7 
196 7 
197 7 
198 7 
199 7 
200 7 
201 7 
202 7 
203 7 
204 7 
205 7 
206 7 
207 7 
208 7 
209 7 
210 7 
211 7 
212 7 
213 7 
214 7 
215 4 
216 4 
217 4 
218 4 
219 4 
220 4 
221 4 
222 4 
223 4 
224 4 
225 4 
226 4 
227 4 
228 4 
229 4 
230 4 
231 4 
232 4 
233 4 
234 4 
235 4 
236 4 
237 4 
238 4 
239 4 
240 4 
241 4 
242 4 
243 2 
244 4 
245 2 
246 2 
247 2 
248 2 
249 2 
250 2 
251 7 
252 7 
253 7 
254 7 
255 7 
256 7 
257 7 
258 7 
259 7 
260 5 
261 5 
262 5 
263 5 
264 5 
265 5 
266 5 
267 5 
268 5 
269 5 
270 5 
271 5 
272 5 
273 5 
