# Supplementary material for: Unifying view of mechanical and functional hotspots across class A GPCRs
Source: PLoS Comput Biol. 2017 Feb 3;13(2):e1005381. doi: 10.1371/journal.pcbi.1005381 (PMC5315405; doi:10.1371/journal.pcbi.1005381)
Supplement: S1 Additional Data — Contains all PDB structures used for the analysis, annotated with the GPCRdb numbering scheme. For each receptor, a decomposition into quasi-rigid domains is provided, along with the corresponding single-receptor bridging score. (ZIP) [file pcbi.1005381.s003.zip › SI_additional_data/A2Aadenosine/bridging_score.dat]

# resID	score
9		57.825
10		57.949
11		57.7885
12		57.8452
13		57.9334
14		57.7855
15		57.7674
16		57.9611
17		57.8939
18		57.8454
19		57.9666
20		58.0237
21		58.0311
22		58.0013
23		58.111
24		58.179
25		58.094
26		58.0981
27		58.3751
28		58.1257
29		57.8938
30		57.8965
31		58.2064
32		57.8223
40		58.0054
41		58.2004
42		58.3822
43		58.146
44		58.2266
45		58.2952
46		58.2406
47		58.3011
48		58.2477
49		58.2711
50		58.2229
51		58.2595
52		58.1771
53		58.1508
54		58.0823
55		58.095
56		58.0132
57		57.9645
58		58.0504
59		58.0599
60		58.0665
61		57.8433
62		58.0135
63		58.0791
64		57.9183
65		57.8173
66		58.0728
67		57.8772
74		57.7527
75		57.9132
76		57.8521
77		57.7654
78		57.8371
79		57.8555
80		57.9458
81		58.0454
82		58.1416
83		58.2541
84		58.1606
85		58.3711
86		58.0827
87		58.1339
88		58.247
89		58.2362
90		58.2502
91		58.1845
92		58.4073
93		58.2814
94		58.1952
95		58.2249
96		58.2885
97		58.2671
98		58.1647
99		58.1844
100		57.9773
101		58.062
102		58.0176
103		57.8843
104		57.8307
105		57.9166
106		58.0061
107		57.7971
118		57.8698
119		57.8029
120		57.8391
121		57.9522
122		57.8109
123		57.7371
124		57.8475
125		58.0953
126		57.8471
127		57.8627
128		57.9993
129		58.0479
130		57.8505
131		57.8841
132		58.0033
133		57.8679
134		57.8901
135		57.9792
136		58.0927
137		58.0482
138		58.0008
139		58.0493
140		57.8798
175		57.783
176		58.1166
177		58.1623
178		57.8618
179		57.7749
180		58.0215
181		58.2209
182		58.1538
183		57.9366
184		57.8821
185		58.1516
186		58.22
187		58.1452
188		57.9862
189		58.1976
190		58.251
191		58.0428
192		58.0503
193		58.2366
194		58.0898
195		57.8877
196		58.0002
197		57.9712
198		57.7403
199		57.7526
200		57.857
201		57.8314
202		57.7311
203		57.8607
204		57.7491
225		57.6578
226		57.8592
227		57.9937
228		57.7658
229		57.8793
230		58.058
231		57.9467
232		57.9235
233		58.2137
234		58.1769
235		58.0738
236		58.3165
237		58.2278
238		58.2947
239		58.2012
240		58.2261
241		58.2692
242		58.2692
243		58.3543
244		58.0807
245		58.1029
246		58.254
247		58.0495
248		57.9292
249		57.9602
250		57.9717
251		57.8324
252		57.7695
253		57.8001
254		57.7814
255		57.7812
256		57.8377
257		57.7125
270		57.9307
271		58.0862
272		57.9775
273		57.9571
274		58.1869
275		58.1196
276		58.0741
277		58.2449
278		58.342
279		58.2356
280		58.4151
281		58.1584
282		58.23
283		58.2106
284		58.3512
285		57.8383
286		58.1253
287		58.3892
288		57.9727
289		58.0063
290		57.9387
291		58.2389
292		58.1034
293		57.9906
294		57.7188
295		57.8773
296		57.6743
297		57.5967
298		57.5786
299		57.8636
300		57.6261
301		57.6751
302		57.7753
