# Supplementary material for: Unifying view of mechanical and functional hotspots across class A GPCRs
Source: PLoS Comput Biol. 2017 Feb 3;13(2):e1005381. doi: 10.1371/journal.pcbi.1005381 (PMC5315405; doi:10.1371/journal.pcbi.1005381)
Supplement: S1 Additional Data — Contains all PDB structures used for the analysis, annotated with the GPCRdb numbering scheme. For each receptor, a decomposition into quasi-rigid domains is provided, along with the corresponding single-receptor bridging score. (ZIP) [file pcbi.1005381.s003.zip › SI_additional_data/B2AR/structures/2RH1_CA_GPCRDB.pdb]

ATOM      2  CA  ASP A  29     -51.922  -2.262  22.148  1.00                 C  
ATOM      7  CA  GLU A  30     -53.821  -1.515  18.887  1.00                 C  
ATOM     16  CA  VAL A  31     -55.757   1.618  20.079  1.00  1.30           C  
ATOM     23  CA  TRP A  32     -52.267   3.063  20.735  1.00  1.31           C  
ATOM     37  CA  VAL A  33     -51.667   2.852  16.922  1.00  1.32           C  
ATOM     44  CA  VAL A  34     -54.638   5.078  16.041  1.00  1.33           C  
ATOM     51  CA  GLY A  35     -53.524   7.576  18.738  1.00  1.34           C  
ATOM     55  CA  MET A  36     -49.919   7.431  17.486  1.00  1.35           C  
ATOM     63  CA  GLY A  37     -51.227   7.713  13.911  1.00  1.36           C  
ATOM     67  CA  ILE A  38     -53.260  10.869  14.659  1.00  1.37           C  
ATOM     75  CA  VAL A  39     -50.128  12.346  16.306  1.00  1.38           C  
ATOM     82  CA  MET A  40     -47.881  11.589  13.320  1.00  1.39           C  
ATOM     90  CA  SER A  41     -50.672  12.898  11.020  1.00  1.40           C  
ATOM     96  CA  LEU A  42     -50.675  16.219  12.908  1.00  1.41           C  
ATOM    104  CA  ILE A  43     -46.850  16.274  12.593  1.00  1.42           C  
ATOM    112  CA  VAL A  44     -47.195  15.967   8.801  1.00  1.43           C  
ATOM    119  CA  LEU A  45     -49.954  18.638   8.719  1.00  1.44           C  
ATOM    127  CA  ALA A  46     -47.783  20.933  10.893  1.00  1.45           C  
ATOM    132  CA  ILE A  47     -44.751  20.613   8.596  1.00  1.46           C  
ATOM    140  CA  VAL A  48     -46.721  21.051   5.360  1.00  1.47           C  
ATOM    147  CA  PHE A  49     -48.951  23.916   6.654  1.00  1.48           C  
ATOM    158  CA  GLY A  50     -46.193  26.040   8.158  1.00  1.49           C  
ATOM    162  CA  ASN A  51     -43.713  25.636   5.273  1.00  1.50           C  
ATOM    170  CA  VAL A  52     -46.453  26.245   2.687  1.00  1.51           C  
ATOM    177  CA  LEU A  53     -47.156  29.441   4.688  1.00  1.52           C  
ATOM    185  CA  VAL A  54     -43.458  30.517   4.563  1.00  1.53           C  
ATOM    192  CA  ILE A  55     -43.164  29.906   0.791  1.00  1.54           C  
ATOM    200  CA  THR A  56     -46.403  31.770   0.067  1.00  1.55           C  
ATOM    207  CA  ALA A  57     -45.368  34.762   2.263  1.00  1.56           C  
ATOM    212  CA  ILE A  58     -41.960  35.250   0.586  1.00  1.57           C  
ATOM    220  CA  ALA A  59     -43.420  34.599  -2.913  1.00  1.58           C  
ATOM    225  CA  LYS A  60     -46.336  37.010  -2.323  1.00  1.59           C  
ATOM    234  CA  PHE A  61     -44.861  39.919  -0.334  1.00                 C  
ATOM    245  CA  GLU A  62     -42.247  42.031  -2.208  1.00                 C  
ATOM    254  CA  ARG A  63     -41.036  43.318   1.207  1.00                 C  
ATOM    265  CA  LEU A  64     -39.932  39.775   2.097  1.00                 C  
ATOM    273  CA  GLN A  65     -38.174  39.189  -1.308  1.00                 C  
ATOM    282  CA  THR A  66     -34.561  39.413  -0.090  1.00                 C  
ATOM    289  CA  VAL A  67     -31.561  37.138  -0.771  1.00  2.38           C  
ATOM    296  CA  THR A  68     -31.754  35.609   2.736  1.00  2.39           C  
ATOM    303  CA  ASN A  69     -35.438  34.810   2.146  1.00  2.40           C  
ATOM    311  CA  TYR A  70     -34.578  33.002  -1.133  1.00  2.41           C  
ATOM    323  CA  PHE A  71     -32.384  30.609   0.904  1.00  2.42           C  
ATOM    334  CA  ILE A  72     -35.160  30.393   3.485  1.00  2.43           C  
ATOM    342  CA  THR A  73     -37.500  29.397   0.644  1.00  2.44           C  
ATOM    349  CA  SER A  74     -34.981  26.740  -0.409  1.00  2.45           C  
ATOM    355  CA  LEU A  75     -34.911  25.567   3.255  1.00  2.46           C  
ATOM    363  CA  ALA A  76     -38.758  25.610   3.373  1.00  2.47           C  
ATOM    368  CA  CYS A  77     -38.911  23.411   0.176  1.00  2.48           C  
ATOM    374  CA  ALA A  78     -36.609  20.774   1.704  1.00  2.49           C  
ATOM    379  CA  ASP A  79     -38.859  20.676   4.783  1.00  2.50           C  
ATOM    387  CA  LEU A  80     -42.008  20.683   2.616  1.00  2.51           C  
ATOM    395  CA  VAL A  81     -40.686  17.628   0.713  1.00  2.52           C  
ATOM    402  CA  MET A  82     -39.862  15.968   4.099  1.00  2.53           C  
ATOM    410  CA  GLY A  83     -43.480  16.564   5.170  1.00  2.54           C  
ATOM    414  CA  LEU A  84     -45.010  15.170   1.939  1.00  2.55           C  
ATOM    422  CA  ALA A  85     -42.540  12.584   0.628  1.00                 C  
ATOM    427  CA  VAL A  86     -40.544  11.419   3.678  1.00  2.56           C  
ATOM    434  CA  VAL A  87     -42.455  11.692   7.002  1.00  2.57           C  
ATOM    441  CA  PRO A  88     -45.792  10.131   5.828  1.00  2.58           C  
ATOM    448  CA  PHE A  89     -44.153   6.857   4.707  1.00  2.59           C  
ATOM    459  CA  GLY A  90     -41.738   6.731   7.650  1.00  2.60           C  
ATOM    463  CA  ALA A  91     -44.835   6.994   9.912  1.00  2.61           C  
ATOM    468  CA  ALA A  92     -46.699   4.241   8.013  1.00  2.62           C  
ATOM    473  CA  HIS A  93     -43.592   2.022   8.080  1.00  2.63           C  
ATOM    483  CA  ILE A  94     -43.534   2.243  11.901  1.00  2.64           C  
ATOM    491  CA  LEU A  95     -47.302   1.855  12.478  1.00  2.65           C  
ATOM    499  CA  MET A  96     -47.635  -1.103  10.066  1.00  2.66           C  
ATOM    507  CA  LYS A  97     -44.302  -2.598  11.317  1.00                 C  
ATOM    516  CA  MET A  98     -43.317  -3.387   7.703  1.00                 C  
ATOM    524  CA  TRP A  99     -42.823  -1.681   4.333  1.00                 C  
ATOM    538  CA  THR A 100     -45.840  -1.896   1.924  1.00                 C  
ATOM    545  CA  PHE A 101     -44.748   0.499  -0.870  1.00                 C  
ATOM    556  CA  GLY A 102     -42.234  -1.922  -2.502  1.00  3.21           C  
ATOM    560  CA  ASN A 103     -38.484  -1.824  -3.165  1.00  3.22           C  
ATOM    568  CA  PHE A 104     -38.478   0.860  -5.884  1.00  3.23           C  
ATOM    579  CA  TRP A 105     -40.134   3.416  -3.670  1.00  3.24           C  
ATOM    593  CA  CYS A 106     -38.086   2.278  -0.573  1.00  3.25           C  
ATOM    599  CA  GLU A 107     -34.882   3.219  -2.380  1.00  3.26           C  
ATOM    608  CA  PHE A 108     -36.458   6.414  -3.816  1.00  3.27           C  
ATOM    619  CA  TRP A 109     -37.960   7.358  -0.431  1.00  3.28           C  
ATOM    633  CA  THR A 110     -34.570   6.747   1.190  1.00  3.29           C  
ATOM    640  CA  SER A 111     -32.849   9.017  -1.387  1.00  3.30           C  
ATOM    646  CA  ILE A 112     -35.290  11.938  -0.786  1.00  3.31           C  
ATOM    654  CA  ASP A 113     -34.823  11.584   2.973  1.00  3.32           C  
ATOM    662  CA  VAL A 114     -31.016  11.951   2.687  1.00  3.33           C  
ATOM    669  CA  LEU A 115     -31.356  14.717  -0.015  1.00  3.34           C  
ATOM    677  CA  CYS A 116     -33.670  16.941   2.034  1.00  3.35           C  
ATOM    683  CA  VAL A 117     -31.509  16.695   5.167  1.00  3.36           C  
ATOM    690  CA  THR A 118     -28.329  17.366   3.096  1.00  3.37           C  
ATOM    697  CA  ALA A 119     -29.857  20.351   1.220  1.00  3.38           C  
ATOM    702  CA  SER A 120     -31.124  21.803   4.531  1.00  3.39           C  
ATOM    708  CA  ILE A 121     -27.694  21.946   6.223  1.00  3.40           C  
ATOM    716  CA  GLU A 122     -25.957  23.013   2.976  1.00  3.41           C  
ATOM    725  CA  THR A 123     -28.437  25.916   2.693  1.00  3.42           C  
ATOM    732  CA  LEU A 124     -28.044  26.877   6.330  1.00  3.43           C  
ATOM    740  CA  CYS A 125     -24.319  26.880   5.727  1.00  3.44           C  
ATOM    746  CA  VAL A 126     -24.803  29.161   2.654  1.00  3.45           C  
ATOM    753  CA  ILE A 127     -26.902  31.527   4.840  1.00  3.46           C  
ATOM    761  CA  ALA A 128     -24.031  31.756   7.323  1.00  3.47           C  
ATOM    766  CA  VAL A 129     -21.415  32.529   4.657  1.00  3.48           C  
ATOM    773  CA  ASP A 130     -23.812  35.034   2.993  1.00  3.49           C  
ATOM    781  CA  ARG A 131     -24.520  36.762   6.342  1.00  3.50           C  
ATOM    792  CA  TYR A 132     -20.772  36.872   7.091  1.00  3.51           C  
ATOM    804  CA  PHE A 133     -20.010  38.759   3.860  1.00  3.52           C  
ATOM    815  CA  ALA A 134     -23.141  40.911   4.273  1.00  3.53           C  
ATOM    820  CA  ILE A 135     -22.145  42.039   7.792  1.00  3.54           C  
ATOM    828  CA  THR A 136     -18.450  42.658   6.911  1.00  3.55           C  
ATOM    835  CA  SER A 137     -19.224  44.546   3.673  1.00                 C  
ATOM    841  CA  PRO A 138     -18.908  48.362   3.552  1.00                 C  
ATOM    848  CA  PHE A 139     -22.436  48.228   2.012  1.00                 C  
ATOM    859  CA  LYS A 140     -23.326  46.437   5.288  1.00                 C  
ATOM    868  CA  TYR A 141     -26.070  43.783   5.383  1.00                 C  
ATOM    880  CA  GLN A 142     -26.686  43.826   1.640  1.00                 C  
ATOM    889  CA  SER A 143     -25.716  40.420   0.415  1.00                 C  
ATOM    895  CA  LEU A 144     -22.854  40.541  -2.082  1.00                 C  
ATOM    903  CA  LEU A 145     -25.162  38.394  -4.293  1.00                 C  
ATOM    911  CA  THR A 146     -27.901  39.539  -6.654  1.00                 C  
ATOM    918  CA  LYS A 147     -31.279  37.718  -6.687  1.00  4.39           C  
ATOM    927  CA  ASN A 148     -30.199  35.809  -9.849  1.00  4.40           C  
ATOM    935  CA  LYS A 149     -26.801  34.706  -8.474  1.00  4.41           C  
ATOM    944  CA  ALA A 150     -28.684  33.545  -5.325  1.00  4.42           C  
ATOM    949  CA  ARG A 151     -30.945  31.314  -7.511  1.00  4.43           C  
ATOM    960  CA  VAL A 152     -27.825  29.767  -9.081  1.00  4.44           C  
ATOM    967  CA  ILE A 153     -26.278  29.102  -5.632  1.00  4.45           C  
ATOM    975  CA  ILE A 154     -29.570  27.497  -4.545  1.00  4.46           C  
ATOM    983  CA  LEU A 155     -29.826  25.411  -7.725  1.00  4.47           C  
ATOM    991  CA  MET A 156     -26.186  24.339  -7.184  1.00  4.48           C  
ATOM    999  CA  VAL A 157     -27.000  23.370  -3.572  1.00  4.49           C  
ATOM   1006  CA  TRP A 158     -29.817  21.046  -4.777  1.00  4.50           C  
ATOM   1020  CA  ILE A 159     -27.572  19.595  -7.526  1.00  4.51           C  
ATOM   1028  CA  VAL A 160     -24.672  18.947  -5.073  1.00  4.52           C  
ATOM   1035  CA  SER A 161     -27.052  17.522  -2.436  1.00  4.53           C  
ATOM   1041  CA  GLY A 162     -28.559  15.268  -5.165  1.00  4.54           C  
ATOM   1045  CA  LEU A 163     -25.098  14.253  -6.355  1.00  4.55           C  
ATOM   1053  CA  THR A 164     -24.150  13.328  -2.751  1.00  4.56           C  
ATOM   1060  CA  SER A 165     -27.562  11.705  -1.832  1.00  4.57           C  
ATOM   1066  CA  PHE A 166     -29.078  10.078  -4.951  1.00  4.58           C  
ATOM   1077  CA  LEU A 167     -25.839   8.813  -6.579  1.00  4.59           C  
ATOM   1085  CA  PRO A 168     -24.657   6.540  -3.663  1.00  4.60           C  
ATOM   1092  CA  ILE A 169     -28.181   5.246  -2.931  1.00  4.61           C  
ATOM   1100  CA  GLN A 170     -29.161   4.691  -6.617  1.00  4.62           C  
ATOM   1109  CA  MET A 171     -25.636   3.286  -7.436  1.00                 C  
ATOM   1117  CA  HIS A 172     -25.909   0.954  -4.373  1.00                 C  
ATOM   1127  CA  TRP A 173     -22.647   2.253  -2.758  1.00                 C  
ATOM   1141  CA  TYR A 174     -24.330   2.478   0.643  1.00                 C  
ATOM   1153  CA  ARG A 175     -25.158  -1.227   0.984  1.00                 C  
ATOM   1164  CA  ALA A 176     -23.696  -3.687   3.454  1.00                 C  
ATOM   1169  CA  THR A 177     -22.421  -7.128   2.422  1.00                 C  
ATOM   1176  CA  HIS A 178     -23.719  -9.227   5.397  1.00                 C  
ATOM   1186  CA  GLN A 179     -26.652 -11.670   4.994  1.00                 C  
ATOM   1195  CA  GLU A 180     -29.224  -9.915   7.278  1.00                 C  
ATOM   1204  CA  ALA A 181     -28.887  -6.814   5.061  1.00                 C  
ATOM   1209  CA  ILE A 182     -28.905  -8.843   1.800  1.00                 C  
ATOM   1217  CA  ASN A 183     -32.185 -10.442   2.958  1.00                 C  
ATOM   1225  CA  CYS A 184     -33.675  -6.990   3.698  1.00                 C  
ATOM   1231  CA  TYR A 185     -32.588  -5.626   0.289  1.00                 C  
ATOM   1243  CA  ALA A 186     -34.189  -8.489  -1.622  1.00                 C  
ATOM   1248  CA  GLU A 187     -37.237  -8.399   0.713  1.00                 C  
ATOM   1257  CA  GLU A 188     -39.930  -6.085  -0.751  1.00                 C  
ATOM   1266  CA  THR A 189     -41.533  -5.512   2.676  1.00                 C  
ATOM   1273  CA  CYS A 190     -38.209  -4.690   4.377  1.00                 C  
ATOM   1279  CA  CYS A 191     -36.955  -1.110   4.175  1.00                 C  
ATOM   1285  CA  ASP A 192     -34.141  -0.851   6.741  1.00                 C  
ATOM   1293  CA  PHE A 193     -31.237   1.416   5.890  1.00                 C  
ATOM   1304  CA  PHE A 194     -28.376  -1.061   6.455  1.00                 C  
ATOM   1315  CA  THR A 195     -25.157   0.559   5.278  1.00                 C  
ATOM   1322  CA  ASN A 196     -21.483  -0.332   4.996  1.00                 C  
ATOM   1330  CA  GLN A 197     -19.195   1.507   7.446  1.00  5.37           C  
ATOM   1339  CA  ALA A 198     -17.222   3.430   4.772  1.00  5.38           C  
ATOM   1344  CA  TYR A 199     -20.503   4.925   3.544  1.00  5.39           C  
ATOM   1356  CA  ALA A 200     -21.723   5.531   7.100  1.00  5.40           C  
ATOM   1361  CA  ILE A 201     -18.559   7.565   7.830  1.00  5.41           C  
ATOM   1369  CA  ALA A 202     -18.001   9.273   4.438  1.00  5.42           C  
ATOM   1374  CA  SER A 203     -21.633  10.202   3.748  1.00  5.43           C  
ATOM   1380  CA  SER A 204     -22.266  11.570   7.250  1.00  5.44           C  
ATOM   1386  CA  ILE A 205     -19.020  13.638   7.213  1.00  5.45           C  
ATOM   1394  CA  VAL A 206     -19.591  15.081   3.713  1.00  5.46           C  
ATOM   1401  CA  SER A 207     -23.377  15.585   3.972  1.00                 C  
ATOM   1407  CA  PHE A 208     -23.601  16.771   7.609  1.00  5.47           C  
ATOM   1418  CA  TYR A 209     -20.386  17.351   9.593  1.00  5.48           C  
ATOM   1430  CA  VAL A 210     -18.557  19.404   6.944  1.00  5.49           C  
ATOM   1437  CA  PRO A 211     -21.304  22.033   6.379  1.00  5.50           C  
ATOM   1444  CA  LEU A 212     -22.178  21.965  10.159  1.00  5.51           C  
ATOM   1452  CA  VAL A 213     -18.636  22.808  11.311  1.00  5.52           C  
ATOM   1459  CA  ILE A 214     -18.372  25.561   8.690  1.00  5.53           C  
ATOM   1467  CA  MET A 215     -21.824  26.990   9.611  1.00  5.54           C  
ATOM   1475  CA  VAL A 216     -21.029  27.111  13.319  1.00  5.55           C  
ATOM   1482  CA  PHE A 217     -17.559  28.595  12.820  1.00  5.56           C  
ATOM   1493  CA  VAL A 218     -18.693  31.202  10.299  1.00  5.57           C  
ATOM   1500  CA  TYR A 219     -21.867  32.204  12.154  1.00  5.58           C  
ATOM   1512  CA  SER A 220     -19.982  32.579  15.456  1.00  5.59           C  
ATOM   1518  CA  ARG A 221     -17.878  35.164  13.507  1.00  5.60           C  
ATOM   1529  CA  VAL A 222     -21.114  36.862  12.390  1.00  5.61           C  
ATOM   1536  CA  PHE A 223     -22.115  37.388  16.054  1.00  5.62           C  
ATOM   1547  CA  GLN A 224     -18.632  38.724  16.916  1.00  5.63           C  
ATOM   1556  CA  GLU A 225     -18.986  41.187  14.026  1.00  5.64           C  
ATOM   1565  CA  ALA A 226     -22.521  42.145  14.988  1.00  5.65           C  
ATOM   1570  CA  LYS A 227     -21.345  42.716  18.619  1.00  5.66           C  
ATOM   1579  CA  ARG A 228     -18.380  44.749  17.349  1.00  5.67           C  
ATOM   1590  CA  GLN A 229     -20.718  47.217  15.562  1.00  5.68           C  
ATOM   1599  CA  LEU A 230     -22.180  48.318  18.887  1.00                 C  
ATOM   2882  CA  LYS A 263     -27.211  43.302  22.437  1.00                 C  
ATOM   2891  CA  PHE A 264     -30.129  42.267  20.240  1.00                 C  
ATOM   2902  CA  CYS A 265     -31.837  45.636  20.494  1.00                 C  
ATOM   2908  CA  LEU A 266     -31.385  46.560  16.806  1.00                 C  
ATOM   2916  CA  LYS A 267     -33.870  44.973  14.350  1.00  6.29           C  
ATOM   2925  CA  GLU A 268     -30.929  43.706  12.257  1.00  6.30           C  
ATOM   2934  CA  HIS A 269     -29.274  42.065  15.287  1.00  6.31           C  
ATOM   2944  CA  LYS A 270     -32.619  40.536  16.296  1.00  6.32           C  
ATOM   2953  CA  ALA A 271     -32.855  39.121  12.713  1.00  6.33           C  
ATOM   2958  CA  LEU A 272     -29.359  37.599  13.151  1.00  6.34           C  
ATOM   2966  CA  LYS A 273     -30.509  35.866  16.403  1.00  6.35           C  
ATOM   2975  CA  THR A 274     -33.525  34.414  14.487  1.00  6.36           C  
ATOM   2982  CA  LEU A 275     -31.183  32.862  11.925  1.00  6.37           C  
ATOM   2990  CA  GLY A 276     -28.890  31.661  14.740  1.00  6.38           C  
ATOM   2994  CA  ILE A 277     -31.955  29.987  16.286  1.00  6.39           C  
ATOM   3002  CA  ILE A 278     -32.787  28.208  13.010  1.00  6.40           C  
ATOM   3010  CA  MET A 279     -29.206  26.942  12.826  1.00  6.41           C  
ATOM   3018  CA  GLY A 280     -28.937  25.880  16.463  1.00  6.42           C  
ATOM   3022  CA  THR A 281     -32.309  24.123  16.408  1.00  6.43           C  
ATOM   3029  CA  PHE A 282     -31.347  22.147  13.279  1.00  6.44           C  
ATOM   3040  CA  THR A 283     -28.058  21.218  14.945  1.00  6.45           C  
ATOM   3047  CA  LEU A 284     -29.636  20.065  18.204  1.00  6.46           C  
ATOM   3055  CA  CYS A 285     -32.341  18.073  16.367  1.00  6.47           C  
ATOM   3061  CA  TRP A 286     -29.938  16.192  14.020  1.00  6.48           C  
ATOM   3075  CA  LEU A 287     -26.645  16.020  16.001  1.00  6.49           C  
ATOM   3083  CA  PRO A 288     -27.682  13.074  18.227  1.00  6.50           C  
ATOM   3090  CA  PHE A 289     -28.807  11.038  15.217  1.00  6.51           C  
ATOM   3101  CA  PHE A 290     -25.522  11.686  13.347  1.00  6.52           C  
ATOM   3112  CA  ILE A 291     -23.391  11.003  16.454  1.00  6.53           C  
ATOM   3120  CA  VAL A 292     -25.023   7.539  16.619  1.00  6.54           C  
ATOM   3127  CA  ASN A 293     -24.112   6.835  12.936  1.00  6.55           C  
ATOM   3135  CA  ILE A 294     -20.451   7.272  13.833  1.00  6.56           C  
ATOM   3143  CA  VAL A 295     -20.735   5.484  17.234  1.00  6.57           C  
ATOM   3150  CA  HIS A 296     -22.128   2.462  15.311  1.00  6.58           C  
ATOM   3160  CA  VAL A 297     -19.118   2.535  12.948  1.00  6.59           C  
ATOM   3167  CA  ILE A 298     -16.930   2.236  16.097  1.00  6.60           C  
ATOM   3175  CA  GLN A 299     -19.132  -0.345  17.862  1.00                 C  
ATOM   3184  CA  ASP A 300     -22.420  -1.357  16.206  1.00                 C  
ATOM   3192  CA  ASN A 301     -25.633  -2.196  18.177  1.00                 C  
ATOM   3200  CA  LEU A 302     -24.547  -0.197  21.298  1.00                 C  
ATOM   3208  CA  ILE A 303     -27.765   1.886  21.120  1.00                 C  
ATOM   3216  CA  ARG A 304     -31.132   0.177  20.596  1.00                 C  
ATOM   3227  CA  LYS A 305     -32.950   0.369  17.249  1.00  7.31           C  
ATOM   3236  CA  GLU A 306     -35.888   2.166  18.928  1.00  7.32           C  
ATOM   3245  CA  VAL A 307     -33.579   4.864  20.314  1.00  7.33           C  
ATOM   3252  CA  TYR A 308     -31.955   5.366  16.892  1.00  7.34           C  
ATOM   3264  CA  ILE A 309     -35.412   5.593  15.251  1.00  7.35           C  
ATOM   3272  CA  LEU A 310     -36.561   8.109  17.895  1.00  7.36           C  
ATOM   3280  CA  LEU A 311     -33.436  10.249  17.271  1.00  7.37           C  
ATOM   3288  CA  ASN A 312     -34.337  10.228  13.551  1.00  7.38           C  
ATOM   3296  CA  TRP A 313     -37.880  11.461  14.327  1.00  7.39           C  
ATOM   3310  CA  ILE A 314     -36.411  14.336  16.368  1.00  7.40           C  
ATOM   3318  CA  GLY A 315     -34.603  15.150  13.118  1.00  7.41           C  
ATOM   3322  CA  TYR A 316     -37.825  14.800  11.050  1.00  7.42           C  
ATOM   3334  CA  VAL A 317     -39.872  16.934  13.466  1.00  7.43           C  
ATOM   3341  CA  ASN A 318     -37.342  19.793  13.078  1.00  7.45           C  
ATOM   3349  CA  SER A 319     -38.951  20.365   9.640  1.00  7.46           C  
ATOM   3355  CA  GLY A 320     -41.934  21.857  11.544  1.00  7.47           C  
ATOM   3359  CA  PHE A 321     -40.076  24.440  13.706  1.00  7.48           C  
ATOM   3370  CA  ASN A 322     -38.637  27.082  11.381  1.00  7.49           C  
ATOM   3378  CA  PRO A 323     -42.088  28.479  10.469  1.00  7.50           C  
ATOM   3385  CA  LEU A 324     -42.689  29.050  14.233  1.00  7.51           C  
ATOM   3393  CA  ILE A 325     -39.186  30.504  14.689  1.00  7.52           C  
ATOM   3401  CA  TYR A 326     -39.934  33.054  11.884  1.00  7.53           C  
ATOM   3413  CA  CYS A 327     -42.782  34.496  13.999  1.00  7.54           C  
ATOM   3419  CA  ARG A 328     -39.919  36.324  15.832  1.00  7.55           C  
ATOM   3430  CA  SER A 329     -39.788  38.574  12.743  1.00  7.56           C  
ATOM   3436  CA  PRO A 330     -42.339  41.415  12.685  1.00                 C  
ATOM   3443  CA  ASP A 331     -42.440  41.127   8.854  1.00                 C  
ATOM   3451  CA  PHE A 332     -43.306  37.387   8.759  1.00  8.50           C  
ATOM   3462  CA  ARG A 333     -45.742  37.795  11.618  1.00  8.51           C  
ATOM   3473  CA  ILE A 334     -47.472  40.580   9.584  1.00  8.52           C  
ATOM   3481  CA  ALA A 335     -47.202  38.470   6.433  1.00  8.53           C  
ATOM   3486  CA  PHE A 336     -48.760  35.372   8.092  1.00  8.54           C  
ATOM   3497  CA  GLN A 337     -51.691  37.124   9.792  1.00  8.55           C  
ATOM   3506  CA  GLU A 338     -52.591  38.694   6.411  1.00  8.56           C  
ATOM   3515  CA  LEU A 339     -52.475  35.242   4.763  1.00  8.57           C  
ATOM   3523  CA  LEU A 340     -54.598  33.718   7.588  1.00                 C  
ATOM   3531  CA  CYS A 341     -57.280  36.477   7.152  1.00                 C  
ATOM   3537  CA  LEU A 342     -56.598  38.483  10.333  1.00                 C  
