# Supplementary material for: Unifying view of mechanical and functional hotspots across class A GPCRs
Source: PLoS Comput Biol. 2017 Feb 3;13(2):e1005381. doi: 10.1371/journal.pcbi.1005381 (PMC5315405; doi:10.1371/journal.pcbi.1005381)
Supplement: S1 Additional Data — Contains all PDB structures used for the analysis, annotated with the GPCRdb numbering scheme. For each receptor, a decomposition into quasi-rigid domains is provided, along with the corresponding single-receptor bridging score. (ZIP) [file pcbi.1005381.s003.zip › SI_additional_data/B2AR/structures/3NY8_CA_GPCRDB.pdb]

ATOM      2  CA  TRP A  32      17.959  26.255  57.250  1.00  1.31           C  
ATOM     16  CA  VAL A  33      14.207  25.400  57.341  1.00  1.32           C  
ATOM     23  CA  VAL A  34      13.642  28.292  54.881  1.00  1.33           C  
ATOM     30  CA  GLY A  35      15.869  26.428  52.386  1.00  1.34           C  
ATOM     34  CA  MET A  36      13.720  23.279  52.581  1.00  1.35           C  
ATOM     42  CA  GLY A  37      10.550  25.330  52.021  1.00  1.36           C  
ATOM     46  CA  ILE A  38      11.778  26.555  48.640  1.00  1.37           C  
ATOM     54  CA  VAL A  39      12.764  23.041  47.550  1.00  1.38           C  
ATOM     61  CA  MET A  40       9.367  21.642  48.569  1.00  1.39           C  
ATOM     69  CA  SER A  41       7.613  24.653  46.984  1.00  1.40           C  
ATOM     75  CA  LEU A  42       9.568  24.419  43.755  1.00  1.41           C  
ATOM     83  CA  ILE A  43       8.820  20.662  43.685  1.00  1.42           C  
ATOM     91  CA  VAL A  44       5.006  21.166  43.921  1.00  1.43           C  
ATOM     98  CA  LEU A  45       5.092  23.692  41.055  1.00  1.44           C  
ATOM    106  CA  ALA A  46       7.009  21.351  38.724  1.00  1.45           C  
ATOM    111  CA  ILE A  47       4.596  18.494  39.324  1.00  1.46           C  
ATOM    119  CA  VAL A  48       1.539  20.715  38.799  1.00  1.47           C  
ATOM    126  CA  PHE A  49       3.070  22.608  35.846  1.00  1.48           C  
ATOM    137  CA  GLY A  50       4.594  19.591  34.145  1.00  1.49           C  
ATOM    141  CA  ASN A  51       1.518  17.363  34.347  1.00  1.50           C  
ATOM    149  CA  VAL A  52      -1.213  19.919  33.592  1.00  1.51           C  
ATOM    156  CA  LEU A  53       0.881  20.459  30.467  1.00  1.52           C  
ATOM    164  CA  VAL A  54       0.840  16.747  29.587  1.00  1.53           C  
ATOM    171  CA  ILE A  55      -2.887  16.439  30.281  1.00  1.54           C  
ATOM    179  CA  THR A  56      -3.527  19.517  28.083  1.00  1.55           C  
ATOM    186  CA  ALA A  57      -1.340  18.442  25.138  1.00  1.56           C  
ATOM    191  CA  ILE A  58      -3.263  15.183  24.856  1.00  1.57           C  
ATOM    199  CA  ALA A  59      -6.630  16.916  25.394  1.00  1.58           C  
ATOM    204  CA  LYS A  60      -6.015  19.556  22.683  1.00  1.59           C  
ATOM    213  CA  PHE A  61      -4.078  17.832  19.881  1.00                 C  
ATOM    224  CA  GLU A  62      -5.811  15.015  17.996  1.00                 C  
ATOM    233  CA  ARG A  63      -2.508  13.632  16.820  1.00                 C  
ATOM    244  CA  LEU A  64      -1.813  12.707  20.461  1.00                 C  
ATOM    252  CA  GLN A  65      -5.234  11.167  21.310  1.00                 C  
ATOM    261  CA  THR A  66      -4.215   7.500  21.312  1.00                 C  
ATOM    268  CA  VAL A  67      -4.797   4.510  23.600  1.00  2.38           C  
ATOM    275  CA  THR A  68      -1.235   4.763  24.956  1.00  2.39           C  
ATOM    282  CA  ASN A  69      -1.462   8.520  25.627  1.00  2.40           C  
ATOM    290  CA  TYR A  70      -4.893   8.012  27.238  1.00  2.41           C  
ATOM    302  CA  PHE A  71      -3.154   5.955  29.916  1.00  2.42           C  
ATOM    313  CA  ILE A  72      -0.449   8.634  30.124  1.00  2.43           C  
ATOM    321  CA  THR A  73      -3.359  10.983  31.029  1.00  2.44           C  
ATOM    328  CA  SER A  74      -4.359   8.488  33.763  1.00  2.45           C  
ATOM    334  CA  LEU A  75      -0.751   8.629  35.030  1.00  2.46           C  
ATOM    342  CA  ALA A  76      -0.654  12.409  34.687  1.00  2.47           C  
ATOM    347  CA  CYS A  77      -3.764  12.865  36.850  1.00  2.48           C  
ATOM    353  CA  ALA A  78      -2.332  10.569  39.522  1.00  2.49           C  
ATOM    358  CA  ASP A  79       0.648  12.910  39.631  1.00  2.50           C  
ATOM    366  CA  LEU A  80      -1.457  16.118  39.566  1.00  2.51           C  
ATOM    374  CA  VAL A  81      -3.413  14.840  42.607  1.00  2.52           C  
ATOM    381  CA  MET A  82      -0.059  13.947  44.093  1.00  2.53           C  
ATOM    389  CA  GLY A  83       1.253  17.451  43.435  1.00  2.54           C  
ATOM    393  CA  LEU A  84      -1.860  19.378  44.508  1.00  2.55           C  
ATOM    401  CA  ALA A  85      -3.264  17.346  47.375  1.00                 C  
ATOM    406  CA  VAL A  86      -0.491  15.149  48.731  1.00  2.56           C  
ATOM    413  CA  VAL A  87       2.922  16.749  48.484  1.00  2.57           C  
ATOM    420  CA  PRO A  88       2.015  20.228  49.826  1.00  2.58           C  
ATOM    427  CA  PHE A  89       0.587  18.872  53.112  1.00  2.59           C  
ATOM    438  CA  GLY A  90       3.420  16.414  53.452  1.00  2.60           C  
ATOM    442  CA  ALA A  91       5.568  19.555  53.179  1.00  2.61           C  
ATOM    447  CA  ALA A  92       3.796  21.501  55.960  1.00  2.62           C  
ATOM    452  CA  HIS A  93       3.737  18.301  58.060  1.00  2.63           C  
ATOM    462  CA  ILE A  94       7.510  18.275  58.204  1.00  2.64           C  
ATOM    470  CA  LEU A  95       8.302  21.952  58.825  1.00  2.65           C  
ATOM    478  CA  MET A  96       5.649  22.468  61.567  1.00  2.66           C  
ATOM    486  CA  LYS A  97       6.586  19.040  63.042  1.00                 C  
ATOM    495  CA  MET A  98       2.830  18.454  63.457  1.00                 C  
ATOM    503  CA  TRP A  99      -0.535  17.926  61.823  1.00                 C  
ATOM    517  CA  THR A 100      -2.294  21.261  61.811  1.00                 C  
ATOM    524  CA  PHE A 101      -5.100  20.078  59.454  1.00                 C  
ATOM    535  CA  GLY A 102      -7.333  17.834  61.649  1.00  3.21           C  
ATOM    539  CA  ASN A 103      -8.471  14.203  61.817  1.00  3.22           C  
ATOM    547  CA  PHE A 104     -10.878  13.859  58.883  1.00  3.23           C  
ATOM    558  CA  TRP A 105      -8.227  15.236  56.518  1.00  3.24           C  
ATOM    572  CA  CYS A 106      -5.344  13.150  57.878  1.00  3.25           C  
ATOM    578  CA  GLU A 107      -7.345  10.019  57.143  1.00  3.26           C  
ATOM    587  CA  PHE A 108      -8.450  11.274  53.698  1.00  3.27           C  
ATOM    598  CA  TRP A 109      -4.909  12.617  52.995  1.00  3.28           C  
ATOM    612  CA  THR A 110      -3.352   9.217  53.553  1.00  3.29           C  
ATOM    619  CA  SER A 111      -5.964   7.341  51.443  1.00  3.30           C  
ATOM    625  CA  ILE A 112      -5.372   9.752  48.553  1.00  3.31           C  
ATOM    633  CA  ASP A 113      -1.640   9.205  48.974  1.00  3.32           C  
ATOM    641  CA  VAL A 114      -2.045   5.465  48.654  1.00  3.33           C  
ATOM    648  CA  LEU A 115      -4.513   5.876  45.777  1.00  3.34           C  
ATOM    656  CA  CYS A 116      -2.030   7.773  43.661  1.00  3.35           C  
ATOM    662  CA  VAL A 117       0.770   5.224  44.016  1.00  3.36           C  
ATOM    669  CA  THR A 118      -1.554   2.195  43.601  1.00  3.37           C  
ATOM    676  CA  ALA A 119      -3.157   3.632  40.422  1.00  3.38           C  
ATOM    681  CA  SER A 120       0.243   4.667  39.048  1.00  3.39           C  
ATOM    687  CA  ILE A 121       1.836   1.217  39.172  1.00  3.40           C  
ATOM    695  CA  TRP A 122      -1.296  -0.514  37.886  1.00  3.41           C  
ATOM    709  CA  THR A 123      -1.553   1.970  34.974  1.00  3.42           C  
ATOM    716  CA  LEU A 124       2.128   1.423  34.177  1.00  3.43           C  
ATOM    724  CA  CYS A 125       1.594  -2.331  34.299  1.00  3.44           C  
ATOM    730  CA  VAL A 126      -1.511  -2.010  32.050  1.00  3.45           C  
ATOM    737  CA  ILE A 127       0.509   0.002  29.498  1.00  3.46           C  
ATOM    745  CA  ALA A 128       3.125  -2.773  29.630  1.00  3.47           C  
ATOM    750  CA  VAL A 129       0.490  -5.388  28.817  1.00  3.48           C  
ATOM    757  CA  ASP A 130      -1.094  -3.203  26.119  1.00  3.49           C  
ATOM    765  CA  ARG A 131       2.220  -2.789  24.276  1.00  3.50           C  
ATOM    776  CA  TYR A 132       2.759  -6.571  24.493  1.00  3.51           C  
ATOM    788  CA  PHE A 133      -0.517  -7.510  22.807  1.00  3.52           C  
ATOM    799  CA  ALA A 134       0.089  -4.701  20.315  1.00  3.53           C  
ATOM    804  CA  ILE A 135       3.595  -5.918  19.348  1.00  3.54           C  
ATOM    812  CA  THR A 136       2.735  -9.644  19.023  1.00  3.55           C  
ATOM    819  CA  SER A 137      -0.104  -8.768  16.657  1.00                 C  
ATOM    825  CA  PRO A 138       0.320  -8.279  12.875  1.00                 C  
ATOM    832  CA  PHE A 139      -0.692  -4.673  13.616  1.00                 C  
ATOM    843  CA  LYS A 140       2.785  -4.183  14.999  1.00                 C  
ATOM    852  CA  TYR A 141       2.878  -1.100  17.317  1.00                 C  
ATOM    864  CA  GLN A 142      -0.888  -0.398  17.538  1.00                 C  
ATOM    873  CA  SER A 143      -3.214  -1.193  20.441  1.00                 C  
ATOM    879  CA  LEU A 144      -5.846  -3.891  20.048  1.00                 C  
ATOM    887  CA  LEU A 145      -7.880  -1.856  22.500  1.00                 C  
ATOM    895  CA  THR A 146     -10.256   0.716  21.055  1.00                 C  
ATOM    902  CA  LYS A 147     -10.570   4.102  22.767  1.00  4.39           C  
ATOM    911  CA  ASN A 148     -13.840   3.357  24.628  1.00  4.40           C  
ATOM    919  CA  LYS A 149     -12.298   0.191  26.066  1.00  4.41           C  
ATOM    928  CA  ALA A 150      -9.245   2.259  27.054  1.00  4.42           C  
ATOM    933  CA  ARG A 151     -11.529   4.411  29.231  1.00  4.43           C  
ATOM    944  CA  VAL A 152     -13.255   1.448  30.908  1.00  4.44           C  
ATOM    951  CA  ILE A 153      -9.950  -0.131  31.950  1.00  4.45           C  
ATOM    959  CA  ILE A 154      -8.923   3.247  33.405  1.00  4.46           C  
ATOM    967  CA  LEU A 155     -12.220   3.696  35.312  1.00  4.47           C  
ATOM    975  CA  MET A 156     -11.845   0.162  36.745  1.00  4.48           C  
ATOM    983  CA  VAL A 157      -8.164   0.656  37.623  1.00  4.49           C  
ATOM    990  CA  TRP A 158      -9.205   3.788  39.493  1.00  4.50           C  
ATOM   1004  CA  ILE A 159     -12.315   2.303  41.116  1.00  4.51           C  
ATOM   1012  CA  VAL A 160     -10.635  -0.872  42.324  1.00  4.52           C  
ATOM   1019  CA  SER A 161      -7.570   1.193  43.322  1.00  4.53           C  
ATOM   1025  CA  GLY A 162      -9.924   3.599  45.126  1.00  4.54           C  
ATOM   1029  CA  LEU A 163     -11.825   0.934  47.040  1.00  4.55           C  
ATOM   1037  CA  THR A 164      -8.657  -0.876  48.141  1.00  4.56           C  
ATOM   1044  CA  SER A 165      -6.942   2.424  49.091  1.00  4.57           C  
ATOM   1050  CA  PHE A 166      -9.827   4.129  50.939  1.00  4.58           C  
ATOM   1061  CA  LEU A 167     -11.582   1.148  52.615  1.00  4.59           C  
ATOM   1069  CA  PRO A 168      -8.797  -0.153  54.861  1.00  4.60           C  
ATOM   1076  CA  ILE A 169      -8.069   3.399  56.010  1.00  4.61           C  
ATOM   1084  CA  GLN A 170     -11.647   4.498  56.689  1.00  4.62           C  
ATOM   1093  CA  MET A 171     -12.841   1.134  58.102  1.00                 C  
ATOM   1101  CA  HIS A 172      -9.680   1.252  60.297  1.00                 C  
ATOM   1111  CA  TRP A 173      -8.404  -2.226  59.260  1.00                 C  
ATOM   1125  CA  TYR A 174      -4.977  -0.532  58.962  1.00                 C  
ATOM   1137  CA  ARG A 175      -4.643   0.270  62.673  1.00                 C  
ATOM   1148  CA  ALA A 176      -1.903  -0.925  65.067  1.00                 C  
ATOM   1153  CA  THR A 177      -2.678  -1.794  68.712  1.00                 C  
ATOM   1160  CA  HIS A 178       0.440  -0.596  70.564  1.00                 C  
ATOM   1170  CA  GLN A 179       0.587   2.429  72.863  1.00                 C  
ATOM   1179  CA  GLU A 180       2.520   4.802  70.595  1.00                 C  
ATOM   1188  CA  ALA A 181      -0.006   4.221  67.759  1.00                 C  
ATOM   1193  CA  ILE A 182      -3.267   4.330  69.729  1.00                 C  
ATOM   1201  CA  ASN A 183      -1.885   7.573  71.198  1.00                 C  
ATOM   1209  CA  CYS A 184      -1.235   9.005  67.724  1.00                 C  
ATOM   1215  CA  TYR A 185      -4.755   8.151  66.487  1.00                 C  
ATOM   1227  CA  ALA A 186      -6.248  10.157  69.430  1.00                 C  
ATOM   1232  CA  GLU A 187      -3.932  13.188  69.110  1.00                 C  
ATOM   1241  CA  GLU A 188      -5.252  15.453  66.305  1.00                 C  
ATOM   1250  CA  THR A 189      -1.798  17.081  66.008  1.00                 C  
ATOM   1257  CA  CYS A 190      -0.374  13.577  65.346  1.00                 C  
ATOM   1263  CA  CYS A 191      -0.793  12.049  61.867  1.00                 C  
ATOM   1269  CA  ASP A 192       2.095   9.551  61.512  1.00                 C  
ATOM   1277  CA  PHE A 193       1.531   6.434  59.401  1.00                 C  
ATOM   1288  CA  PHE A 194       1.328   3.688  62.000  1.00                 C  
ATOM   1299  CA  THR A 195      -0.162   0.452  60.685  1.00                 C  
ATOM   1306  CA  ASN A 196      -0.266  -3.239  61.543  1.00                 C  
ATOM   1314  CA  GLN A 197       1.764  -5.758  59.506  1.00  5.37           C  
ATOM   1323  CA  ALA A 198      -1.083  -7.792  57.948  1.00  5.38           C  
ATOM   1328  CA  TYR A 199      -2.097  -4.476  56.455  1.00  5.39           C  
ATOM   1340  CA  ALA A 200       1.516  -3.591  55.637  1.00  5.40           C  
ATOM   1345  CA  ILE A 201       2.481  -6.818  53.850  1.00  5.41           C  
ATOM   1353  CA  ALA A 202      -0.895  -7.492  52.162  1.00  5.42           C  
ATOM   1358  CA  SER A 203      -1.359  -4.017  50.711  1.00  5.43           C  
ATOM   1364  CA  SER A 204       2.227  -3.607  49.452  1.00  5.44           C  
ATOM   1370  CA  ILE A 205       2.011  -6.920  47.583  1.00  5.45           C  
ATOM   1378  CA  VAL A 206      -1.437  -6.512  46.023  1.00  5.46           C  
ATOM   1385  CA  SER A 207      -0.975  -2.741  45.511  1.00                 C  
ATOM   1391  CA  PHE A 208       2.734  -2.613  44.470  1.00  5.47           C  
ATOM   1402  CA  TYR A 209       4.800  -5.810  44.137  1.00  5.48           C  
ATOM   1414  CA  VAL A 210       2.278  -7.734  42.047  1.00  5.49           C  
ATOM   1421  CA  PRO A 211       1.897  -5.150  39.264  1.00  5.50           C  
ATOM   1428  CA  LEU A 212       5.555  -4.118  39.476  1.00  5.51           C  
ATOM   1436  CA  VAL A 213       6.788  -7.681  38.941  1.00  5.52           C  
ATOM   1443  CA  ILE A 214       4.333  -8.225  36.082  1.00  5.53           C  
ATOM   1451  CA  MET A 215       5.332  -4.887  34.499  1.00  5.54           C  
ATOM   1459  CA  VAL A 216       9.073  -5.581  34.597  1.00  5.55           C  
ATOM   1466  CA  PHE A 217       8.488  -9.142  33.421  1.00  5.56           C  
ATOM   1477  CA  VAL A 218       6.059  -8.393  30.583  1.00  5.57           C  
ATOM   1484  CA  TYR A 219       7.850  -5.244  29.410  1.00  5.58           C  
ATOM   1496  CA  SER A 220      11.189  -7.065  29.228  1.00  5.59           C  
ATOM   1502  CA  ARG A 221       9.391  -9.201  26.638  1.00  5.60           C  
ATOM   1513  CA  VAL A 222       8.251  -6.190  24.619  1.00  5.61           C  
ATOM   1520  CA  PHE A 223      11.925  -5.276  24.040  1.00  5.62           C  
ATOM   1531  CA  GLN A 224      12.783  -8.937  23.274  1.00  5.63           C  
ATOM   1540  CA  GLU A 225      10.141  -8.719  20.544  1.00  5.64           C  
ATOM   1549  CA  ALA A 226      11.040  -5.315  19.059  1.00  5.65           C  
ATOM   1554  CA  LYS A 227      14.470  -6.778  18.369  1.00  5.66           C  
ATOM   1563  CA  ARG A 228      13.331 -10.257  17.328  1.00  5.67           C  
ATOM   1574  CA  GLN A 229      10.791  -8.889  14.791  1.00  5.68           C  
ATOM   1583  CA  LEU A 230      13.190  -6.432  13.216  1.00                 C  
ATOM   2866  CA  LYS A 263      18.753  -0.901  18.402  1.00                 C  
ATOM   2875  CA  PHE A 264      16.136   1.776  19.103  1.00                 C  
ATOM   2886  CA  CYS A 265      16.609   3.450  15.711  1.00                 C  
ATOM   2892  CA  LEU A 266      13.030   3.072  14.420  1.00                 C  
ATOM   2900  CA  LYS A 267      10.585   5.776  15.606  1.00  6.29           C  
ATOM   2909  CA  GLU A 268       8.047   3.274  16.957  1.00  6.30           C  
ATOM   2918  CA  HIS A 269      10.945   1.736  18.976  1.00  6.31           C  
ATOM   2928  CA  LYS A 270      12.160   5.041  20.405  1.00  6.32           C  
ATOM   2937  CA  ALA A 271       8.494   5.418  21.482  1.00  6.33           C  
ATOM   2942  CA  LEU A 272       8.845   2.141  23.399  1.00  6.34           C  
ATOM   2950  CA  LYS A 273      12.145   3.156  24.986  1.00  6.35           C  
ATOM   2959  CA  THR A 274      10.525   6.274  26.380  1.00  6.36           C  
ATOM   2966  CA  LEU A 275       7.749   4.083  27.844  1.00  6.37           C  
ATOM   2974  CA  GLY A 276      10.463   1.908  29.399  1.00  6.38           C  
ATOM   2978  CA  ILE A 277      12.039   4.916  31.141  1.00  6.39           C  
ATOM   2986  CA  ILE A 278       8.736   5.968  32.766  1.00  6.40           C  
ATOM   2994  CA  MET A 279       8.536   2.438  34.176  1.00  6.41           C  
ATOM   3002  CA  GLY A 280      12.216   2.104  35.030  1.00  6.42           C  
ATOM   3006  CA  THR A 281      12.105   5.423  36.898  1.00  6.43           C  
ATOM   3013  CA  PHE A 282       9.025   4.499  38.977  1.00  6.44           C  
ATOM   3024  CA  THR A 283      10.870   1.354  40.093  1.00  6.45           C  
ATOM   3031  CA  LEU A 284      14.004   3.345  41.045  1.00  6.46           C  
ATOM   3039  CA  CYS A 285      12.045   6.033  42.842  1.00  6.47           C  
ATOM   3045  CA  TRP A 286       9.513   3.961  44.811  1.00  6.48           C  
ATOM   3059  CA  LEU A 287      11.129   0.525  45.250  1.00  6.49           C  
ATOM   3067  CA  PRO A 288      13.659   1.504  47.921  1.00  6.50           C  
ATOM   3074  CA  PHE A 289      10.889   2.839  50.161  1.00  6.51           C  
ATOM   3085  CA  PHE A 290       8.684  -0.215  49.553  1.00  6.52           C  
ATOM   3096  CA  ILE A 291      11.488  -2.639  50.424  1.00  6.53           C  
ATOM   3104  CA  VAL A 292      12.162  -0.668  53.628  1.00  6.54           C  
ATOM   3111  CA  ASN A 293       8.445  -0.625  54.538  1.00  6.55           C  
ATOM   3119  CA  ILE A 294       8.720  -4.430  54.363  1.00  6.56           C  
ATOM   3127  CA  VAL A 295      12.083  -4.777  56.189  1.00  6.57           C  
ATOM   3134  CA  HIS A 296      10.527  -2.719  58.999  1.00  6.58           C  
ATOM   3144  CA  VAL A 297       7.924  -5.493  59.600  1.00  6.59           C  
ATOM   3151  CA  ILE A 298      10.524  -8.319  60.033  1.00  6.60           C  
ATOM   3159  CA  GLN A 299      12.653  -6.324  62.575  1.00                 C  
ATOM   3168  CA  ASP A 300      11.130  -2.976  63.686  1.00                 C  
ATOM   3176  CA  ASN A 301      14.429  -1.663  65.171  1.00                 C  
ATOM   3184  CA  LEU A 302      16.437  -1.274  61.971  1.00                 C  
ATOM   3192  CA  ILE A 303      15.669   1.932  60.013  1.00                 C  
ATOM   3200  CA  ARG A 304      15.638   5.593  61.088  1.00                 C  
ATOM   3211  CA  LYS A 305      12.416   7.564  60.515  1.00  7.31           C  
ATOM   3220  CA  GLU A 306      14.752  10.129  58.768  1.00  7.32           C  
ATOM   3229  CA  VAL A 307      15.590   7.378  56.248  1.00  7.33           C  
ATOM   3236  CA  TYR A 308      11.896   6.491  55.830  1.00  7.34           C  
ATOM   3248  CA  ILE A 309      10.892  10.133  55.091  1.00  7.35           C  
ATOM   3256  CA  LEU A 310      13.768  10.605  52.609  1.00  7.36           C  
ATOM   3264  CA  LEU A 311      13.016   7.424  50.648  1.00  7.37           C  
ATOM   3272  CA  ASN A 312       9.306   8.273  50.695  1.00  7.38           C  
ATOM   3280  CA  TRP A 313      10.038  11.745  49.220  1.00  7.39           C  
ATOM   3294  CA  ILE A 314      12.035  10.151  46.382  1.00  7.40           C  
ATOM   3302  CA  GLY A 315       8.668   8.641  45.627  1.00  7.41           C  
ATOM   3306  CA  TYR A 316       7.008  12.074  45.752  1.00  7.42           C  
ATOM   3318  CA  VAL A 317       9.700  13.599  43.469  1.00  7.43           C  
ATOM   3325  CA  ASN A 318       9.044  10.890  40.827  1.00  7.45           C  
ATOM   3333  CA  SER A 319       5.817  12.667  39.889  1.00  7.46           C  
ATOM   3339  CA  GLY A 320       7.879  15.445  38.319  1.00  7.47           C  
ATOM   3343  CA  PHE A 321      10.027  13.290  36.000  1.00  7.48           C  
ATOM   3354  CA  ASN A 322       7.451  11.874  33.578  1.00  7.49           C  
ATOM   3362  CA  PRO A 323       6.898  15.218  31.782  1.00  7.50           C  
ATOM   3369  CA  LEU A 324      10.670  15.799  31.261  1.00  7.51           C  
ATOM   3377  CA  ILE A 325      10.966  12.297  29.897  1.00  7.52           C  
ATOM   3385  CA  TYR A 326       8.247  13.057  27.336  1.00  7.53           C  
ATOM   3397  CA  CYS A 327      10.344  15.786  25.807  1.00  7.54           C  
ATOM   3403  CA  ARG A 328      12.005  12.830  24.052  1.00  7.55           C  
ATOM   3414  CA  SER A 329       8.959  12.473  21.800  1.00  7.56           C  
ATOM   3420  CA  PRO A 330       8.818  15.037  18.946  1.00                 C  
ATOM   3427  CA  ASP A 331       5.013  14.737  18.982  1.00                 C  
ATOM   3435  CA  PHE A 332       5.137  15.947  22.584  1.00  8.50           C  
ATOM   3446  CA  ARG A 333       8.046  18.386  22.123  1.00  8.51           C  
ATOM   3457  CA  ILE A 334       5.951  20.287  19.532  1.00  8.52           C  
ATOM   3465  CA  ALA A 335       2.780  20.107  21.692  1.00  8.53           C  
ATOM   3470  CA  PHE A 336       4.416  21.675  24.724  1.00  8.54           C  
ATOM   3481  CA  GLN A 337       5.671  24.385  22.395  1.00  8.55           C  
ATOM   3490  CA  GLU A 338       2.303  25.457  20.926  1.00  8.56           C  
ATOM   3499  CA  LEU A 339       0.837  25.327  24.457  1.00  8.57           C  
ATOM   3507  CA  LEU A 340       3.626  27.349  26.099  1.00                 C  
ATOM   3515  CA  CYS A 341       3.506  29.829  23.166  1.00                 C  
ATOM   3521  CA  LEU A 342       7.197  29.410  22.331  1.00                 C  
