# Supplementary material for: Unifying view of mechanical and functional hotspots across class A GPCRs
Source: PLoS Comput Biol. 2017 Feb 3;13(2):e1005381. doi: 10.1371/journal.pcbi.1005381 (PMC5315405; doi:10.1371/journal.pcbi.1005381)
Supplement: S1 Additional Data — Contains all PDB structures used for the analysis, annotated with the GPCRdb numbering scheme. For each receptor, a decomposition into quasi-rigid domains is provided, along with the corresponding single-receptor bridging score. (ZIP) [file pcbi.1005381.s003.zip › SI_additional_data/B2AR/structures/3NY9_CA_GPCRDB.pdb]

ATOM      2  CA  TRP A  32      18.247  26.582  56.800  1.00  1.31           C  
ATOM      7  CA  VAL A  33      14.674  25.223  57.265  1.00  1.32           C  
ATOM     14  CA  VAL A  34      13.711  28.040  54.865  1.00  1.33           C  
ATOM     21  CA  GLY A  35      15.831  26.174  52.286  1.00  1.34           C  
ATOM     25  CA  MET A  36      13.570  23.113  52.458  1.00  1.35           C  
ATOM     33  CA  GLY A  37      10.524  25.395  52.116  1.00  1.36           C  
ATOM     37  CA  ILE A  38      11.777  26.810  48.802  1.00  1.37           C  
ATOM     45  CA  VAL A  39      12.972  23.376  47.656  1.00  1.38           C  
ATOM     52  CA  MET A  40       9.542  21.873  48.486  1.00  1.39           C  
ATOM     60  CA  SER A  41       7.596  24.758  46.870  1.00  1.40           C  
ATOM     66  CA  LEU A  42       9.587  24.509  43.628  1.00  1.41           C  
ATOM     74  CA  ILE A  43       8.765  20.772  43.588  1.00  1.42           C  
ATOM     82  CA  VAL A  44       4.953  21.207  43.909  1.00  1.43           C  
ATOM     89  CA  LEU A  45       5.010  23.774  41.076  1.00  1.44           C  
ATOM     97  CA  ALA A  46       6.994  21.493  38.718  1.00  1.45           C  
ATOM    102  CA  ILE A  47       4.614  18.622  39.385  1.00  1.46           C  
ATOM    110  CA  VAL A  48       1.521  20.773  38.654  1.00  1.47           C  
ATOM    117  CA  PHE A  49       3.062  22.763  35.769  1.00  1.48           C  
ATOM    128  CA  GLY A  50       4.551  19.708  34.113  1.00  1.49           C  
ATOM    132  CA  ASN A  51       1.471  17.527  34.462  1.00  1.50           C  
ATOM    140  CA  VAL A  52      -1.227  20.082  33.514  1.00  1.51           C  
ATOM    147  CA  LEU A  53       0.896  20.544  30.383  1.00  1.52           C  
ATOM    155  CA  VAL A  54       0.813  16.799  29.516  1.00  1.53           C  
ATOM    162  CA  ILE A  55      -2.935  16.606  30.226  1.00  1.54           C  
ATOM    170  CA  THR A  56      -3.730  19.612  27.955  1.00  1.55           C  
ATOM    177  CA  ALA A  57      -1.343  18.543  25.147  1.00  1.56           C  
ATOM    182  CA  ILE A  58      -3.315  15.305  24.705  1.00  1.57           C  
ATOM    190  CA  ALA A  59      -6.739  16.886  25.339  1.00  1.58           C  
ATOM    195  CA  LYS A  60      -6.253  19.516  22.589  1.00  1.59           C  
ATOM    200  CA  PHE A  61      -4.152  17.757  19.901  1.00                 C  
ATOM    211  CA  GLU A  62      -5.613  14.901  17.845  1.00                 C  
ATOM    220  CA  ARG A  63      -2.277  13.505  16.644  1.00                 C  
ATOM    231  CA  LEU A  64      -1.890  12.635  20.338  1.00                 C  
ATOM    239  CA  GLN A  65      -5.371  11.232  21.080  1.00                 C  
ATOM    248  CA  THR A  66      -4.235   7.609  21.086  1.00                 C  
ATOM    255  CA  VAL A  67      -4.849   4.683  23.449  1.00  2.38           C  
ATOM    262  CA  THR A  68      -1.319   4.904  24.922  1.00  2.39           C  
ATOM    269  CA  ASN A  69      -1.735   8.644  25.523  1.00  2.40           C  
ATOM    277  CA  TYR A  70      -5.096   7.940  27.192  1.00  2.41           C  
ATOM    289  CA  PHE A  71      -3.243   5.823  29.777  1.00  2.42           C  
ATOM    300  CA  ILE A  72      -0.578   8.552  30.024  1.00  2.43           C  
ATOM    308  CA  THR A  73      -3.454  10.950  30.885  1.00  2.44           C  
ATOM    315  CA  SER A  74      -4.447   8.572  33.709  1.00  2.45           C  
ATOM    321  CA  LEU A  75      -0.802   8.687  34.821  1.00  2.46           C  
ATOM    329  CA  ALA A  76      -0.507  12.474  34.602  1.00  2.47           C  
ATOM    334  CA  CYS A  77      -3.828  12.894  36.471  1.00  2.48           C  
ATOM    340  CA  ALA A  78      -2.441  10.816  39.353  1.00  2.49           C  
ATOM    345  CA  ASP A  79       0.688  12.959  39.473  1.00  2.50           C  
ATOM    353  CA  LEU A  80      -1.426  16.153  39.300  1.00  2.51           C  
ATOM    361  CA  VAL A  81      -3.596  15.065  42.246  1.00  2.52           C  
ATOM    368  CA  MET A  82      -0.309  14.125  43.931  1.00  2.53           C  
ATOM    376  CA  GLY A  83       1.101  17.630  43.387  1.00  2.54           C  
ATOM    380  CA  LEU A  84      -2.115  19.500  44.213  1.00  2.55           C  
ATOM    388  CA  ALA A  85      -3.647  17.382  47.023  1.00                 C  
ATOM    393  CA  VAL A  86      -0.719  15.456  48.545  1.00  2.56           C  
ATOM    400  CA  VAL A  87       2.778  16.938  48.428  1.00  2.57           C  
ATOM    407  CA  PRO A  88       1.883  20.425  49.826  1.00  2.58           C  
ATOM    414  CA  PHE A  89       0.421  18.956  53.048  1.00  2.59           C  
ATOM    425  CA  GLY A  90       3.513  16.742  53.190  1.00  2.60           C  
ATOM    429  CA  ALA A  91       5.757  19.832  53.172  1.00  2.61           C  
ATOM    434  CA  ALA A  92       3.685  21.608  55.842  1.00  2.62           C  
ATOM    439  CA  HIS A  93       3.836  18.456  57.980  1.00  2.63           C  
ATOM    449  CA  ILE A  94       7.642  18.365  57.866  1.00  2.64           C  
ATOM    457  CA  LEU A  95       8.250  22.139  58.209  1.00  2.65           C  
ATOM    465  CA  MET A  96       5.816  22.522  61.117  1.00  2.66           C  
ATOM    473  CA  LYS A  97       6.822  19.251  62.860  1.00                 C  
ATOM    482  CA  MET A  98       3.092  18.649  63.395  1.00                 C  
ATOM    488  CA  TRP A  99      -0.216  18.121  61.636  1.00                 C  
ATOM    502  CA  THR A 100      -2.231  21.337  61.265  1.00                 C  
ATOM    507  CA  PHE A 101      -5.243  20.009  59.340  1.00                 C  
ATOM    518  CA  GLY A 102      -7.243  17.817  61.746  1.00  3.21           C  
ATOM    522  CA  ASN A 103      -8.196  14.136  61.732  1.00  3.22           C  
ATOM    530  CA  PHE A 104     -10.568  14.023  58.752  1.00  3.23           C  
ATOM    541  CA  TRP A 105      -8.049  15.407  56.272  1.00  3.24           C  
ATOM    555  CA  CYS A 106      -5.348  13.306  57.959  1.00  3.25           C  
ATOM    561  CA  GLU A 107      -7.303  10.197  56.949  1.00  3.26           C  
ATOM    566  CA  PHE A 108      -8.281  11.542  53.509  1.00  3.27           C  
ATOM    577  CA  TRP A 109      -4.726  12.806  52.780  1.00  3.28           C  
ATOM    591  CA  THR A 110      -3.424   9.263  53.393  1.00  3.29           C  
ATOM    598  CA  SER A 111      -6.168   7.560  51.354  1.00  3.30           C  
ATOM    604  CA  ILE A 112      -5.627   9.954  48.421  1.00  3.31           C  
ATOM    612  CA  ASP A 113      -1.840   9.522  48.623  1.00  3.32           C  
ATOM    620  CA  VAL A 114      -2.007   5.721  48.515  1.00  3.33           C  
ATOM    627  CA  LEU A 115      -4.578   5.905  45.685  1.00  3.34           C  
ATOM    635  CA  CYS A 116      -2.303   7.966  43.429  1.00  3.35           C  
ATOM    641  CA  VAL A 117       0.653   5.620  43.863  1.00  3.36           C  
ATOM    648  CA  THR A 118      -1.479   2.477  43.347  1.00  3.37           C  
ATOM    655  CA  ALA A 119      -3.395   3.863  40.339  1.00  3.38           C  
ATOM    660  CA  SER A 120      -0.047   4.885  38.812  1.00  3.39           C  
ATOM    666  CA  ILE A 121       1.660   1.498  39.064  1.00  3.40           C  
ATOM    674  CA  TRP A 122      -1.363  -0.449  37.766  1.00  3.41           C  
ATOM    688  CA  THR A 123      -1.737   2.027  34.906  1.00  3.42           C  
ATOM    695  CA  LEU A 124       1.985   1.371  34.217  1.00  3.43           C  
ATOM    703  CA  CYS A 125       1.301  -2.377  34.362  1.00  3.44           C  
ATOM    709  CA  VAL A 126      -1.598  -1.871  31.927  1.00  3.45           C  
ATOM    716  CA  ILE A 127       0.542   0.209  29.510  1.00  3.46           C  
ATOM    724  CA  ALA A 128       3.083  -2.633  29.752  1.00  3.47           C  
ATOM    729  CA  VAL A 129       0.423  -5.234  28.876  1.00  3.48           C  
ATOM    736  CA  ASP A 130      -1.199  -3.220  26.078  1.00  3.49           C  
ATOM    744  CA  ARG A 131       2.215  -2.786  24.352  1.00  3.50           C  
ATOM    755  CA  TYR A 132       2.825  -6.548  24.499  1.00  3.51           C  
ATOM    767  CA  PHE A 133      -0.424  -7.339  22.659  1.00  3.52           C  
ATOM    778  CA  ALA A 134       0.272  -4.585  20.097  1.00  3.53           C  
ATOM    783  CA  ILE A 135       3.806  -5.715  19.234  1.00  3.54           C  
ATOM    791  CA  THR A 136       2.756  -9.376  18.847  1.00  3.55           C  
ATOM    798  CA  SER A 137      -0.318  -8.614  16.730  1.00                 C  
ATOM    804  CA  PRO A 138       0.036  -8.261  12.934  1.00                 C  
ATOM    811  CA  PHE A 139      -0.870  -4.612  13.634  1.00                 C  
ATOM    822  CA  LYS A 140       2.588  -3.944  15.016  1.00                 C  
ATOM    831  CA  TYR A 141       2.730  -0.861  17.308  1.00                 C  
ATOM    843  CA  GLN A 142      -1.042  -0.183  17.485  1.00                 C  
ATOM    852  CA  SER A 143      -3.210  -1.184  20.471  1.00                 C  
ATOM    858  CA  LEU A 144      -5.918  -3.853  20.138  1.00                 C  
ATOM    866  CA  LEU A 145      -8.083  -1.750  22.450  1.00                 C  
ATOM    874  CA  THR A 146     -10.442   0.922  21.223  1.00                 C  
ATOM    881  CA  LYS A 147     -10.506   4.411  22.775  1.00  4.39           C  
ATOM    886  CA  ASN A 148     -13.768   3.495  24.571  1.00  4.40           C  
ATOM    894  CA  LYS A 149     -12.302   0.210  25.860  1.00  4.41           C  
ATOM    903  CA  ALA A 150      -9.285   2.178  27.167  1.00  4.42           C  
ATOM    908  CA  ARG A 151     -11.576   4.633  29.033  1.00  4.43           C  
ATOM    919  CA  VAL A 152     -13.154   1.664  30.807  1.00  4.44           C  
ATOM    926  CA  ILE A 153      -9.890  -0.013  31.903  1.00  4.45           C  
ATOM    934  CA  ILE A 154      -8.772   3.346  33.389  1.00  4.46           C  
ATOM    942  CA  LEU A 155     -12.096   3.792  35.209  1.00  4.47           C  
ATOM    950  CA  MET A 156     -11.837   0.239  36.617  1.00  4.48           C  
ATOM    958  CA  VAL A 157      -8.233   0.808  37.688  1.00  4.49           C  
ATOM    965  CA  TRP A 158      -9.294   3.983  39.510  1.00  4.50           C  
ATOM    979  CA  ILE A 159     -12.453   2.472  41.053  1.00  4.51           C  
ATOM    987  CA  VAL A 160     -10.654  -0.684  42.273  1.00  4.52           C  
ATOM    994  CA  SER A 161      -7.593   1.291  43.461  1.00  4.53           C  
ATOM   1000  CA  GLY A 162     -10.112   3.643  45.129  1.00  4.54           C  
ATOM   1004  CA  LEU A 163     -11.566   0.666  46.975  1.00  4.55           C  
ATOM   1012  CA  THR A 164      -8.261  -0.854  48.125  1.00  4.56           C  
ATOM   1019  CA  SER A 165      -6.926   2.573  49.195  1.00  4.57           C  
ATOM   1025  CA  PHE A 166      -9.886   4.278  50.876  1.00  4.58           C  
ATOM   1036  CA  LEU A 167     -11.787   1.312  52.268  1.00  4.59           C  
ATOM   1044  CA  PRO A 168      -9.061  -0.213  54.497  1.00  4.60           C  
ATOM   1051  CA  ILE A 169      -8.455   3.275  55.928  1.00  4.61           C  
ATOM   1059  CA  GLN A 170     -12.018   4.442  56.577  1.00  4.62           C  
ATOM   1068  CA  MET A 171     -12.743   0.988  58.092  1.00                 C  
ATOM   1076  CA  HIS A 172      -9.617   1.316  60.325  1.00                 C  
ATOM   1086  CA  TRP A 173      -8.301  -2.138  59.228  1.00                 C  
ATOM   1100  CA  TYR A 174      -4.810  -0.590  58.858  1.00                 C  
ATOM   1112  CA  ARG A 175      -4.317   0.318  62.505  1.00                 C  
ATOM   1123  CA  ALA A 176      -1.581  -0.833  64.869  1.00                 C  
ATOM   1128  CA  THR A 177      -2.562  -1.528  68.500  1.00                 C  
ATOM   1135  CA  HIS A 178       0.651  -0.624  70.345  1.00                 C  
ATOM   1145  CA  GLN A 179       0.699   2.442  72.631  1.00                 C  
ATOM   1154  CA  GLU A 180       2.806   4.803  70.498  1.00                 C  
ATOM   1163  CA  ALA A 181       0.231   4.285  67.713  1.00                 C  
ATOM   1168  CA  ILE A 182      -3.107   4.509  69.612  1.00                 C  
ATOM   1176  CA  ASN A 183      -1.768   7.799  71.005  1.00                 C  
ATOM   1184  CA  CYS A 184      -1.229   9.205  67.508  1.00                 C  
ATOM   1190  CA  TYR A 185      -4.844   8.286  66.617  1.00                 C  
ATOM   1202  CA  ALA A 186      -6.551   9.978  69.598  1.00                 C  
ATOM   1207  CA  GLU A 187      -4.305  13.013  68.968  1.00                 C  
ATOM   1216  CA  GLU A 188      -5.716  15.287  66.231  1.00                 C  
ATOM   1225  CA  THR A 189      -2.344  16.955  65.708  1.00                 C  
ATOM   1232  CA  CYS A 190      -0.507  13.648  65.053  1.00                 C  
ATOM   1238  CA  CYS A 191      -0.733  11.994  61.624  1.00                 C  
ATOM   1244  CA  ASP A 192       2.114   9.444  61.413  1.00                 C  
ATOM   1252  CA  PHE A 193       1.262   6.464  59.215  1.00                 C  
ATOM   1263  CA  PHE A 194       1.254   3.650  61.799  1.00                 C  
ATOM   1274  CA  THR A 195      -0.052   0.318  60.505  1.00                 C  
ATOM   1281  CA  ASN A 196      -0.244  -3.303  61.600  1.00                 C  
ATOM   1289  CA  GLN A 197       2.140  -5.782  59.978  1.00  5.37           C  
ATOM   1298  CA  ALA A 198      -0.682  -7.701  58.215  1.00  5.38           C  
ATOM   1303  CA  TYR A 199      -2.023  -4.700  56.286  1.00  5.39           C  
ATOM   1315  CA  ALA A 200       1.586  -3.542  55.734  1.00  5.40           C  
ATOM   1320  CA  ILE A 201       2.260  -6.815  53.861  1.00  5.41           C  
ATOM   1328  CA  ALA A 202      -1.197  -7.060  52.204  1.00  5.42           C  
ATOM   1333  CA  SER A 203      -1.360  -3.476  50.914  1.00  5.43           C  
ATOM   1339  CA  SER A 204       2.239  -3.443  49.640  1.00  5.44           C  
ATOM   1345  CA  ILE A 205       1.970  -6.699  47.726  1.00  5.45           C  
ATOM   1353  CA  VAL A 206      -1.365  -5.905  46.026  1.00  5.46           C  
ATOM   1360  CA  SER A 207      -0.686  -2.177  45.548  1.00                 C  
ATOM   1366  CA  PHE A 208       2.943  -2.202  44.467  1.00  5.47           C  
ATOM   1377  CA  TYR A 209       4.687  -5.549  44.142  1.00  5.48           C  
ATOM   1389  CA  VAL A 210       2.207  -7.445  41.965  1.00  5.49           C  
ATOM   1396  CA  PRO A 211       1.841  -4.791  39.248  1.00  5.50           C  
ATOM   1403  CA  LEU A 212       5.583  -4.000  39.537  1.00  5.51           C  
ATOM   1411  CA  VAL A 213       6.808  -7.582  38.967  1.00  5.52           C  
ATOM   1418  CA  ILE A 214       4.336  -8.132  36.116  1.00  5.53           C  
ATOM   1426  CA  MET A 215       5.430  -4.854  34.506  1.00  5.54           C  
ATOM   1434  CA  VAL A 216       9.186  -5.613  34.621  1.00  5.55           C  
ATOM   1441  CA  PHE A 217       8.611  -9.139  33.270  1.00  5.56           C  
ATOM   1452  CA  VAL A 218       6.128  -8.128  30.580  1.00  5.57           C  
ATOM   1459  CA  TYR A 219       7.952  -5.035  29.321  1.00  5.58           C  
ATOM   1471  CA  SER A 220      11.359  -6.713  29.069  1.00  5.59           C  
ATOM   1477  CA  ARG A 221       9.445  -9.169  26.846  1.00  5.60           C  
ATOM   1482  CA  VAL A 222       8.134  -6.287  24.676  1.00  5.61           C  
ATOM   1489  CA  PHE A 223      11.730  -5.079  24.275  1.00  5.62           C  
ATOM   1500  CA  GLN A 224      12.561  -8.666  23.201  1.00  5.63           C  
ATOM   1509  CA  GLU A 225       9.726  -8.737  20.669  1.00  5.64           C  
ATOM   1518  CA  ALA A 226      10.692  -5.390  19.100  1.00  5.65           C  
ATOM   1523  CA  LYS A 227      14.240  -6.723  18.504  1.00  5.66           C  
ATOM   1532  CA  ARG A 228      13.240 -10.194  17.283  1.00  5.67           C  
ATOM   1543  CA  GLN A 229      10.486  -8.886  14.960  1.00  5.68           C  
ATOM   1552  CA  LEU A 230      12.925  -6.517  13.262  1.00                 C  
ATOM   2817  CA  LYS A 263      18.298  -0.913  18.377  1.00                 C  
ATOM   2826  CA  PHE A 264      15.960   2.020  19.100  1.00                 C  
ATOM   2837  CA  CYS A 265      16.461   3.547  15.647  1.00                 C  
ATOM   2843  CA  LEU A 266      12.885   3.143  14.474  1.00                 C  
ATOM   2851  CA  LYS A 267      10.413   5.821  15.584  1.00  6.29           C  
ATOM   2860  CA  GLU A 268       8.056   3.277  17.191  1.00  6.30           C  
ATOM   2869  CA  HIS A 269      11.077   1.761  18.978  1.00  6.31           C  
ATOM   2879  CA  LYS A 270      12.228   5.134  20.293  1.00  6.32           C  
ATOM   2888  CA  ALA A 271       8.594   5.470  21.451  1.00  6.33           C  
ATOM   2893  CA  LEU A 272       8.806   2.150  23.355  1.00  6.34           C  
ATOM   2901  CA  LYS A 273      12.140   3.158  24.976  1.00  6.35           C  
ATOM   2910  CA  THR A 274      10.535   6.317  26.395  1.00  6.36           C  
ATOM   2917  CA  LEU A 275       7.726   4.275  27.999  1.00  6.37           C  
ATOM   2925  CA  GLY A 276      10.436   1.971  29.397  1.00  6.38           C  
ATOM   2929  CA  ILE A 277      12.228   5.009  30.844  1.00  6.39           C  
ATOM   2937  CA  ILE A 278       9.001   6.081  32.586  1.00  6.40           C  
ATOM   2945  CA  MET A 279       8.639   2.579  34.056  1.00  6.41           C  
ATOM   2953  CA  GLY A 280      12.355   2.271  34.958  1.00  6.42           C  
ATOM   2957  CA  THR A 281      12.399   5.657  36.727  1.00  6.43           C  
ATOM   2964  CA  PHE A 282       9.167   4.964  38.703  1.00  6.44           C  
ATOM   2975  CA  THR A 283      10.720   1.702  39.917  1.00  6.45           C  
ATOM   2982  CA  LEU A 284      14.017   3.345  40.940  1.00  6.46           C  
ATOM   2990  CA  CYS A 285      12.216   6.151  42.820  1.00  6.47           C  
ATOM   2996  CA  TRP A 286       9.668   4.013  44.670  1.00  6.48           C  
ATOM   3010  CA  LEU A 287      11.331   0.597  45.152  1.00  6.49           C  
ATOM   3018  CA  PRO A 288      13.733   1.716  47.953  1.00  6.50           C  
ATOM   3025  CA  PHE A 289      10.779   3.013  49.979  1.00  6.51           C  
ATOM   3036  CA  PHE A 290       8.741  -0.166  49.463  1.00  6.52           C  
ATOM   3047  CA  ILE A 291      11.673  -2.531  50.152  1.00  6.53           C  
ATOM   3055  CA  VAL A 292      12.460  -0.629  53.370  1.00  6.54           C  
ATOM   3062  CA  ASN A 293       8.764  -0.594  54.153  1.00  6.55           C  
ATOM   3070  CA  ILE A 294       8.700  -4.403  54.270  1.00  6.56           C  
ATOM   3078  CA  VAL A 295      12.069  -4.685  56.071  1.00  6.57           C  
ATOM   3085  CA  HIS A 296      10.437  -2.608  58.860  1.00  6.58           C  
ATOM   3095  CA  VAL A 297       7.788  -5.363  59.284  1.00  6.59           C  
ATOM   3102  CA  ILE A 298      10.256  -8.235  59.857  1.00  6.60           C  
ATOM   3110  CA  GLN A 299      12.907  -6.559  62.080  1.00                 C  
ATOM   3115  CA  ASP A 300      11.043  -3.453  63.259  1.00                 C  
ATOM   3123  CA  ASN A 301      13.842  -1.505  64.987  1.00                 C  
ATOM   3131  CA  LEU A 302      16.163  -1.108  61.977  1.00                 C  
ATOM   3139  CA  ILE A 303      14.815   1.818  59.886  1.00                 C  
ATOM   3147  CA  ARG A 304      14.530   5.419  61.202  1.00                 C  
ATOM   3154  CA  LYS A 305      11.479   7.713  60.739  1.00  7.31           C  
ATOM   3163  CA  GLU A 306      13.839  10.230  59.083  1.00  7.32           C  
ATOM   3168  CA  VAL A 307      15.003   7.562  56.603  1.00  7.33           C  
ATOM   3175  CA  TYR A 308      11.388   6.480  55.975  1.00  7.34           C  
ATOM   3187  CA  ILE A 309      10.070  10.003  55.245  1.00  7.35           C  
ATOM   3195  CA  LEU A 310      13.085  10.746  52.990  1.00  7.36           C  
ATOM   3203  CA  LEU A 311      12.591   7.575  50.900  1.00  7.37           C  
ATOM   3211  CA  ASN A 312       8.932   8.537  50.552  1.00  7.38           C  
ATOM   3219  CA  TRP A 313      10.026  11.929  49.180  1.00  7.39           C  
ATOM   3233  CA  ILE A 314      12.244  10.289  46.551  1.00  7.40           C  
ATOM   3241  CA  GLY A 315       8.881   8.782  45.581  1.00  7.41           C  
ATOM   3245  CA  TYR A 316       7.083  12.162  45.624  1.00  7.42           C  
ATOM   3257  CA  VAL A 317       9.682  13.731  43.339  1.00  7.43           C  
ATOM   3264  CA  ASN A 318       8.873  11.080  40.669  1.00  7.45           C  
ATOM   3272  CA  SER A 319       5.580  12.901  39.980  1.00  7.46           C  
ATOM   3278  CA  GLY A 320       7.703  15.528  38.212  1.00  7.47           C  
ATOM   3282  CA  PHE A 321       9.971  13.431  35.978  1.00  7.48           C  
ATOM   3293  CA  ASN A 322       7.466  12.205  33.373  1.00  7.49           C  
ATOM   3301  CA  PRO A 323       6.818  15.583  31.659  1.00  7.50           C  
ATOM   3308  CA  LEU A 324      10.590  15.982  31.110  1.00  7.51           C  
ATOM   3316  CA  ILE A 325      10.993  12.429  29.807  1.00  7.52           C  
ATOM   3324  CA  TYR A 326       8.143  13.135  27.332  1.00  7.53           C  
ATOM   3336  CA  CYS A 327      10.375  15.750  25.667  1.00  7.54           C  
ATOM   3342  CA  ARG A 328      12.018  12.802  23.907  1.00  7.55           C  
ATOM   3353  CA  SER A 329       8.768  12.439  21.906  1.00  7.56           C  
ATOM   3359  CA  PRO A 330       8.798  14.809  18.903  1.00                 C  
ATOM   3366  CA  ASP A 331       4.972  14.722  18.920  1.00                 C  
ATOM   3374  CA  PHE A 332       5.009  15.885  22.561  1.00  8.50           C  
ATOM   3385  CA  ARG A 333       7.630  18.592  21.901  1.00  8.51           C  
ATOM   3396  CA  ILE A 334       5.698  20.328  19.103  1.00  8.52           C  
ATOM   3404  CA  ALA A 335       2.717  20.098  21.481  1.00  8.53           C  
ATOM   3409  CA  PHE A 336       4.559  21.669  24.435  1.00  8.54           C  
ATOM   3420  CA  GLN A 337       5.914  24.610  22.445  1.00  8.55           C  
ATOM   3429  CA  GLU A 338       2.552  25.385  20.811  1.00  8.56           C  
ATOM   3438  CA  LEU A 339       1.080  25.440  24.330  1.00  8.57           C  
ATOM   3446  CA  LEU A 340       4.000  27.445  25.738  1.00                 C  
ATOM   3454  CA  CYS A 341       3.753  29.769  22.701  1.00                 C  
ATOM   3460  CA  LEU A 342       7.320  29.208  21.374  1.00                 C  
