# Supplementary material for: Unifying view of mechanical and functional hotspots across class A GPCRs
Source: PLoS Comput Biol. 2017 Feb 3;13(2):e1005381. doi: 10.1371/journal.pcbi.1005381 (PMC5315405; doi:10.1371/journal.pcbi.1005381)
Supplement: S1 Additional Data — Contains all PDB structures used for the analysis, annotated with the GPCRdb numbering scheme. For each receptor, a decomposition into quasi-rigid domains is provided, along with the corresponding single-receptor bridging score. (ZIP) [file pcbi.1005381.s003.zip › SI_additional_data/B2AR/structures/3NYA_CA_GPCRDB.pdb]

ATOM      2  CA  TRP A  32     -18.091  25.544 -56.851  1.00  1.31           C  
ATOM     16  CA  VAL A  33     -14.397  24.693 -57.266  1.00  1.32           C  
ATOM     23  CA  VAL A  34     -13.655  27.519 -54.813  1.00  1.33           C  
ATOM     30  CA  GLY A  35     -15.861  26.205 -51.992  1.00  1.34           C  
ATOM     34  CA  MET A  36     -14.043  22.887 -52.185  1.00  1.35           C  
ATOM     42  CA  GLY A  37     -10.691  24.716 -51.811  1.00  1.36           C  
ATOM     46  CA  ILE A  38     -11.822  26.320 -48.555  1.00  1.37           C  
ATOM     54  CA  VAL A  39     -13.074  22.964 -47.252  1.00  1.38           C  
ATOM     61  CA  MET A  40      -9.702  21.420 -48.173  1.00  1.39           C  
ATOM     69  CA  SER A  41      -7.640  24.284 -46.698  1.00  1.40           C  
ATOM     75  CA  LEU A  42      -9.613  23.940 -43.474  1.00  1.41           C  
ATOM     83  CA  ILE A  43      -8.614  20.265 -43.383  1.00  1.42           C  
ATOM     91  CA  VAL A  44      -4.828  20.854 -43.806  1.00  1.43           C  
ATOM     98  CA  LEU A  45      -4.977  23.339 -40.926  1.00  1.44           C  
ATOM    106  CA  ALA A  46      -7.050  20.976 -38.755  1.00  1.45           C  
ATOM    111  CA  ILE A  47      -4.474  18.219 -39.210  1.00  1.46           C  
ATOM    119  CA  VAL A  48      -1.467  20.436 -38.466  1.00  1.47           C  
ATOM    126  CA  PHE A  49      -3.173  22.405 -35.664  1.00  1.48           C  
ATOM    137  CA  GLY A  50      -4.551  19.196 -34.192  1.00  1.49           C  
ATOM    141  CA  ASN A  51      -1.374  17.088 -34.424  1.00  1.50           C  
ATOM    149  CA  VAL A  52       1.231  19.629 -33.323  1.00  1.51           C  
ATOM    156  CA  LEU A  53      -1.105  20.222 -30.349  1.00  1.52           C  
ATOM    164  CA  VAL A  54      -0.866  16.489 -29.583  1.00  1.53           C  
ATOM    171  CA  ILE A  55       2.885  16.276 -30.151  1.00  1.54           C  
ATOM    179  CA  THR A  56       3.797  19.423 -28.195  1.00  1.55           C  
ATOM    186  CA  ALA A  57       1.661  18.453 -25.172  1.00  1.56           C  
ATOM    191  CA  ILE A  58       3.565  15.167 -24.856  1.00  1.57           C  
ATOM    199  CA  ALA A  59       6.897  16.966 -25.412  1.00  1.58           C  
ATOM    204  CA  LYS A  60       6.235  19.536 -22.649  1.00  1.59           C  
ATOM    213  CA  PHE A  61       4.448  17.696 -19.848  1.00                 C  
ATOM    224  CA  GLU A  62       6.285  14.810 -18.189  1.00                 C  
ATOM    233  CA  ARG A  63       3.026  13.335 -16.884  1.00                 C  
ATOM    244  CA  LEU A  64       1.927  12.584 -20.452  1.00                 C  
ATOM    252  CA  GLN A  65       5.227  10.771 -21.234  1.00                 C  
ATOM    261  CA  THR A  66       4.152   7.131 -21.048  1.00                 C  
ATOM    268  CA  VAL A  67       4.703   4.148 -23.342  1.00  2.38           C  
ATOM    275  CA  THR A  68       1.159   4.489 -24.775  1.00  2.39           C  
ATOM    282  CA  ASN A  69       1.727   8.213 -25.382  1.00  2.40           C  
ATOM    290  CA  TYR A  70       5.081   7.583 -27.082  1.00  2.41           C  
ATOM    302  CA  PHE A  71       3.297   5.562 -29.763  1.00  2.42           C  
ATOM    313  CA  ILE A  72       0.518   8.151 -30.062  1.00  2.43           C  
ATOM    321  CA  THR A  73       3.302  10.658 -30.863  1.00  2.44           C  
ATOM    328  CA  SER A  74       4.519   8.515 -33.775  1.00  2.45           C  
ATOM    334  CA  LEU A  75       0.862   8.266 -34.807  1.00  2.46           C  
ATOM    342  CA  ALA A  76       0.590  12.068 -34.580  1.00  2.47           C  
ATOM    347  CA  CYS A  77       3.808  12.451 -36.608  1.00  2.48           C  
ATOM    353  CA  ALA A  78       2.428  10.385 -39.465  1.00  2.49           C  
ATOM    358  CA  ASP A  79      -0.697  12.519 -39.413  1.00  2.50           C  
ATOM    366  CA  LEU A  80       1.373  15.760 -39.333  1.00  2.51           C  
ATOM    374  CA  VAL A  81       3.550  14.549 -42.248  1.00  2.52           C  
ATOM    381  CA  MET A  82       0.277  13.605 -43.914  1.00  2.53           C  
ATOM    389  CA  GLY A  83      -1.166  17.090 -43.324  1.00  2.54           C  
ATOM    393  CA  LEU A  84       2.048  18.977 -44.210  1.00  2.55           C  
ATOM    401  CA  ALA A  85       3.215  16.831 -47.160  1.00                 C  
ATOM    406  CA  VAL A  86       0.451  14.557 -48.461  1.00  2.56           C  
ATOM    413  CA  VAL A  87      -2.831  16.435 -48.132  1.00  2.57           C  
ATOM    420  CA  PRO A  88      -1.952  19.912 -49.501  1.00  2.58           C  
ATOM    427  CA  PHE A  89      -0.366  18.525 -52.684  1.00  2.59           C  
ATOM    438  CA  GLY A  90      -3.395  16.247 -53.171  1.00  2.60           C  
ATOM    442  CA  ALA A  91      -5.761  19.218 -53.005  1.00  2.61           C  
ATOM    447  CA  ALA A  92      -3.591  21.095 -55.506  1.00  2.62           C  
ATOM    452  CA  HIS A  93      -3.516  18.014 -57.742  1.00  2.63           C  
ATOM    462  CA  ILE A  94      -7.304  17.735 -57.680  1.00  2.64           C  
ATOM    470  CA  LEU A  95      -8.137  21.411 -58.276  1.00  2.65           C  
ATOM    478  CA  MET A  96      -5.489  22.166 -60.926  1.00  2.66           C  
ATOM    486  CA  LYS A  97      -6.753  18.874 -62.508  1.00                 C  
ATOM    495  CA  MET A  98      -3.110  17.987 -63.187  1.00                 C  
ATOM    503  CA  TRP A  99       0.185  17.393 -61.413  1.00                 C  
ATOM    517  CA  THR A 100       2.552  20.374 -61.625  1.00                 C  
ATOM    524  CA  PHE A 101       5.425  19.441 -59.251  1.00                 C  
ATOM    535  CA  GLY A 102       7.563  17.315 -61.597  1.00  3.21           C  
ATOM    539  CA  ASN A 103       7.737  13.517 -61.793  1.00  3.22           C  
ATOM    547  CA  PHE A 104      10.173  13.279 -58.842  1.00  3.23           C  
ATOM    558  CA  TRP A 105       7.870  14.760 -56.192  1.00  3.24           C  
ATOM    572  CA  CYS A 106       5.074  12.726 -57.800  1.00  3.25           C  
ATOM    578  CA  GLU A 107       6.996   9.558 -56.974  1.00  3.26           C  
ATOM    587  CA  PHE A 108       8.080  11.024 -53.598  1.00  3.27           C  
ATOM    598  CA  TRP A 109       4.617  12.399 -52.650  1.00  3.28           C  
ATOM    612  CA  THR A 110       3.321   8.863 -53.126  1.00  3.29           C  
ATOM    619  CA  SER A 111       5.966   7.094 -51.008  1.00  3.30           C  
ATOM    625  CA  ILE A 112       5.502   9.650 -48.226  1.00  3.31           C  
ATOM    633  CA  ASP A 113       1.719   9.090 -48.470  1.00  3.32           C  
ATOM    641  CA  VAL A 114       2.055   5.304 -48.493  1.00  3.33           C  
ATOM    648  CA  LEU A 115       4.642   5.518 -45.677  1.00  3.34           C  
ATOM    656  CA  CYS A 116       2.189   7.358 -43.410  1.00  3.35           C  
ATOM    662  CA  VAL A 117      -0.745   4.979 -43.879  1.00  3.36           C  
ATOM    669  CA  THR A 118       1.571   2.002 -43.276  1.00  3.37           C  
ATOM    676  CA  ALA A 119       3.282   3.561 -40.231  1.00  3.38           C  
ATOM    681  CA  SER A 120      -0.139   4.588 -38.879  1.00  3.39           C  
ATOM    687  CA  ILE A 121      -1.855   1.185 -38.980  1.00  3.40           C  
ATOM    695  CA  TRP A 122       1.236  -0.690 -37.727  1.00  3.41           C  
ATOM    709  CA  THR A 123       1.533   1.746 -34.810  1.00  3.42           C  
ATOM    716  CA  LEU A 124      -2.102   1.009 -33.895  1.00  3.43           C  
ATOM    724  CA  CYS A 125      -1.341  -2.710 -34.128  1.00  3.44           C  
ATOM    730  CA  VAL A 126       1.680  -2.352 -31.809  1.00  3.45           C  
ATOM    737  CA  ILE A 127      -0.516  -0.300 -29.427  1.00  3.46           C  
ATOM    745  CA  ALA A 128      -3.050  -3.132 -29.300  1.00  3.47           C  
ATOM    750  CA  VAL A 129      -0.276  -5.639 -28.500  1.00  3.48           C  
ATOM    757  CA  ASP A 130       1.233  -3.343 -25.881  1.00  3.49           C  
ATOM    765  CA  ARG A 131      -2.193  -3.006 -24.256  1.00  3.50           C  
ATOM    776  CA  TYR A 132      -2.703  -6.770 -24.344  1.00  3.51           C  
ATOM    788  CA  PHE A 133       0.548  -7.580 -22.576  1.00  3.52           C  
ATOM    799  CA  ALA A 134      -0.217  -4.826 -20.061  1.00  3.53           C  
ATOM    804  CA  ILE A 135      -3.635  -6.234 -19.074  1.00  3.54           C  
ATOM    812  CA  THR A 136      -2.583  -9.904 -18.789  1.00  3.55           C  
ATOM    819  CA  SER A 137       0.380  -8.892 -16.589  1.00                 C  
ATOM    825  CA  PRO A 138       0.159  -8.508 -12.785  1.00                 C  
ATOM    832  CA  PHE A 139       0.544  -4.778 -13.477  1.00                 C  
ATOM    843  CA  LYS A 140      -2.773  -4.309 -15.237  1.00                 C  
ATOM    852  CA  TYR A 141      -2.983  -1.128 -17.344  1.00                 C  
ATOM    864  CA  GLN A 142       0.809  -0.566 -17.284  1.00                 C  
ATOM    873  CA  SER A 143       3.067  -1.317 -20.260  1.00                 C  
ATOM    879  CA  LEU A 144       5.699  -4.100 -20.093  1.00                 C  
ATOM    887  CA  LEU A 145       8.003  -2.119 -22.386  1.00                 C  
ATOM    895  CA  THR A 146      10.464   0.464 -21.082  1.00                 C  
ATOM    902  CA  LYS A 147      10.568   4.005 -22.432  1.00  4.39           C  
ATOM    911  CA  ASN A 148      13.810   3.220 -24.299  1.00  4.40           C  
ATOM    919  CA  LYS A 149      12.771  -0.177 -25.620  1.00  4.41           C  
ATOM    928  CA  ALA A 150       9.592   1.565 -26.880  1.00  4.42           C  
ATOM    933  CA  ARG A 151      11.489   4.290 -28.755  1.00  4.43           C  
ATOM    944  CA  VAL A 152      13.221   1.527 -30.736  1.00  4.44           C  
ATOM    951  CA  ILE A 153       9.947  -0.257 -31.600  1.00  4.45           C  
ATOM    959  CA  ILE A 154       8.874   3.052 -33.196  1.00  4.46           C  
ATOM    967  CA  LEU A 155      12.129   3.418 -35.197  1.00  4.47           C  
ATOM    975  CA  MET A 156      11.860  -0.179 -36.462  1.00  4.48           C  
ATOM    983  CA  VAL A 157       8.241   0.354 -37.553  1.00  4.49           C  
ATOM    990  CA  TRP A 158       9.359   3.401 -39.561  1.00  4.50           C  
ATOM   1004  CA  ILE A 159      12.494   1.707 -40.946  1.00  4.51           C  
ATOM   1012  CA  VAL A 160      10.550  -1.339 -42.166  1.00  4.52           C  
ATOM   1019  CA  SER A 161       7.611   0.851 -43.299  1.00  4.53           C  
ATOM   1025  CA  GLY A 162       9.967   3.195 -45.151  1.00  4.54           C  
ATOM   1029  CA  LEU A 163      11.694   0.333 -46.953  1.00  4.55           C  
ATOM   1037  CA  THR A 164       8.396  -1.359 -47.964  1.00  4.56           C  
ATOM   1044  CA  SER A 165       6.855   2.004 -48.910  1.00  4.57           C  
ATOM   1050  CA  PHE A 166       9.798   3.501 -50.817  1.00  4.58           C  
ATOM   1061  CA  LEU A 167      11.644   0.665 -52.583  1.00  4.59           C  
ATOM   1069  CA  PRO A 168       8.552  -0.523 -54.478  1.00  4.60           C  
ATOM   1076  CA  ILE A 169       7.915   3.064 -55.592  1.00  4.61           C  
ATOM   1084  CA  GLN A 170      11.473   4.251 -56.329  1.00  4.62           C  
ATOM   1093  CA  MET A 171      12.545   0.938 -57.936  1.00                 C  
ATOM   1101  CA  HIS A 172       9.514   1.138 -60.295  1.00                 C  
ATOM   1111  CA  TRP A 173       8.365  -2.369 -59.171  1.00                 C  
ATOM   1125  CA  TYR A 174       4.803  -1.068 -58.681  1.00                 C  
ATOM   1137  CA  ARG A 175       4.411  -0.006 -62.288  1.00                 C  
ATOM   1148  CA  ALA A 176       1.622  -1.125 -64.600  1.00                 C  
ATOM   1153  CA  THR A 177       2.681  -2.601 -67.960  1.00                 C  
ATOM   1160  CA  HIS A 178      -0.312  -1.490 -70.086  1.00                 C  
ATOM   1170  CA  GLN A 179      -0.220   1.530 -72.468  1.00                 C  
ATOM   1179  CA  GLU A 180      -2.644   3.943 -70.748  1.00                 C  
ATOM   1188  CA  ALA A 181      -0.358   3.798 -67.682  1.00                 C  
ATOM   1193  CA  ILE A 182       2.908   4.227 -69.621  1.00                 C  
ATOM   1201  CA  ASN A 183       1.597   7.495 -71.076  1.00                 C  
ATOM   1209  CA  CYS A 184       1.056   8.860 -67.552  1.00                 C  
ATOM   1215  CA  TYR A 185       4.598   7.817 -66.477  1.00                 C  
ATOM   1227  CA  ALA A 186       6.561   9.629 -69.218  1.00                 C  
ATOM   1232  CA  GLU A 187       4.334  12.703 -68.722  1.00                 C  
ATOM   1241  CA  GLU A 188       5.520  15.195 -66.076  1.00                 C  
ATOM   1250  CA  THR A 189       1.955  16.507 -65.623  1.00                 C  
ATOM   1257  CA  CYS A 190       0.256  13.134 -64.977  1.00                 C  
ATOM   1263  CA  CYS A 191       0.604  11.729 -61.443  1.00                 C  
ATOM   1269  CA  ASP A 192      -2.387   9.379 -61.448  1.00                 C  
ATOM   1277  CA  PHE A 193      -1.524   6.353 -59.327  1.00                 C  
ATOM   1288  CA  PHE A 194      -1.206   3.302 -61.583  1.00                 C  
ATOM   1299  CA  THR A 195       0.099  -0.002 -60.256  1.00                 C  
ATOM   1306  CA  ASN A 196       0.316  -3.651 -61.343  1.00                 C  
ATOM   1314  CA  GLN A 197      -2.166  -6.173 -59.954  1.00  5.37           C  
ATOM   1323  CA  ALA A 198       0.451  -8.054 -57.895  1.00  5.38           C  
ATOM   1328  CA  TYR A 199       1.753  -4.901 -56.182  1.00  5.39           C  
ATOM   1340  CA  ALA A 200      -1.777  -3.781 -55.319  1.00  5.40           C  
ATOM   1345  CA  ILE A 201      -2.327  -7.109 -53.540  1.00  5.41           C  
ATOM   1353  CA  ALA A 202       1.104  -7.487 -51.916  1.00  5.42           C  
ATOM   1358  CA  SER A 203       1.229  -3.877 -50.715  1.00  5.43           C  
ATOM   1364  CA  SER A 204      -2.334  -4.036 -49.332  1.00  5.44           C  
ATOM   1370  CA  ILE A 205      -1.989  -7.237 -47.324  1.00  5.45           C  
ATOM   1378  CA  VAL A 206       1.314  -6.213 -45.718  1.00  5.46           C  
ATOM   1385  CA  SER A 207       0.597  -2.492 -45.393  1.00                 C  
ATOM   1391  CA  PHE A 208      -2.999  -2.720 -44.114  1.00  5.47           C  
ATOM   1402  CA  TYR A 209      -4.802  -6.091 -43.998  1.00  5.48           C  
ATOM   1414  CA  VAL A 210      -2.292  -7.953 -41.826  1.00  5.49           C  
ATOM   1421  CA  PRO A 211      -1.974  -5.275 -39.079  1.00  5.50           C  
ATOM   1428  CA  LEU A 212      -5.690  -4.333 -39.214  1.00  5.51           C  
ATOM   1436  CA  VAL A 213      -6.632  -7.966 -38.610  1.00  5.52           C  
ATOM   1443  CA  ILE A 214      -4.121  -8.602 -35.820  1.00  5.53           C  
ATOM   1451  CA  MET A 215      -5.230  -5.277 -34.271  1.00  5.54           C  
ATOM   1459  CA  VAL A 216      -8.941  -6.146 -34.271  1.00  5.55           C  
ATOM   1466  CA  PHE A 217      -8.297  -9.680 -33.034  1.00  5.56           C  
ATOM   1477  CA  VAL A 218      -5.981  -8.625 -30.214  1.00  5.57           C  
ATOM   1484  CA  TYR A 219      -7.879  -5.534 -29.051  1.00  5.58           C  
ATOM   1496  CA  SER A 220     -11.300  -7.188 -28.798  1.00  5.59           C  
ATOM   1502  CA  ARG A 221      -9.458  -9.531 -26.399  1.00  5.60           C  
ATOM   1513  CA  VAL A 222      -8.057  -6.529 -24.523  1.00  5.61           C  
ATOM   1520  CA  PHE A 223     -11.723  -5.561 -23.948  1.00  5.62           C  
ATOM   1531  CA  GLN A 224     -12.597  -9.109 -22.854  1.00  5.63           C  
ATOM   1540  CA  GLU A 225      -9.629  -9.136 -20.504  1.00  5.64           C  
ATOM   1549  CA  ALA A 226     -10.705  -5.900 -18.740  1.00  5.65           C  
ATOM   1554  CA  LYS A 227     -14.345  -6.943 -18.361  1.00  5.66           C  
ATOM   1563  CA  ARG A 228     -13.448 -10.430 -17.098  1.00  5.67           C  
ATOM   1574  CA  GLN A 229     -10.588  -9.245 -14.837  1.00  5.68           C  
ATOM   1583  CA  LEU A 230     -12.834  -6.888 -12.884  1.00                 C  
ATOM   2866  CA  LYS A 263     -17.954  -1.198 -18.136  1.00                 C  
ATOM   2875  CA  PHE A 264     -15.842   1.851 -19.009  1.00                 C  
ATOM   2886  CA  CYS A 265     -16.294   3.244 -15.466  1.00                 C  
ATOM   2892  CA  LEU A 266     -12.708   2.849 -14.187  1.00                 C  
ATOM   2900  CA  LYS A 267     -10.110   5.402 -15.369  1.00  6.29           C  
ATOM   2909  CA  GLU A 268      -7.796   3.012 -17.227  1.00  6.30           C  
ATOM   2918  CA  HIS A 269     -10.966   1.449 -18.670  1.00  6.31           C  
ATOM   2928  CA  LYS A 270     -11.867   4.859 -20.083  1.00  6.32           C  
ATOM   2937  CA  ALA A 271      -8.248   5.152 -21.255  1.00  6.33           C  
ATOM   2942  CA  LEU A 272      -8.736   1.831 -23.050  1.00  6.34           C  
ATOM   2950  CA  LYS A 273     -11.996   2.903 -24.776  1.00  6.35           C  
ATOM   2959  CA  THR A 274     -10.388   6.060 -26.122  1.00  6.36           C  
ATOM   2966  CA  LEU A 275      -7.651   3.861 -27.639  1.00  6.37           C  
ATOM   2974  CA  GLY A 276     -10.514   1.691 -28.911  1.00  6.38           C  
ATOM   2978  CA  ILE A 277     -12.107   4.714 -30.578  1.00  6.39           C  
ATOM   2986  CA  ILE A 278      -9.003   5.850 -32.510  1.00  6.40           C  
ATOM   2994  CA  MET A 279      -8.509   2.250 -33.747  1.00  6.41           C  
ATOM   3002  CA  GLY A 280     -12.139   1.785 -34.825  1.00  6.42           C  
ATOM   3006  CA  THR A 281     -12.180   5.132 -36.615  1.00  6.43           C  
ATOM   3013  CA  PHE A 282      -9.028   4.415 -38.657  1.00  6.44           C  
ATOM   3024  CA  THR A 283     -10.735   1.185 -39.673  1.00  6.45           C  
ATOM   3031  CA  LEU A 284     -13.948   2.933 -40.759  1.00  6.46           C  
ATOM   3039  CA  CYS A 285     -11.977   5.659 -42.556  1.00  6.47           C  
ATOM   3045  CA  TRP A 286      -9.732   3.439 -44.697  1.00  6.48           C  
ATOM   3059  CA  LEU A 287     -11.541   0.051 -44.990  1.00  6.49           C  
ATOM   3067  CA  PRO A 288     -13.906   1.200 -47.772  1.00  6.50           C  
ATOM   3074  CA  PHE A 289     -10.932   2.533 -49.782  1.00  6.51           C  
ATOM   3085  CA  PHE A 290      -8.838  -0.619 -49.247  1.00  6.52           C  
ATOM   3096  CA  ILE A 291     -11.619  -3.066 -50.025  1.00  6.53           C  
ATOM   3104  CA  VAL A 292     -12.556  -1.129 -53.181  1.00  6.54           C  
ATOM   3111  CA  ASN A 293      -8.840  -1.144 -54.045  1.00  6.55           C  
ATOM   3119  CA  ILE A 294      -8.911  -4.972 -53.960  1.00  6.56           C  
ATOM   3127  CA  VAL A 295     -12.212  -5.124 -55.874  1.00  6.57           C  
ATOM   3134  CA  HIS A 296     -10.629  -2.997 -58.637  1.00  6.58           C  
ATOM   3144  CA  VAL A 297      -7.902  -5.663 -59.048  1.00  6.59           C  
ATOM   3151  CA  ILE A 298     -10.513  -8.471 -59.269  1.00  6.60           C  
ATOM   3159  CA  GLN A 299     -12.984  -6.436 -61.423  1.00                 C  
ATOM   3168  CA  ASP A 300     -11.149  -3.880 -63.619  1.00                 C  
ATOM   3176  CA  ASN A 301     -14.257  -1.819 -64.585  1.00                 C  
ATOM   3184  CA  LEU A 302     -16.232  -1.447 -61.281  1.00                 C  
ATOM   3192  CA  ILE A 303     -14.073   1.370 -59.810  1.00                 C  
ATOM   3200  CA  ARG A 304     -14.025   4.821 -61.476  1.00                 C  
ATOM   3211  CA  LYS A 305     -11.470   7.571 -60.734  1.00  7.31           C  
ATOM   3220  CA  GLU A 306     -13.970   9.767 -58.828  1.00  7.32           C  
ATOM   3229  CA  VAL A 307     -14.718   6.970 -56.341  1.00  7.33           C  
ATOM   3236  CA  TYR A 308     -11.069   6.005 -55.714  1.00  7.34           C  
ATOM   3248  CA  ILE A 309     -10.143   9.645 -55.007  1.00  7.35           C  
ATOM   3256  CA  LEU A 310     -13.249  10.306 -52.832  1.00  7.36           C  
ATOM   3264  CA  LEU A 311     -12.713   7.153 -50.726  1.00  7.37           C  
ATOM   3272  CA  ASN A 312      -9.011   7.960 -50.438  1.00  7.38           C  
ATOM   3280  CA  TRP A 313     -10.056  11.333 -49.070  1.00  7.39           C  
ATOM   3294  CA  ILE A 314     -12.073   9.880 -46.164  1.00  7.40           C  
ATOM   3302  CA  GLY A 315      -8.759   8.268 -45.244  1.00  7.41           C  
ATOM   3306  CA  TYR A 316      -7.101  11.699 -45.420  1.00  7.42           C  
ATOM   3318  CA  VAL A 317      -9.805  13.244 -43.188  1.00  7.43           C  
ATOM   3325  CA  ASN A 318      -8.862  10.576 -40.596  1.00  7.45           C  
ATOM   3333  CA  SER A 319      -5.618  12.499 -39.830  1.00  7.46           C  
ATOM   3339  CA  GLY A 320      -7.512  15.289 -38.068  1.00  7.47           C  
ATOM   3343  CA  PHE A 321      -9.857  13.224 -35.891  1.00  7.48           C  
ATOM   3354  CA  ASN A 322      -7.362  11.812 -33.372  1.00  7.49           C  
ATOM   3362  CA  PRO A 323      -6.605  15.090 -31.521  1.00  7.50           C  
ATOM   3369  CA  LEU A 324     -10.352  15.637 -31.095  1.00  7.51           C  
ATOM   3377  CA  ILE A 325     -10.754  12.068 -29.796  1.00  7.52           C  
ATOM   3385  CA  TYR A 326      -8.007  12.619 -27.199  1.00  7.53           C  
ATOM   3397  CA  CYS A 327     -10.256  15.296 -25.595  1.00  7.54           C  
ATOM   3403  CA  ARG A 328     -11.934  12.299 -23.941  1.00  7.55           C  
ATOM   3414  CA  SER A 329      -8.798  11.967 -21.801  1.00  7.56           C  
ATOM   3420  CA  PRO A 330      -8.890  14.536 -18.947  1.00                 C  
ATOM   3427  CA  ASP A 331      -5.065  14.315 -18.895  1.00                 C  
ATOM   3435  CA  PHE A 332      -4.988  15.462 -22.540  1.00  8.50           C  
ATOM   3446  CA  ARG A 333      -7.834  17.946 -22.084  1.00  8.51           C  
ATOM   3457  CA  ILE A 334      -6.069  19.766 -19.217  1.00  8.52           C  
ATOM   3465  CA  ALA A 335      -2.972  19.718 -21.439  1.00  8.53           C  
ATOM   3470  CA  PHE A 336      -4.620  21.180 -24.523  1.00  8.54           C  
ATOM   3481  CA  GLN A 337      -6.085  24.100 -22.550  1.00  8.55           C  
ATOM   3490  CA  GLU A 338      -2.796  24.955 -20.826  1.00  8.56           C  
ATOM   3499  CA  LEU A 339      -1.048  24.979 -24.246  1.00  8.57           C  
ATOM   3507  CA  LEU A 340      -3.821  27.000 -25.903  1.00                 C  
ATOM   3515  CA  CYS A 341      -3.543  29.300 -22.840  1.00                 C  
ATOM   3521  CA  LEU A 342      -7.273  29.146 -21.969  1.00                 C  
