# Supplementary material for: Unifying view of mechanical and functional hotspots across class A GPCRs
Source: PLoS Comput Biol. 2017 Feb 3;13(2):e1005381. doi: 10.1371/journal.pcbi.1005381 (PMC5315405; doi:10.1371/journal.pcbi.1005381)
Supplement: S1 Additional Data — Contains all PDB structures used for the analysis, annotated with the GPCRdb numbering scheme. For each receptor, a decomposition into quasi-rigid domains is provided, along with the corresponding single-receptor bridging score. (ZIP) [file pcbi.1005381.s003.zip › SI_additional_data/B2AR/structures/3P0G_CA.pdb]

ATOM      2  CA  ASP A  23      69.082   4.586  44.034  1.00180.39           C  
ATOM     10  CA  VAL A  24      71.992   5.286  41.602  1.00181.61           C  
ATOM     17  CA  THR A  25      74.097   2.302  40.367  1.00178.64           C  
ATOM     24  CA  GLN A  26      75.056   1.092  36.824  1.00164.22           C  
ATOM     33  CA  GLN A  27      71.741  -0.895  36.559  1.00160.89           C  
ATOM     42  CA  ARG A  28      69.090   1.778  37.556  1.00154.83           C  
ATOM     53  CA  ASP A  29      69.798   3.347  34.083  1.00143.58           C  
ATOM     61  CA  GLU A  30      69.163   0.035  32.145  1.00135.74           C  
ATOM     70  CA  VAL A  31      65.577   0.235  33.605  1.00133.17           C  
ATOM     77  CA  TRP A  32      64.553   3.806  32.558  1.00127.46           C  
ATOM     91  CA  VAL A  33      65.894   2.658  29.116  1.00115.43           C  
ATOM     98  CA  VAL A  34      63.525  -0.436  29.038  1.00110.54           C  
ATOM    105  CA  GLY A  35      60.792   1.813  30.504  1.00107.44           C  
ATOM    109  CA  MET A  36      61.207   4.396  27.687  1.00 99.44           C  
ATOM    117  CA  GLY A  37      61.881   1.529  25.221  1.00 89.67           C  
ATOM    121  CA  ILE A  38      58.432  -0.014  25.666  1.00 86.32           C  
ATOM    129  CA  VAL A  39      56.620   3.430  25.692  1.00 83.28           C  
ATOM    136  CA  MET A  40      58.255   3.985  22.257  1.00 76.31           C  
ATOM    144  CA  SER A  41      57.166   0.496  21.093  1.00 74.67           C  
ATOM    150  CA  LEU A  42      53.511   1.474  22.019  1.00 73.33           C  
ATOM    158  CA  ILE A  43      53.758   4.720  19.957  1.00 65.58           C  
ATOM    166  CA  VAL A  44      55.285   2.827  16.983  1.00 60.19           C  
ATOM    173  CA  LEU A  45      52.399   0.277  17.075  1.00 60.80           C  
ATOM    181  CA  ALA A  46      49.599   2.848  17.619  1.00 62.37           C  
ATOM    186  CA  ILE A  47      50.999   4.843  14.630  1.00 59.81           C  
ATOM    194  CA  VAL A  48      51.067   1.656  12.447  1.00 57.34           C  
ATOM    201  CA  PHE A  49      47.759   0.022  13.631  1.00 58.70           C  
ATOM    212  CA  GLY A  50      45.696   3.203  13.182  1.00 58.19           C  
ATOM    216  CA  ASN A  51      46.927   3.879   9.653  1.00 53.99           C  
ATOM    224  CA  VAL A  52      47.002   0.248   8.399  1.00 54.16           C  
ATOM    231  CA  LEU A  53      43.288   0.178   9.467  1.00 56.25           C  
ATOM    239  CA  VAL A  54      42.365   3.525   7.847  1.00 52.05           C  
ATOM    246  CA  ILE A  55      44.081   2.600   4.492  1.00 47.57           C  
ATOM    254  CA  THR A  56      42.405  -0.898   4.343  1.00 48.66           C  
ATOM    261  CA  ALA A  57      39.002   0.642   5.316  1.00 50.94           C  
ATOM    266  CA  ILE A  58      39.044   3.110   2.346  1.00 49.46           C  
ATOM    274  CA  ALA A  59      40.583   0.381   0.083  1.00 54.61           C  
ATOM    279  CA  LYS A  60      37.991  -2.340   0.952  1.00 63.00           C  
ATOM    288  CA  PHE A  61      34.740  -0.331   1.498  1.00 71.70           C  
ATOM    299  CA  GLU A  62      33.168   1.503  -1.454  1.00 76.05           C  
ATOM    308  CA  ARG A  63      30.989   3.947   0.658  1.00 79.44           C  
ATOM    319  CA  LEU A  64      34.339   5.512   1.876  1.00 71.17           C  
ATOM    327  CA  GLN A  65      35.518   6.584  -1.613  1.00 67.72           C  
ATOM    336  CA  THR A  66      34.985  10.390  -1.034  1.00 68.56           C  
ATOM    343  CA  VAL A  67      37.281  13.329  -2.215  1.00 66.18           C  
ATOM    350  CA  THR A  68      37.925  14.280   1.492  1.00 65.34           C  
ATOM    357  CA  ASN A  69      38.717  10.560   2.025  1.00 66.13           C  
ATOM    365  CA  TYR A  70      41.426  10.668  -0.684  1.00 67.89           C  
ATOM    377  CA  PHE A  71      43.005  13.333   1.469  1.00 62.69           C  
ATOM    388  CA  ILE A  72      42.627  11.178   4.668  1.00 60.40           C  
ATOM    396  CA  THR A  73      44.550   8.459   2.639  1.00 59.36           C  
ATOM    403  CA  SER A  74      47.550  10.674   1.693  1.00 56.77           C  
ATOM    409  CA  LEU A  75      47.832  11.536   5.472  1.00 55.86           C  
ATOM    417  CA  ALA A  76      47.402   7.809   6.390  1.00 57.74           C  
ATOM    422  CA  CYS A  77      50.418   6.803   4.222  1.00 59.33           C  
ATOM    428  CA  ALA A  78      52.450   9.742   5.575  1.00 60.39           C  
ATOM    433  CA  ASP A  79      51.697   8.645   9.186  1.00 62.47           C  
ATOM    441  CA  LEU A  80      52.251   4.920   8.440  1.00 63.04           C  
ATOM    449  CA  VAL A  81      55.815   5.636   7.134  1.00 61.13           C  
ATOM    456  CA  MET A  82      56.495   7.644  10.375  1.00 65.90           C  
ATOM    464  CA  GLY A  83      56.065   4.722  12.813  1.00 62.28           C  
ATOM    468  CA  LEU A  84      57.456   2.357  10.149  1.00 57.54           C  
ATOM    476  CA  ALA A  85      60.801   3.774   9.004  1.00 55.85           C  
ATOM    481  CA  VAL A  86      61.385   6.890  11.183  1.00 54.65           C  
ATOM    488  CA  VAL A  87      60.052   6.225  14.756  1.00 58.00           C  
ATOM    495  CA  PRO A  88      61.573   2.644  14.949  1.00 61.12           C  
ATOM    502  CA  PHE A  89      65.058   4.010  14.005  1.00 61.36           C  
ATOM    513  CA  GLY A  90      64.354   6.972  16.293  1.00 61.23           C  
ATOM    517  CA  ALA A  91      63.753   4.510  19.158  1.00 64.85           C  
ATOM    522  CA  ALA A  92      67.079   2.763  18.355  1.00 69.80           C  
ATOM    527  CA  HIS A  93      69.338   5.898  17.977  1.00 72.42           C  
ATOM    537  CA  ILE A  94      68.030   7.105  21.419  1.00 72.78           C  
ATOM    545  CA  LEU A  95      68.168   3.831  23.404  1.00 76.80           C  
ATOM    553  CA  MET A  96      71.421   2.840  21.589  1.00 79.65           C  
ATOM    561  CA  LYS A  97      72.691   6.292  22.785  1.00 78.37           C  
ATOM    570  CA  MET A  98      74.479   6.282  19.333  1.00 75.22           C  
ATOM    578  CA  TRP A  99      73.981   5.504  15.566  1.00 63.29           C  
ATOM    592  CA  THR A 100      74.679   2.084  14.057  1.00 66.65           C  
ATOM    599  CA  PHE A 101      73.689   2.615  10.369  1.00 63.31           C  
ATOM    610  CA  GLY A 102      76.442   4.838   8.936  1.00 67.92           C  
ATOM    614  CA  ASN A 103      76.450   8.387   7.506  1.00 71.98           C  
ATOM    622  CA  PHE A 104      74.625   7.683   4.252  1.00 72.00           C  
ATOM    633  CA  TRP A 105      71.817   5.832   6.101  1.00 69.81           C  
ATOM    647  CA  CYS A 106      71.777   8.793   8.528  1.00 71.02           C  
ATOM    653  CA  GLU A 107      71.419  11.124   5.430  1.00 70.98           C  
ATOM    662  CA  PHE A 108      68.589   8.874   4.207  1.00 67.42           C  
ATOM    673  CA  TRP A 109      66.614   8.466   7.516  1.00 65.59           C  
ATOM    687  CA  THR A 110      66.730  12.288   8.115  1.00 61.78           C  
ATOM    694  CA  SER A 111      65.258  12.711   4.610  1.00 59.64           C  
ATOM    700  CA  ILE A 112      62.309  10.309   5.347  1.00 57.87           C  
ATOM    708  CA  ASP A 113      61.726  12.183   8.659  1.00 57.45           C  
ATOM    716  CA  VAL A 114      61.281  15.568   6.946  1.00 54.38           C  
ATOM    723  CA  LEU A 115      59.408  14.055   3.866  1.00 55.83           C  
ATOM    731  CA  CYS A 116      56.806  12.504   6.208  1.00 59.21           C  
ATOM    737  CA  VAL A 117      56.445  15.498   8.581  1.00 57.08           C  
ATOM    744  CA  THR A 118      55.799  17.813   5.543  1.00 56.34           C  
ATOM    751  CA  ALA A 119      53.407  15.217   4.023  1.00 55.52           C  
ATOM    756  CA  SER A 120      51.561  14.853   7.374  1.00 54.71           C  
ATOM    762  CA  ILE A 121      51.224  18.726   7.890  1.00 53.03           C  
ATOM    770  CA  GLU A 122      50.490  19.648   4.251  1.00 54.88           C  
ATOM    779  CA  THR A 123      47.744  16.942   4.062  1.00 53.56           C  
ATOM    786  CA  LEU A 124      46.275  18.199   7.390  1.00 51.19           C  
ATOM    794  CA  CYS A 125      45.883  21.638   5.804  1.00 48.23           C  
ATOM    800  CA  VAL A 126      44.700  20.266   2.394  1.00 44.39           C  
ATOM    807  CA  ILE A 127      41.837  18.350   4.154  1.00 44.92           C  
ATOM    815  CA  ALA A 128      41.163  21.713   5.987  1.00 47.54           C  
ATOM    820  CA  VAL A 129      40.720  23.929   2.775  1.00 47.89           C  
ATOM    827  CA  ASP A 130      38.746  21.060   1.085  1.00 53.50           C  
ATOM    835  CA  ARG A 131      36.392  20.578   4.026  1.00 58.74           C  
ATOM    846  CA  TYR A 132      35.767  24.319   4.409  1.00 63.37           C  
ATOM    858  CA  PHE A 133      35.061  24.562   0.640  1.00 66.71           C  
ATOM    869  CA  ALA A 134      32.439  21.825   0.828  1.00 67.50           C  
ATOM    874  CA  ILE A 135      30.916  23.233   4.114  1.00 72.54           C  
ATOM    882  CA  THR A 136      30.840  26.844   2.750  1.00 77.10           C  
ATOM    889  CA  SER A 137      30.044  26.135  -0.951  1.00 81.48           C  
ATOM    895  CA  PRO A 138      28.849  22.535  -1.670  1.00 84.42           C  
ATOM    902  CA  PHE A 139      27.556  23.412  -5.171  1.00 89.42           C  
ATOM    913  CA  LYS A 140      30.901  24.786  -6.510  1.00 87.46           C  
ATOM    922  CA  TYR A 141      32.919  21.921  -4.801  1.00 83.43           C  
ATOM    934  CA  GLN A 142      30.728  19.077  -6.327  1.00 86.66           C  
ATOM    943  CA  SER A 143      31.319  20.528  -9.843  1.00 87.88           C  
ATOM    949  CA  LEU A 144      34.927  21.704  -9.363  1.00 79.63           C  
ATOM    957  CA  LEU A 145      36.859  19.230  -7.139  1.00 74.38           C  
ATOM    965  CA  THR A 146      37.165  15.990  -9.224  1.00 76.78           C  
ATOM    972  CA  LYS A 147      39.173  12.748  -8.428  1.00 75.02           C  
ATOM    981  CA  ASN A 148      41.602  13.639 -11.257  1.00 74.15           C  
ATOM    989  CA  LYS A 149      41.910  17.108  -9.642  1.00 72.46           C  
ATOM    998  CA  ALA A 150      42.268  15.607  -6.044  1.00 70.49           C  
ATOM   1003  CA  ARG A 151      44.910  13.006  -7.170  1.00 68.06           C  
ATOM   1014  CA  VAL A 152      46.839  16.010  -8.624  1.00 62.99           C  
ATOM   1021  CA  ILE A 153      46.593  17.949  -5.266  1.00 59.21           C  
ATOM   1029  CA  ILE A 154      48.239  14.916  -3.590  1.00 58.60           C  
ATOM   1037  CA  LEU A 155      51.083  14.601  -6.137  1.00 58.48           C  
ATOM   1045  CA  MET A 156      51.998  18.243  -5.512  1.00 59.14           C  
ATOM   1053  CA  VAL A 157      51.846  17.610  -1.641  1.00 57.14           C  
ATOM   1060  CA  TRP A 158      54.412  14.808  -2.012  1.00 52.75           C  
ATOM   1074  CA  ILE A 159      56.402  16.782  -4.716  1.00 50.78           C  
ATOM   1082  CA  VAL A 160      57.108  19.628  -2.240  1.00 51.63           C  
ATOM   1089  CA  SER A 161      57.514  17.207   0.707  1.00 49.96           C  
ATOM   1095  CA  GLY A 162      60.303  15.597  -1.369  1.00 47.18           C  
ATOM   1099  CA  LEU A 163      61.839  18.915  -2.431  1.00 47.18           C  
ATOM   1107  CA  THR A 164      61.994  20.216   1.193  1.00 48.11           C  
ATOM   1114  CA  SER A 165      63.535  16.843   2.389  1.00 48.66           C  
ATOM   1120  CA  PHE A 166      65.506  14.780  -0.167  1.00 51.33           C  
ATOM   1131  CA  LEU A 167      66.762  17.683  -2.380  1.00 50.59           C  
ATOM   1139  CA  PRO A 168      68.351  19.800   0.407  1.00 53.84           C  
ATOM   1146  CA  ILE A 169      69.391  17.072   2.906  1.00 58.96           C  
ATOM   1154  CA  GLN A 170      70.761  14.488   0.347  1.00 62.05           C  
ATOM   1163  CA  MET A 171      72.530  17.193  -1.701  1.00 64.21           C  
ATOM   1171  CA  HIS A 172      74.315  18.654   1.462  1.00 60.40           C  
ATOM   1181  CA  TRP A 173      72.580  22.027   1.060  1.00 60.42           C  
ATOM   1195  CA  TYR A 174      71.397  21.596   4.684  1.00 60.00           C  
ATOM   1207  CA  ARG A 175      74.864  21.106   6.245  1.00 65.64           C  
ATOM   1218  CA  ALA A 176      76.244  23.208   9.050  1.00 71.93           C  
ATOM   1223  CA  THR A 177      79.770  24.832   8.972  1.00 79.89           C  
ATOM   1230  CA  HIS A 178      80.904  24.899  12.661  1.00 89.82           C  
ATOM   1240  CA  GLN A 179      83.617  22.356  13.619  1.00 95.55           C  
ATOM   1249  CA  GLU A 180      81.309  20.271  15.988  1.00 94.02           C  
ATOM   1258  CA  ALA A 181      79.072  19.366  12.968  1.00 84.70           C  
ATOM   1263  CA  ILE A 182      82.067  18.846  10.605  1.00 83.96           C  
ATOM   1271  CA  ASN A 183      83.224  16.074  13.028  1.00 91.53           C  
ATOM   1279  CA  CYS A 184      79.679  14.591  13.299  1.00 88.65           C  
ATOM   1285  CA  TYR A 185      79.217  14.570   9.520  1.00 83.67           C  
ATOM   1297  CA  ALA A 186      82.545  12.640   9.251  1.00 87.49           C  
ATOM   1302  CA  GLU A 187      81.769  10.158  12.156  1.00 88.91           C  
ATOM   1311  CA  GLU A 188      79.735   7.071  11.077  1.00 81.97           C  
ATOM   1320  CA  THR A 189      78.458   6.513  14.674  1.00 84.67           C  
ATOM   1327  CA  CYS A 190      77.201  10.187  14.771  1.00 84.80           C  
ATOM   1333  CA  CYS A 191      73.595  11.056  13.706  1.00 78.47           C  
ATOM   1339  CA  ASP A 192      72.813  14.473  15.245  1.00 80.25           C  
ATOM   1347  CA  PHE A 193      70.861  16.772  12.957  1.00 76.35           C  
ATOM   1358  CA  PHE A 194      72.748  20.064  12.419  1.00 77.06           C  
ATOM   1369  CA  THR A 195      71.290  22.661   9.983  1.00 72.12           C  
ATOM   1376  CA  ASN A 196      72.429  26.071   8.685  1.00 74.18           C  
ATOM   1384  CA  GLN A 197      70.385  29.102   9.916  1.00 71.64           C  
ATOM   1393  CA  ALA A 198      68.592  29.292   6.529  1.00 62.92           C  
ATOM   1398  CA  TYR A 199      67.558  25.667   6.080  1.00 57.91           C  
ATOM   1410  CA  ALA A 200      65.912  25.452   9.490  1.00 54.89           C  
ATOM   1415  CA  ILE A 201      63.908  28.744   8.797  1.00 52.03           C  
ATOM   1423  CA  ALA A 202      62.972  27.924   5.146  1.00 47.00           C  
ATOM   1428  CA  SER A 203      61.913  24.329   5.963  1.00 46.44           C  
ATOM   1434  CA  SER A 204      59.995  25.399   9.139  1.00 49.02           C  
ATOM   1440  CA  ILE A 205      57.928  27.918   7.036  1.00 50.02           C  
ATOM   1448  CA  VAL A 206      57.199  25.308   4.277  1.00 48.18           C  
ATOM   1455  CA  SER A 207      56.637  22.191   6.507  1.00 47.11           C  
ATOM   1461  CA  PHE A 208      54.761  24.022   9.241  1.00 48.40           C  
ATOM   1472  CA  TYR A 209      53.920  27.739   9.386  1.00 47.46           C  
ATOM   1484  CA  VAL A 210      52.347  28.064   5.860  1.00 46.93           C  
ATOM   1491  CA  PRO A 211      50.090  25.004   6.591  1.00 49.92           C  
ATOM   1498  CA  LEU A 212      49.387  26.502  10.085  1.00 53.89           C  
ATOM   1506  CA  VAL A 213      48.361  29.994   8.711  1.00 58.28           C  
ATOM   1513  CA  ILE A 214      46.148  28.263   6.070  1.00 61.10           C  
ATOM   1521  CA  MET A 215      44.484  26.046   8.750  1.00 66.39           C  
ATOM   1529  CA  VAL A 216      44.028  29.046  11.088  1.00 71.20           C  
ATOM   1536  CA  PHE A 217      42.038  31.188   8.628  1.00 77.43           C  
ATOM   1547  CA  VAL A 218      40.248  28.201   7.040  1.00 76.98           C  
ATOM   1554  CA  TYR A 219      38.683  27.047  10.416  1.00 79.01           C  
ATOM   1566  CA  SER A 220      38.299  30.775  11.327  1.00 83.61           C  
ATOM   1572  CA  ARG A 221      35.779  31.248   8.450  1.00 89.64           C  
ATOM   1583  CA  VAL A 222      34.071  27.956   9.570  1.00 92.80           C  
ATOM   1590  CA  PHE A 223      33.643  29.226  13.185  1.00 97.23           C  
ATOM   1601  CA  GLN A 224      32.538  32.751  12.018  1.00102.96           C  
ATOM   1610  CA  GLU A 225      30.114  31.914   9.143  1.00107.69           C  
ATOM   1619  CA  ALA A 226      28.442  29.401  11.562  1.00108.21           C  
ATOM   1624  CA  LYS A 227      27.673  32.191  14.139  1.00111.64           C  
ATOM   1633  CA  LEU A 266      23.132  23.075  21.587  1.00132.21           C  
ATOM   1641  CA  LYS A 267      23.980  21.307  18.258  1.00130.11           C  
ATOM   1650  CA  GLU A 268      26.268  24.331  17.456  1.00125.66           C  
ATOM   1659  CA  HIS A 269      28.621  23.471  20.380  1.00118.22           C  
ATOM   1669  CA  LYS A 270      29.275  19.677  20.105  1.00110.50           C  
ATOM   1678  CA  ALA A 271      30.143  20.260  16.392  1.00 98.41           C  
ATOM   1683  CA  LEU A 272      32.296  23.358  17.261  1.00 89.77           C  
ATOM   1691  CA  LYS A 273      33.977  21.204  19.979  1.00 82.03           C  
ATOM   1700  CA  THR A 274      35.136  19.203  16.870  1.00 75.70           C  
ATOM   1707  CA  LEU A 275      37.086  21.960  15.014  1.00 67.55           C  
ATOM   1715  CA  GLY A 276      38.543  22.567  18.514  1.00 65.95           C  
ATOM   1719  CA  ILE A 277      39.805  18.946  18.723  1.00 63.19           C  
ATOM   1727  CA  ILE A 278      41.065  19.263  15.048  1.00 59.91           C  
ATOM   1735  CA  MET A 279      42.957  22.616  15.273  1.00 62.94           C  
ATOM   1743  CA  GLY A 280      44.032  21.841  18.877  1.00 67.17           C  
ATOM   1747  CA  THR A 281      45.599  18.333  18.793  1.00 67.51           C  
ATOM   1754  CA  PHE A 282      47.456  19.660  15.741  1.00 64.58           C  
ATOM   1765  CA  THR A 283      48.989  22.781  17.454  1.00 63.72           C  
ATOM   1772  CA  LEU A 284      49.451  21.055  20.845  1.00 66.47           C  
ATOM   1780  CA  CYS A 285      51.726  18.564  18.916  1.00 64.39           C  
ATOM   1786  CA  TRP A 286      53.605  20.667  16.241  1.00 59.33           C  
ATOM   1800  CA  LEU A 287      53.850  24.327  17.432  1.00 58.70           C  
ATOM   1808  CA  PRO A 288      56.122  23.464  20.487  1.00 62.26           C  
ATOM   1815  CA  PHE A 289      58.694  21.720  18.169  1.00 59.35           C  
ATOM   1826  CA  PHE A 290      58.621  24.356  15.428  1.00 58.11           C  
ATOM   1837  CA  ILE A 291      58.768  27.454  17.668  1.00 63.08           C  
ATOM   1845  CA  VAL A 292      61.801  25.868  19.319  1.00 68.82           C  
ATOM   1852  CA  ASN A 293      63.410  25.473  15.789  1.00 71.49           C  
ATOM   1860  CA  ILE A 294      63.124  29.253  15.313  1.00 77.08           C  
ATOM   1868  CA  VAL A 295      64.362  30.099  18.898  1.00 84.26           C  
ATOM   1875  CA  HIS A 296      67.377  27.835  18.342  1.00 86.66           C  
ATOM   1885  CA  VAL A 297      68.054  29.600  14.991  1.00 87.21           C  
ATOM   1892  CA  ILE A 298      68.255  33.030  16.679  1.00 91.37           C  
ATOM   1900  CA  GLN A 299      69.774  32.319  20.123  1.00 97.27           C  
ATOM   1909  CA  ASP A 300      72.328  29.527  19.647  1.00 95.70           C  
ATOM   1917  CA  ASN A 301      72.610  27.412  22.862  1.00 98.45           C  
ATOM   1925  CA  LEU A 302      69.104  28.258  24.179  1.00 97.95           C  
ATOM   1933  CA  ILE A 303      67.487  24.815  23.600  1.00 93.31           C  
ATOM   1941  CA  ARG A 304      68.763  21.491  25.084  1.00 94.43           C  
ATOM   1952  CA  LYS A 305      68.913  18.294  22.858  1.00 85.31           C  
ATOM   1961  CA  GLU A 306      66.956  16.684  25.771  1.00 83.85           C  
ATOM   1970  CA  VAL A 307      64.161  19.239  25.048  1.00 78.57           C  
ATOM   1977  CA  TYR A 308      64.417  19.354  21.205  1.00 70.56           C  
ATOM   1989  CA  ILE A 309      64.127  15.513  20.833  1.00 65.32           C  
ATOM   1997  CA  LEU A 310      61.339  15.314  23.525  1.00 67.95           C  
ATOM   2005  CA  LEU A 311      59.475  17.979  21.523  1.00 67.57           C  
ATOM   2013  CA  ASN A 312      59.934  16.178  18.133  1.00 63.71           C  
ATOM   2021  CA  TRP A 313      58.602  12.953  19.692  1.00 65.58           C  
ATOM   2035  CA  ILE A 314      55.362  14.730  20.709  1.00 66.56           C  
ATOM   2043  CA  GLY A 315      54.791  15.606  17.044  1.00 63.01           C  
ATOM   2047  CA  TYR A 316      55.843  12.029  16.006  1.00 62.62           C  
ATOM   2059  CA  VAL A 317      52.940  10.975  18.268  1.00 65.10           C  
ATOM   2066  CA  ASN A 318      50.378  13.248  16.401  1.00 63.55           C  
ATOM   2074  CA  SER A 319      50.643  10.657  13.567  1.00 61.26           C  
ATOM   2080  CA  GLY A 320      48.844   8.170  15.847  1.00 60.76           C  
ATOM   2084  CA  PHE A 321      46.012  10.637  16.637  1.00 60.79           C  
ATOM   2095  CA  ASN A 322      45.014  11.530  13.018  1.00 58.66           C  
ATOM   2103  CA  PRO A 323      43.109   8.172  12.566  1.00 58.11           C  
ATOM   2110  CA  LEU A 324      41.114   8.958  15.778  1.00 60.92           C  
ATOM   2118  CA  ILE A 325      40.350  12.584  14.540  1.00 62.20           C  
ATOM   2126  CA  TYR A 326      39.722  12.174  10.800  1.00 65.97           C  
ATOM   2138  CA  CYS A 327      38.076   8.734  10.676  1.00 71.26           C  
ATOM   2144  CA  ARG A 328      35.014   9.385  12.872  1.00 77.11           C  
ATOM   2155  CA  SER A 329      32.509   9.037   9.915  1.00 78.29           C  
ATOM   2161  CA  PRO A 330      29.696   6.464  10.653  1.00 82.64           C  
ATOM   2168  CA  ASP A 331      30.759   4.617   7.473  1.00 82.50           C  
ATOM   2176  CA  PHE A 332      34.389   4.459   8.863  1.00 78.18           C  
ATOM   2187  CA  ARG A 333      32.897   3.378  12.228  1.00 82.54           C  
ATOM   2198  CA  ILE A 334      31.019   0.578  10.298  1.00 84.21           C  
ATOM   2206  CA  ALA A 335      34.017  -0.224   8.012  1.00 79.43           C  
ATOM   2211  CA  PHE A 336      36.459  -0.571  10.949  1.00 78.71           C  
ATOM   2222  CA  GLN A 337      34.395  -3.073  12.969  1.00 83.76           C  
ATOM   2231  CA  GLU A 338      33.717  -5.262   9.872  1.00 86.80           C  
ATOM   2240  CA  LEU A 339      37.537  -5.446   9.263  1.00 83.13           C  
ATOM   2248  CA  LEU A 340      38.107  -5.969  13.045  1.00 85.03           C  
ATOM   2256  CA  CYS A 341      35.868  -9.069  12.548  1.00 93.82           C  
ATOM   2262  CA  LEU A 342      32.962  -7.632  14.623  1.00100.81           C  
ATOM   2270  CA  ARG A 343      30.254  -6.680  11.971  1.00105.33           C  
ATOM   2281  CA  ARG A 344      28.324  -8.734   9.275  1.00107.49           C  
