# Supplementary material for: Unifying view of mechanical and functional hotspots across class A GPCRs
Source: PLoS Comput Biol. 2017 Feb 3;13(2):e1005381. doi: 10.1371/journal.pcbi.1005381 (PMC5315405; doi:10.1371/journal.pcbi.1005381)
Supplement: S1 Additional Data — Contains all PDB structures used for the analysis, annotated with the GPCRdb numbering scheme. For each receptor, a decomposition into quasi-rigid domains is provided, along with the corresponding single-receptor bridging score. (ZIP) [file pcbi.1005381.s003.zip › SI_additional_data/B2AR/structures/3PDS_CA.pdb]

ATOM      2  CA  ASP A  29       8.175  29.509  -4.741  1.00149.05           C  
ATOM      7  CA  GLU A  30       6.806  27.513  -7.756  1.00148.49           C  
ATOM     16  CA  VAL A  31      10.070  27.523  -9.834  1.00143.08           C  
ATOM     23  CA  TRP A  32      12.168  27.220  -6.576  1.00135.01           C  
ATOM     37  CA  VAL A  33      11.595  23.381  -6.545  1.00130.41           C  
ATOM     44  CA  VAL A  34      13.299  23.152 -10.020  1.00127.69           C  
ATOM     51  CA  GLY A  35      16.173  25.367  -8.749  1.00120.85           C  
ATOM     55  CA  MET A  36      16.642  23.267  -5.566  1.00113.60           C  
ATOM     63  CA  GLY A  37      16.557  20.098  -7.731  1.00108.88           C  
ATOM     67  CA  ILE A  38      19.700  21.156  -9.690  1.00103.07           C  
ATOM     75  CA  VAL A  39      21.460  21.891  -6.318  1.00 95.58           C  
ATOM     82  CA  MET A  40      20.449  18.429  -4.935  1.00 92.46           C  
ATOM     90  CA  SER A  41      21.481  16.717  -8.245  1.00 90.88           C  
ATOM     96  CA  LEU A  42      25.036  18.174  -7.896  1.00 85.61           C  
ATOM    104  CA  ILE A  43      25.213  16.790  -4.287  1.00 81.37           C  
ATOM    112  CA  VAL A  44      24.399  13.242  -5.640  1.00 82.34           C  
ATOM    119  CA  LEU A  45      27.129  13.777  -8.323  1.00 82.83           C  
ATOM    127  CA  ALA A  46      29.635  15.041  -5.659  1.00 79.45           C  
ATOM    132  CA  ILE A  47      29.083  11.914  -3.472  1.00 77.25           C  
ATOM    140  CA  VAL A  48      29.316   9.297  -6.323  1.00 79.12           C  
ATOM    147  CA  PHE A  49      32.166  10.837  -8.469  1.00 78.86           C  
ATOM    158  CA  GLY A  50      34.130  11.751  -5.306  1.00 73.68           C  
ATOM    162  CA  ASN A  51      33.961   8.310  -3.621  1.00 70.36           C  
ATOM    170  CA  VAL A  52      34.530   6.446  -6.974  1.00 73.74           C  
ATOM    177  CA  LEU A  53      37.960   8.198  -7.270  1.00 72.83           C  
ATOM    185  CA  VAL A  54      38.919   7.112  -3.682  1.00 68.96           C  
ATOM    192  CA  ILE A  55      38.057   3.378  -4.277  1.00 69.71           C  
ATOM    200  CA  THR A  56      39.755   3.430  -7.759  1.00 72.47           C  
ATOM    207  CA  ALA A  57      43.008   5.122  -6.498  1.00 72.51           C  
ATOM    212  CA  ILE A  58      43.458   2.471  -3.737  1.00 72.20           C  
ATOM    220  CA  ALA A  59      42.619  -0.538  -6.017  1.00 76.92           C  
ATOM    225  CA  LYS A  60      44.591   0.619  -9.138  1.00 82.41           C  
ATOM    234  CA  PHE A  61      47.752   2.071  -7.478  1.00 83.67           C  
ATOM    245  CA  GLU A  62      49.891  -0.374  -5.428  1.00 86.06           C  
ATOM    254  CA  ARG A  63      51.367   2.730  -3.639  1.00 84.89           C  
ATOM    265  CA  LEU A  64      48.164   3.268  -1.538  1.00 77.72           C  
ATOM    273  CA  GLN A  65      47.476  -0.402  -0.551  1.00 74.83           C  
ATOM    282  CA  THR A  66      48.086   0.051   3.236  1.00 69.85           C  
ATOM    289  CA  VAL A  67      46.132  -1.571   6.167  1.00 66.73           C  
ATOM    296  CA  THR A  68      44.487   1.819   7.045  1.00 62.69           C  
ATOM    303  CA  ASN A  69      43.662   2.504   3.336  1.00 62.51           C  
ATOM    311  CA  TYR A  70      41.717  -0.839   3.229  1.00 62.89           C  
ATOM    323  CA  PHE A  71      39.378   0.659   5.903  1.00 57.63           C  
ATOM    334  CA  ILE A  72      39.318   3.968   3.900  1.00 56.63           C  
ATOM    342  CA  THR A  73      37.973   1.919   0.901  1.00 58.41           C  
ATOM    349  CA  SER A  74      35.296   0.387   3.239  1.00 59.39           C  
ATOM    355  CA  LEU A  75      34.469   3.935   4.474  1.00 59.95           C  
ATOM    363  CA  ALA A  76      34.282   5.257   0.851  1.00 63.01           C  
ATOM    368  CA  CYS A  77      32.139   2.199  -0.145  1.00 68.01           C  
ATOM    374  CA  ALA A  78      29.584   2.982   2.648  1.00 68.32           C  
ATOM    379  CA  ASP A  79      29.519   6.607   1.361  1.00 67.63           C  
ATOM    387  CA  LEU A  80      29.145   5.390  -2.290  1.00 67.81           C  
ATOM    395  CA  VAL A  81      26.010   3.236  -1.561  1.00 69.02           C  
ATOM    402  CA  MET A  82      24.479   6.398   0.078  1.00 69.62           C  
ATOM    410  CA  GLY A  83      24.835   8.494  -3.115  1.00 71.46           C  
ATOM    414  CA  LEU A  84      23.446   5.650  -5.293  1.00 74.30           C  
ATOM    422  CA  ALA A  85      20.671   3.994  -3.199  1.00 77.49           C  
ATOM    427  CA  VAL A  86      19.828   6.550  -0.418  1.00 76.81           C  
ATOM    434  CA  VAL A  87      20.551  10.185  -1.577  1.00 80.13           C  
ATOM    441  CA  PRO A  88      18.823  10.079  -5.095  1.00 86.69           C  
ATOM    448  CA  PHE A  89      15.634   8.434  -3.693  1.00 92.55           C  
ATOM    459  CA  GLY A  90      15.768  10.730  -0.629  1.00 93.75           C  
ATOM    463  CA  ALA A  91      15.986  13.937  -2.739  1.00 97.72           C  
ATOM    468  CA  ALA A  92      12.963  12.827  -4.864  1.00104.65           C  
ATOM    473  CA  CYS A  93      10.893  12.450  -1.637  1.00108.19           C  
ATOM    479  CA  ILE A  94      11.112  16.277  -1.129  1.00108.12           C  
ATOM    487  CA  LEU A  95      10.649  17.259  -4.852  1.00111.20           C  
ATOM    495  CA  MET A  96       7.198  15.536  -5.014  1.00116.05           C  
ATOM    503  CA  LYS A  97       6.591  15.666  -1.171  1.00115.59           C  
ATOM    512  CA  MET A  98       5.564  11.938  -1.391  1.00118.77           C  
ATOM    520  CA  TRP A  99       6.941   8.404  -2.107  1.00117.48           C  
ATOM    534  CA  THR A 100       6.659   7.127  -5.732  1.00121.06           C  
ATOM    541  CA  PHE A 101       8.593   3.798  -5.471  1.00121.17           C  
ATOM    552  CA  GLY A 102       6.372   1.538  -3.300  1.00124.41           C  
ATOM    556  CA  ASN A 103       6.253   0.085   0.250  1.00123.98           C  
ATOM    564  CA  PHE A 104       8.857  -2.633  -0.639  1.00122.21           C  
ATOM    575  CA  TRP A 105      11.616  -0.123  -1.577  1.00118.35           C  
ATOM    589  CA  CYS A 106      10.519   2.253   1.289  1.00115.53           C  
ATOM    595  CA  GLU A 107      11.554  -0.411   3.882  1.00110.40           C  
ATOM    604  CA  PHE A 108      14.702  -1.363   1.862  1.00102.53           C  
ATOM    615  CA  TRP A 109      15.857   2.298   1.285  1.00 94.50           C  
ATOM    629  CA  THR A 110      15.516   2.951   5.073  1.00 89.51           C  
ATOM    636  CA  SER A 111      17.480  -0.291   5.846  1.00 85.63           C  
ATOM    642  CA  ILE A 112      20.440   0.823   3.616  1.00 80.16           C  
ATOM    650  CA  ASP A 113      20.333   4.388   5.128  1.00 78.88           C  
ATOM    658  CA  VAL A 114      20.924   3.063   8.701  1.00 75.96           C  
ATOM    665  CA  LEU A 115      23.426   0.375   7.426  1.00 71.41           C  
ATOM    673  CA  CYS A 116      25.667   3.031   5.756  1.00 65.83           C  
ATOM    679  CA  VAL A 117      25.756   5.163   8.976  1.00 63.24           C  
ATOM    686  CA  THR A 118      26.305   2.113  11.307  1.00 64.27           C  
ATOM    693  CA  ALA A 119      29.203   0.829   9.105  1.00 63.41           C  
ATOM    698  CA  SER A 120      30.846   4.316   8.775  1.00 62.70           C  
ATOM    704  CA  ILE A 121      30.906   5.061  12.568  1.00 63.50           C  
ATOM    712  CA  GLU A 122      32.220   1.492  13.288  1.00 65.20           C  
ATOM    721  CA  THR A 123      34.935   1.748  10.548  1.00 61.78           C  
ATOM    728  CA  LEU A 124      36.065   5.176  11.940  1.00 60.36           C  
ATOM    736  CA  CYS A 125      36.063   3.591  15.454  1.00 61.78           C  
ATOM    742  CA  VAL A 126      38.270   0.689  14.149  1.00 60.57           C  
ATOM    749  CA  ILE A 127      40.753   3.201  12.538  1.00 59.04           C  
ATOM    757  CA  ALA A 128      40.997   5.038  15.940  1.00 58.63           C  
ATOM    762  CA  VAL A 129      41.912   1.733  17.717  1.00 59.23           C  
ATOM    769  CA  ASP A 130      44.250   0.667  14.813  1.00 61.78           C  
ATOM    777  CA  ARG A 131      46.145   4.024  14.926  1.00 61.53           C  
ATOM    788  CA  TYR A 132      46.562   3.742  18.752  1.00 64.08           C  
ATOM    800  CA  PHE A 133      48.036   0.199  18.504  1.00 66.87           C  
ATOM    811  CA  ALA A 134      50.360   1.371  15.652  1.00 66.80           C  
ATOM    816  CA  ILE A 135      51.611   4.503  17.537  1.00 67.17           C  
ATOM    824  CA  THR A 136      52.291   2.553  20.821  1.00 69.48           C  
ATOM    831  CA  SER A 137      53.976  -0.361  18.908  1.00 70.93           C  
ATOM    837  CA  PRO A 138      57.859  -0.546  18.981  1.00 75.31           C  
ATOM    844  CA  PHE A 139      57.633  -0.526  15.142  1.00 75.79           C  
ATOM    855  CA  LYS A 140      55.898   2.930  15.115  1.00 75.32           C  
ATOM    864  CA  TYR A 141      53.201   3.878  12.522  1.00 74.87           C  
ATOM    876  CA  GLN A 142      52.985   0.222  11.305  1.00 74.94           C  
ATOM    885  CA  SER A 143      49.626  -1.581  11.838  1.00 72.76           C  
ATOM    891  CA  LEU A 144      49.695  -4.904  13.779  1.00 74.44           C  
ATOM    899  CA  LEU A 145      46.981  -6.401  11.489  1.00 74.37           C  
ATOM    907  CA  THR A 146      47.996  -8.066   8.166  1.00 76.57           C  
ATOM    914  CA  LYS A 147      46.248  -7.486   4.749  1.00 77.99           C  
ATOM    923  CA  ASN A 148      44.228 -10.762   5.020  1.00 81.34           C  
ATOM    931  CA  LYS A 149      43.358 -10.124   8.721  1.00 79.63           C  
ATOM    940  CA  ALA A 150      42.269  -6.487   7.996  1.00 76.05           C  
ATOM    945  CA  ARG A 151      39.837  -7.743   5.262  1.00 76.99           C  
ATOM    956  CA  VAL A 152      38.116  -9.916   7.955  1.00 76.55           C  
ATOM    963  CA  ILE A 153      37.678  -6.806  10.248  1.00 74.15           C  
ATOM    971  CA  ILE A 154      35.953  -4.988   7.291  1.00 75.52           C  
ATOM    979  CA  LEU A 155      33.545  -7.983   6.843  1.00 78.93           C  
ATOM    987  CA  MET A 156      33.049  -8.152  10.680  1.00 80.04           C  
ATOM    995  CA  VAL A 157      31.838  -4.483  10.608  1.00 77.27           C  
ATOM   1002  CA  TRP A 158      29.333  -5.027   7.700  1.00 77.09           C  
ATOM   1016  CA  ILE A 159      27.884  -8.257   9.272  1.00 78.59           C  
ATOM   1024  CA  VAL A 160      27.360  -6.542  12.711  1.00 79.03           C  
ATOM   1031  CA  SER A 161      25.874  -3.523  10.796  1.00 80.21           C  
ATOM   1037  CA  GLY A 162      23.471  -5.893   8.964  1.00 83.93           C  
ATOM   1041  CA  LEU A 163      22.372  -7.491  12.271  1.00 87.29           C  
ATOM   1049  CA  THR A 164      21.797  -4.052  13.941  1.00 87.98           C  
ATOM   1056  CA  SER A 165      20.225  -2.127  10.981  1.00 88.11           C  
ATOM   1062  CA  PHE A 166      18.672  -4.511   8.376  1.00 90.39           C  
ATOM   1073  CA  LEU A 167      17.092  -6.933  10.927  1.00 94.36           C  
ATOM   1081  CA  PRO A 168      15.096  -4.430  13.161  1.00 96.63           C  
ATOM   1088  CA  ILE A 169      13.642  -2.685  10.030  1.00 98.66           C  
ATOM   1096  CA  GLN A 170      12.867  -5.715   7.737  1.00103.20           C  
ATOM   1105  CA  MET A 171      11.743  -7.900  10.709  1.00109.64           C  
ATOM   1113  CA  HIS A 172       9.427  -5.144  12.131  1.00113.24           C  
ATOM   1123  CA  TRP A 173      10.418  -3.741  15.584  1.00114.39           C  
ATOM   1137  CA  TYR A 174      10.695   0.022  14.734  1.00113.68           C  
ATOM   1149  CA  ARG A 175       6.884   0.437  14.120  1.00119.66           C  
ATOM   1160  CA  ALA A 176       5.190   2.823  16.623  1.00124.15           C  
ATOM   1165  CA  THR A 177       1.918   2.005  18.490  1.00131.10           C  
ATOM   1172  CA  HIS A 178       0.185   5.411  17.890  1.00133.20           C  
ATOM   1182  CA  GLN A 179      -2.359   5.961  15.024  1.00135.68           C  
ATOM   1191  CA  GLU A 180      -0.352   8.896  13.481  1.00130.59           C  
ATOM   1200  CA  ALA A 181       2.505   6.430  12.656  1.00124.05           C  
ATOM   1205  CA  ILE A 182       0.202   3.558  11.426  1.00126.01           C  
ATOM   1213  CA  ASN A 183      -1.286   5.879   8.709  1.00129.33           C  
ATOM   1221  CA  CYS A 184       2.218   6.386   7.182  1.00126.15           C  
ATOM   1227  CA  TYR A 185       3.089   2.625   7.058  1.00125.01           C  
ATOM   1239  CA  ALA A 186      -0.344   1.876   5.468  1.00129.93           C  
ATOM   1244  CA  GLU A 187       0.037   4.641   2.814  1.00130.78           C  
ATOM   1253  CA  GLU A 188       2.109   3.845  -0.329  1.00130.84           C  
ATOM   1262  CA  THR A 189       3.066   7.571  -0.716  1.00127.78           C  
ATOM   1269  CA  CYS A 190       4.380   7.942   2.899  1.00123.50           C  
ATOM   1275  CA  CYS A 191       7.957   6.923   3.864  1.00116.89           C  
ATOM   1281  CA  ASP A 192       8.464   9.001   7.084  1.00112.63           C  
ATOM   1289  CA  PHE A 193      10.685   7.249   9.676  1.00110.19           C  
ATOM   1300  CA  PHE A 194       8.251   7.042  12.639  1.00110.89           C  
ATOM   1311  CA  THR A 195       9.972   5.162  15.513  1.00108.02           C  
ATOM   1318  CA  ASN A 196       8.905   3.915  18.981  1.00107.60           C  
ATOM   1326  CA  GLN A 197      10.672   5.155  22.185  1.00104.33           C  
ATOM   1335  CA  ALA A 198      12.370   1.728  22.741  1.00 99.61           C  
ATOM   1340  CA  TYR A 199      13.974   1.619  19.227  1.00 92.78           C  
ATOM   1352  CA  ALA A 200      14.855   5.387  19.216  1.00 89.55           C  
ATOM   1357  CA  ILE A 201      17.110   4.845  22.302  1.00 88.23           C  
ATOM   1365  CA  ALA A 202      18.599   1.507  21.016  1.00 87.99           C  
ATOM   1370  CA  SER A 203      19.316   2.671  17.398  1.00 85.92           C  
ATOM   1376  CA  SER A 204      20.998   5.903  18.649  1.00 83.90           C  
ATOM   1382  CA  ILE A 205      23.137   4.320  21.436  1.00 81.75           C  
ATOM   1390  CA  VAL A 206      24.240   1.071  19.652  1.00 79.55           C  
ATOM   1397  CA  SER A 207      24.569   2.400  16.041  1.00 75.07           C  
ATOM   1403  CA  PHE A 208      26.013   5.889  16.939  1.00 71.22           C  
ATOM   1414  CA  TYR A 209      26.662   6.879  20.625  1.00 70.42           C  
ATOM   1426  CA  VAL A 210      28.685   3.802  21.815  1.00 67.81           C  
ATOM   1433  CA  PRO A 211      31.142   3.785  18.779  1.00 64.04           C  
ATOM   1440  CA  LEU A 212      31.444   7.640  19.070  1.00 62.40           C  
ATOM   1448  CA  VAL A 213      32.489   7.456  22.802  1.00 63.88           C  
ATOM   1455  CA  ILE A 214      35.235   4.909  21.855  1.00 62.00           C  
ATOM   1463  CA  MET A 215      36.264   6.839  18.638  1.00 60.38           C  
ATOM   1471  CA  VAL A 216      36.646  10.182  20.543  1.00 62.08           C  
ATOM   1478  CA  PHE A 217      38.432   8.724  23.659  1.00 64.73           C  
ATOM   1489  CA  VAL A 218      40.853   6.324  21.829  1.00 63.75           C  
ATOM   1496  CA  TYR A 219      41.839   8.880  19.105  1.00 63.34           C  
ATOM   1508  CA  SER A 220      42.426  11.550  21.835  1.00 67.50           C  
ATOM   1514  CA  ARG A 221      45.192   9.227  23.188  1.00 69.65           C  
ATOM   1525  CA  VAL A 222      46.637   9.037  19.599  1.00 66.09           C  
ATOM   1532  CA  PHE A 223      47.129  12.872  19.644  1.00 66.14           C  
ATOM   1543  CA  GLN A 224      48.495  12.523  23.240  1.00 70.02           C  
ATOM   1552  CA  GLU A 225      51.164  10.039  21.951  1.00 70.43           C  
ATOM   1561  CA  ALA A 226      52.023  12.452  19.081  1.00 68.59           C  
ATOM   1566  CA  LYS A 227      52.808  15.072  21.794  1.00 70.45           C  
ATOM   1575  CA  ARG A 228      54.785  12.414  23.797  1.00 72.29           C  
ATOM   1586  CA  GLN A 229      57.000  11.718  20.707  1.00 70.87           C  
ATOM   1595  CA  LEU A 230      58.316  15.349  20.635  1.00 68.52           C  
ATOM   2878  CA  LYS A 263      52.497  20.396  16.379  1.00 73.51           C  
ATOM   2887  CA  PHE A 264      51.464  18.556  13.136  1.00 73.69           C  
ATOM   2898  CA  CYS A 265      54.736  19.526  11.333  1.00 77.68           C  
ATOM   2904  CA  LEU A 266      56.071  15.966  10.720  1.00 75.36           C  
ATOM   2912  CA  LYS A 267      55.080  13.733   7.726  1.00 73.26           C  
ATOM   2921  CA  GLU A 268      53.506  11.172  10.146  1.00 70.60           C  
ATOM   2930  CA  HIS A 269      51.688  13.805  12.317  1.00 68.14           C  
ATOM   2940  CA  LYS A 270      50.048  15.455   9.241  1.00 64.59           C  
ATOM   2949  CA  ALA A 271      48.546  12.028   8.287  1.00 62.68           C  
ATOM   2954  CA  LEU A 272      47.105  11.642  11.852  1.00 60.22           C  
ATOM   2962  CA  LYS A 273      45.616  15.184  11.571  1.00 59.16           C  
ATOM   2971  CA  THR A 274      43.987  14.208   8.201  1.00 57.90           C  
ATOM   2978  CA  LEU A 275      42.309  11.096   9.778  1.00 56.01           C  
ATOM   2986  CA  GLY A 276      41.291  13.277  12.761  1.00 54.89           C  
ATOM   2990  CA  ILE A 277      39.284  15.623  10.477  1.00 54.21           C  
ATOM   2998  CA  ILE A 278      37.397  12.583   8.944  1.00 57.29           C  
ATOM   3006  CA  MET A 279      36.280  11.647  12.526  1.00 58.73           C  
ATOM   3014  CA  GLY A 280      35.551  15.324  13.325  1.00 58.17           C  
ATOM   3018  CA  THR A 281      33.470  15.894  10.141  1.00 59.68           C  
ATOM   3025  CA  PHE A 282      31.306  12.752  10.769  1.00 62.29           C  
ATOM   3036  CA  THR A 283      30.660  13.919  14.384  1.00 64.63           C  
ATOM   3043  CA  LEU A 284      29.710  17.570  13.519  1.00 67.72           C  
ATOM   3051  CA  CYS A 285      27.396  16.358  10.664  1.00 71.71           C  
ATOM   3057  CA  TRP A 286      25.611  13.456  12.461  1.00 74.53           C  
ATOM   3071  CA  LEU A 287      25.580  14.613  16.152  1.00 74.71           C  
ATOM   3079  CA  PRO A 288      23.164  17.624  15.532  1.00 78.12           C  
ATOM   3086  CA  PHE A 289      20.656  15.024  14.173  1.00 79.51           C  
ATOM   3097  CA  PHE A 290      21.184  12.350  16.908  1.00 78.81           C  
ATOM   3108  CA  ILE A 291      21.141  14.944  19.760  1.00 81.04           C  
ATOM   3116  CA  VAL A 292      17.737  16.225  18.434  1.00 85.13           C  
ATOM   3123  CA  ASN A 293      16.404  12.615  17.958  1.00 88.86           C  
ATOM   3131  CA  ILE A 294      16.658  12.000  21.772  1.00 91.79           C  
ATOM   3139  CA  VAL A 295      14.529  15.168  22.481  1.00 98.43           C  
ATOM   3146  CA  HIS A 296      11.578  13.455  20.627  1.00104.03           C  
ATOM   3156  CA  VAL A 297      11.700  10.653  23.294  1.00108.29           C  
ATOM   3163  CA  ILE A 298      11.645  13.273  26.154  1.00112.82           C  
ATOM   3171  CA  GLN A 299       8.958  15.547  24.561  1.00117.56           C  
ATOM   3180  CA  ASP A 300       6.615  14.245  21.807  1.00120.33           C  
ATOM   3188  CA  ASN A 301       5.983  16.533  18.756  1.00120.33           C  
ATOM   3196  CA  LEU A 302       8.437  19.320  19.802  1.00117.03           C  
ATOM   3204  CA  ILE A 303      10.898  19.404  16.830  1.00111.77           C  
ATOM   3212  CA  ARG A 304       9.328  20.378  13.441  1.00112.48           C  
ATOM   3223  CA  LYS A 305       9.334  17.908  10.471  1.00111.29           C  
ATOM   3232  CA  GLU A 306      11.429  20.418   8.406  1.00107.28           C  
ATOM   3241  CA  VAL A 307      14.037  20.538  11.258  1.00102.65           C  
ATOM   3248  CA  TYR A 308      14.263  16.672  11.492  1.00 99.39           C  
ATOM   3260  CA  ILE A 309      14.713  16.276   7.669  1.00 94.57           C  
ATOM   3268  CA  LEU A 310      17.304  19.146   7.370  1.00 89.63           C  
ATOM   3276  CA  LEU A 311      19.482  17.773  10.255  1.00 85.45           C  
ATOM   3284  CA  ASN A 312      19.294  14.260   8.694  1.00 83.41           C  
ATOM   3292  CA  TRP A 313      20.311  15.827   5.315  1.00 80.68           C  
ATOM   3306  CA  ILE A 314      23.479  17.400   6.879  1.00 75.72           C  
ATOM   3314  CA  GLY A 315      24.744  13.818   7.416  1.00 73.75           C  
ATOM   3318  CA  TYR A 316      23.816  12.934   3.783  1.00 75.52           C  
ATOM   3330  CA  VAL A 317      26.299  15.611   2.484  1.00 74.64           C  
ATOM   3337  CA  ASN A 318      29.004  14.125   4.855  1.00 74.09           C  
ATOM   3345  CA  SER A 319      29.331  11.116   2.443  1.00 73.75           C  
ATOM   3351  CA  GLY A 320      30.758  13.479  -0.221  1.00 72.62           C  
ATOM   3355  CA  PHE A 321      32.835  15.476   2.326  1.00 69.71           C  
ATOM   3366  CA  ASN A 322      35.520  12.738   2.912  1.00 66.14           C  
ATOM   3374  CA  PRO A 323      36.989  12.627  -0.709  1.00 64.48           C  
ATOM   3381  CA  LEU A 324      37.652  16.421  -0.577  1.00 62.79           C  
ATOM   3389  CA  ILE A 325      39.386  16.004   2.845  1.00 61.31           C  
ATOM   3397  CA  TYR A 326      41.491  13.082   1.407  1.00 63.03           C  
ATOM   3409  CA  CYS A 327      43.123  15.682  -0.959  1.00 67.19           C  
ATOM   3415  CA  ARG A 328      45.126  16.971   2.108  1.00 71.15           C  
ATOM   3426  CA  SER A 329      47.548  13.985   1.879  1.00 76.72           C  
ATOM   3432  CA  PRO A 330      50.226  14.326  -0.890  1.00 84.14           C  
ATOM   3439  CA  ASP A 331      50.074  10.519  -1.546  1.00 87.44           C  
ATOM   3447  CA  PHE A 332      46.373  10.780  -2.601  1.00 88.55           C  
ATOM   3458  CA  ARG A 333      46.904  14.116  -4.493  1.00 91.54           C  
ATOM   3469  CA  ILE A 334      49.262  12.404  -7.032  1.00 95.45           C  
ATOM   3477  CA  ALA A 335      46.782   9.451  -7.404  1.00 95.87           C  
ATOM   3482  CA  PHE A 336      43.803  11.752  -8.267  1.00 96.59           C  
ATOM   3493  CA  GLN A 337      45.939  13.804 -10.745  1.00 99.88           C  
ATOM   3502  CA  GLU A 338      47.172  10.773 -12.796  1.00102.65           C  
ATOM   3511  CA  LEU A 339      43.642   9.221 -12.879  1.00100.40           C  
ATOM   3519  CA  LEU A 340      41.809  12.432 -13.999  1.00100.33           C  
ATOM   3527  CA  CYS A 341      44.783  13.458 -16.283  1.00103.95           C  
ATOM   3533  CA  LEU A 342      45.967  16.818 -14.818  1.00 98.86           C  
