# Supplementary material for: Unifying view of mechanical and functional hotspots across class A GPCRs
Source: PLoS Comput Biol. 2017 Feb 3;13(2):e1005381. doi: 10.1371/journal.pcbi.1005381 (PMC5315405; doi:10.1371/journal.pcbi.1005381)
Supplement: S1 Additional Data — Contains all PDB structures used for the analysis, annotated with the GPCRdb numbering scheme. For each receptor, a decomposition into quasi-rigid domains is provided, along with the corresponding single-receptor bridging score. (ZIP) [file pcbi.1005381.s003.zip › SI_additional_data/B2AR/structures/3SN6_CA_GPCRDB.pdb]

ATOM   7094  CA  GLU R  30      25.915  31.369 -19.718  1.00                 C  
ATOM   7103  CA  VAL R  31      25.977  32.269 -16.037  1.00  1.30           C  
ATOM   7110  CA  TRP R  32      24.577  28.811 -15.502  1.00  1.31           C  
ATOM   7124  CA  VAL R  33      27.896  26.935 -15.697  1.00  1.32           C  
ATOM   7131  CA  VAL R  34      29.382  28.662 -12.640  1.00  1.33           C  
ATOM   7138  CA  GLY R  35      25.941  28.892 -11.052  1.00  1.34           C  
ATOM   7142  CA  MET R  36      25.593  25.114 -10.974  1.00  1.35           C  
ATOM   7150  CA  GLY R  37      29.299  24.589 -10.344  1.00  1.36           C  
ATOM   7154  CA  ILE R  38      29.101  26.522  -7.072  1.00  1.37           C  
ATOM   7162  CA  VAL R  39      26.052  24.654  -5.772  1.00  1.38           C  
ATOM   7169  CA  MET R  40      27.654  21.336  -6.693  1.00  1.39           C  
ATOM   7177  CA  SER R  41      30.740  22.562  -4.837  1.00  1.40           C  
ATOM   7183  CA  LEU R  42      28.741  23.360  -1.706  1.00  1.41           C  
ATOM   7191  CA  ILE R  43      27.113  19.920  -1.846  1.00  1.42           C  
ATOM   7199  CA  VAL R  44      30.312  17.991  -2.608  1.00  1.43           C  
ATOM   7206  CA  LEU R  45      31.877  19.922   0.270  1.00  1.44           C  
ATOM   7214  CA  ALA R  46      29.032  19.308   2.726  1.00  1.45           C  
ATOM   7219  CA  ILE R  47      28.849  15.552   2.150  1.00  1.46           C  
ATOM   7227  CA  VAL R  48      32.607  15.107   2.487  1.00  1.47           C  
ATOM   7234  CA  PHE R  49      33.372  17.411   5.412  1.00  1.48           C  
ATOM   7245  CA  GLY R  50      30.300  16.094   7.227  1.00  1.49           C  
ATOM   7249  CA  ASN R  51      30.786  12.352   6.808  1.00  1.50           C  
ATOM   7257  CA  VAL R  52      34.556  12.518   7.233  1.00  1.51           C  
ATOM   7264  CA  LEU R  53      34.023  14.609  10.360  1.00  1.52           C  
ATOM   7272  CA  VAL R  54      31.595  12.055  11.790  1.00  1.53           C  
ATOM   7279  CA  ILE R  55      33.719   8.984  11.021  1.00  1.54           C  
ATOM   7287  CA  THR R  56      37.061  10.425  12.143  1.00  1.55           C  
ATOM   7294  CA  ALA R  57      35.239  11.867  15.150  1.00  1.56           C  
ATOM   7299  CA  ILE R  58      34.142   8.344  16.077  1.00  1.57           C  
ATOM   7307  CA  ALA R  59      37.713   7.177  15.458  1.00  1.58           C  
ATOM   7312  CA  LYS R  60      39.567   9.675  17.662  1.00  1.59           C  
ATOM   7321  CA  PHE R  61      36.996   9.719  20.482  1.00                 C  
ATOM   7332  CA  GLU R  62      36.552   6.671  22.711  1.00                 C  
ATOM   7341  CA  ARG R  63      33.196   7.845  24.100  1.00                 C  
ATOM   7346  CA  LEU R  64      31.431   7.413  20.754  1.00                 C  
ATOM   7354  CA  GLN R  65      32.250   3.698  20.581  1.00                 C  
ATOM   7363  CA  THR R  66      28.752   2.905  21.876  1.00                 C  
ATOM   7370  CA  VAL R  67      27.127  -0.042  20.097  1.00  2.38           C  
ATOM   7377  CA  THR R  68      24.203   2.096  18.922  1.00  2.39           C  
ATOM   7384  CA  ASN R  69      26.686   4.499  17.332  1.00  2.40           C  
ATOM   7392  CA  TYR R  70      28.133   1.820  15.040  1.00  2.41           C  
ATOM   7404  CA  PHE R  71      24.970   1.927  12.925  1.00  2.42           C  
ATOM   7415  CA  ILE R  72      25.343   5.690  12.489  1.00  2.43           C  
ATOM   7423  CA  THR R  73      28.968   4.960  11.589  1.00  2.44           C  
ATOM   7430  CA  SER R  74      27.696   2.754   8.776  1.00  2.45           C  
ATOM   7436  CA  LEU R  75      25.461   5.641   7.729  1.00  2.46           C  
ATOM   7444  CA  ALA R  76      28.471   7.974   7.763  1.00  2.47           C  
ATOM   7449  CA  CYS R  77      30.555   5.637   5.600  1.00  2.48           C  
ATOM   7455  CA  ALA R  78      27.715   5.075   3.134  1.00  2.49           C  
ATOM   7460  CA  ASP R  79      27.232   8.829   2.801  1.00  2.50           C  
ATOM   7468  CA  LEU R  80      30.976   9.499   2.577  1.00  2.51           C  
ATOM   7476  CA  VAL R  81      31.457   7.453  -0.592  1.00  2.52           C  
ATOM   7483  CA  MET R  82      28.477   9.470  -1.826  1.00  2.53           C  
ATOM   7491  CA  GLY R  83      30.196  12.857  -1.987  1.00  2.54           C  
ATOM   7495  CA  LEU R  84      33.566  11.332  -2.812  1.00  2.55           C  
ATOM   7503  CA  ALA R  85      33.045   9.213  -5.924  1.00                 C  
ATOM   7508  CA  VAL R  86      29.375   9.463  -6.931  1.00  2.56           C  
ATOM   7515  CA  VAL R  87      28.542  13.137  -6.339  1.00  2.57           C  
ATOM   7522  CA  PRO R  88      31.754  14.790  -7.584  1.00  2.58           C  
ATOM   7529  CA  PHE R  89      31.825  12.659 -10.747  1.00  2.59           C  
ATOM   7540  CA  GLY R  90      28.142  13.395 -11.297  1.00  2.60           C  
ATOM   7544  CA  ALA R  91      28.815  17.110 -10.918  1.00  2.61           C  
ATOM   7549  CA  ALA R  92      31.678  17.013 -13.407  1.00  2.62           C  
ATOM   7554  CA  HIS R  93      29.292  14.980 -15.567  1.00  2.63           C  
ATOM   7564  CA  ILE R  94      26.761  17.831 -15.561  1.00  2.64           C  
ATOM   7572  CA  LEU R  95      29.570  20.327 -16.192  1.00  2.65           C  
ATOM   7580  CA  THR R  96      31.107  18.633 -19.251  1.00  2.66           C  
ATOM   7587  CA  LYS R  97      27.721  17.718 -20.772  1.00                 C  
ATOM   7592  CA  THR R  98      29.150  14.264 -21.484  1.00                 C  
ATOM   7597  CA  TRP R  99      30.965  11.332 -19.871  1.00                 C  
ATOM   7602  CA  THR R 100      34.771  11.511 -20.078  1.00                 C  
ATOM   7609  CA  PHE R 101      35.392   8.634 -17.664  1.00                 C  
ATOM   7614  CA  GLY R 102      35.092   5.848 -20.233  1.00  3.21           C  
ATOM   7618  CA  ASN R 103      32.804   2.834 -20.440  1.00  3.22           C  
ATOM   7626  CA  PHE R 104      34.076   0.335 -17.861  1.00  3.23           C  
ATOM   7637  CA  TRP R 105      34.496   3.168 -15.359  1.00  3.24           C  
ATOM   7651  CA  CYS R 106      31.050   4.495 -16.299  1.00  3.25           C  
ATOM   7657  CA  GLU R 107      29.833   1.071 -15.146  1.00  3.26           C  
ATOM   7666  CA  PHE R 108      31.940   1.227 -11.981  1.00  3.27           C  
ATOM   7677  CA  TRP R 109      30.643   4.721 -11.183  1.00  3.28           C  
ATOM   7691  CA  THR R 110      26.982   3.844 -11.759  1.00  3.29           C  
ATOM   7698  CA  SER R 111      27.473   0.797  -9.529  1.00  3.30           C  
ATOM   7704  CA  ILE R 112      28.993   2.777  -6.657  1.00  3.31           C  
ATOM   7712  CA  ASP R 113      26.050   5.164  -7.112  1.00  3.32           C  
ATOM   7720  CA  VAL R 114      23.355   2.549  -6.620  1.00  3.33           C  
ATOM   7727  CA  LEU R 115      25.355   0.962  -3.792  1.00  3.34           C  
ATOM   7735  CA  CYS R 116      25.624   4.258  -1.903  1.00  3.35           C  
ATOM   7741  CA  VAL R 117      21.924   4.990  -2.348  1.00  3.36           C  
ATOM   7748  CA  THR R 118      20.812   1.562  -1.146  1.00  3.37           C  
ATOM   7755  CA  ALA R 119      23.266   1.574   1.759  1.00  3.38           C  
ATOM   7760  CA  SER R 120      22.122   5.047   2.811  1.00  3.39           C  
ATOM   7766  CA  ILE R 121      18.362   4.453   2.789  1.00  3.40           C  
ATOM   7774  CA  GLU R 122      18.713   0.945   4.213  1.00  3.41           C  
ATOM   7783  CA  THR R 123      20.935   2.177   7.048  1.00  3.42           C  
ATOM   7790  CA  LEU R 124      18.449   4.914   7.926  1.00  3.43           C  
ATOM   7798  CA  CYS R 125      15.814   2.183   8.125  1.00  3.44           C  
ATOM   7804  CA  VAL R 126      18.114   0.168  10.392  1.00  3.45           C  
ATOM   7811  CA  ILE R 127      18.515   3.078  12.804  1.00  3.46           C  
ATOM   7819  CA  ALA R 128      14.744   3.502  12.715  1.00  3.47           C  
ATOM   7824  CA  VAL R 129      14.491  -0.138  13.794  1.00  3.48           C  
ATOM   7831  CA  ASP R 130      17.040   0.533  16.538  1.00  3.49           C  
ATOM   7839  CA  ARG R 131      14.963   3.333  18.044  1.00  3.50           C  
ATOM   7850  CA  TYR R 132      11.717   1.394  17.590  1.00  3.51           C  
ATOM   7862  CA  PHE R 133      13.316  -1.450  19.530  1.00  3.52           C  
ATOM   7873  CA  ALA R 134      14.603   0.966  22.159  1.00  3.53           C  
ATOM   7878  CA  ILE R 135      11.296   2.657  22.952  1.00  3.54           C  
ATOM   7886  CA  THR R 136       9.055  -0.337  22.174  1.00  3.55           C  
ATOM   7893  CA  SER R 137      10.793  -3.138  24.057  1.00                 C  
ATOM   7899  CA  PRO R 138      13.206  -1.235  26.349  1.00                 C  
ATOM   7906  CA  PHE R 139      13.721  -4.170  28.708  1.00                 C  
ATOM   7917  CA  LYS R 140      14.694  -6.315  25.723  1.00                 C  
ATOM   7926  CA  TYR R 141      16.808  -3.575  24.139  1.00                 C  
ATOM   7938  CA  GLN R 142      20.174  -3.927  25.874  1.00                 C  
ATOM   7947  CA  SER R 143      19.691  -7.652  26.495  1.00                 C  
ATOM   7953  CA  LEU R 144      18.731  -8.936  23.037  1.00                 C  
ATOM   7961  CA  LEU R 145      20.674  -6.575  20.775  1.00                 C  
ATOM   7969  CA  THR R 146      24.427  -7.251  20.906  1.00                 C  
ATOM   7976  CA  LYS R 147      27.666  -6.229  19.178  1.00  4.39           C  
ATOM   7985  CA  ASN R 148      27.956  -9.295  16.946  1.00  4.40           C  
ATOM   7993  CA  LYS R 149      24.283  -8.803  16.127  1.00  4.41           C  
ATOM   7998  CA  ALA R 150      24.792  -5.112  15.316  1.00  4.42           C  
ATOM   8003  CA  ARG R 151      27.816  -5.593  13.067  1.00  4.43           C  
ATOM   8014  CA  VAL R 152      25.895  -8.473  11.507  1.00  4.44           C  
ATOM   8021  CA  ILE R 153      23.125  -5.984  10.713  1.00  4.45           C  
ATOM   8029  CA  ILE R 154      25.650  -3.610   9.134  1.00  4.46           C  
ATOM   8037  CA  LEU R 155      27.268  -6.300   7.004  1.00  4.47           C  
ATOM   8045  CA  MET R 156      23.798  -7.525   6.079  1.00  4.48           C  
ATOM   8053  CA  VAL R 157      22.873  -4.030   4.905  1.00  4.49           C  
ATOM   8060  CA  TRP R 158      26.004  -3.616   2.785  1.00  4.50           C  
ATOM   8074  CA  ILE R 159      25.750  -7.164   1.411  1.00  4.51           C  
ATOM   8082  CA  VAL R 160      22.146  -6.798   0.262  1.00  4.52           C  
ATOM   8089  CA  SER R 161      23.014  -3.300  -0.967  1.00  4.53           C  
ATOM   8095  CA  GLY R 162      25.883  -4.647  -3.060  1.00  4.54           C  
ATOM   8099  CA  LEU R 163      24.011  -7.678  -4.371  1.00  4.55           C  
ATOM   8107  CA  THR R 164      21.243  -5.365  -5.584  1.00  4.56           C  
ATOM   8114  CA  SER R 165      23.670  -2.957  -7.269  1.00  4.57           C  
ATOM   8120  CA  PHE R 166      27.136  -4.221  -8.215  1.00  4.58           C  
ATOM   8131  CA  LEU R 167      26.152  -7.787  -9.114  1.00  4.59           C  
ATOM   8139  CA  PRO R 168      23.091  -6.789 -11.192  1.00  4.60           C  
ATOM   8146  CA  ILE R 169      24.900  -3.936 -12.969  1.00  4.61           C  
ATOM   8154  CA  GLN R 170      28.227  -5.637 -13.729  1.00  4.62           C  
ATOM   8163  CA  MET R 171      26.299  -8.630 -15.081  1.00                 C  
ATOM   8171  CA  HIS R 172      24.243  -6.496 -17.474  1.00                 C  
ATOM   8181  CA  TRP R 173      21.059  -7.585 -15.692  1.00                 C  
ATOM   8195  CA  TYR R 174      19.475  -4.121 -15.833  1.00                 C  
ATOM   8207  CA  ARG R 175      20.144  -3.766 -19.567  1.00                 C  
ATOM   8212  CA  GLN R 179      17.919   1.195 -29.565  1.00                 C  
ATOM   8221  CA  GLU R 180      19.170   4.248 -27.694  1.00                 C  
ATOM   8230  CA  ALA R 181      20.186   1.859 -24.924  1.00                 C  
ATOM   8235  CA  ILE R 182      22.528  -0.549 -26.721  1.00                 C  
ATOM   8243  CA  ASN R 183      23.960   2.528 -28.443  1.00                 C  
ATOM   8251  CA  CYS R 184      24.884   4.550 -25.349  1.00                 C  
ATOM   8257  CA  TYR R 185      25.890   1.405 -23.437  1.00                 C  
ATOM   8269  CA  ALA R 186      28.305   0.084 -26.050  1.00                 C  
ATOM   8274  CA  GLU R 187      29.497   3.672 -26.494  1.00                 C  
ATOM   8283  CA  GLU R 188      32.487   4.276 -24.240  1.00                 C  
ATOM   8292  CA  THR R 189      31.772   7.900 -23.374  1.00                 C  
ATOM   8299  CA  CYS R 190      27.977   8.229 -23.385  1.00                 C  
ATOM   8305  CA  CYS R 191      27.136   7.428 -19.728  1.00                 C  
ATOM   8311  CA  ASP R 192      23.358   7.479 -19.405  1.00                 C  
ATOM   8316  CA  PHE R 193      21.136   5.535 -17.023  1.00                 C  
ATOM   8321  CA  PHE R 194      18.754   3.133 -18.734  1.00                 C  
ATOM   8326  CA  THR R 195      16.887   0.430 -16.839  1.00                 C  
ATOM   8331  CA  ASN R 196      14.399  -2.255 -17.803  1.00                 C  
ATOM   8339  CA  GLN R 197      11.070  -2.124 -15.971  1.00  5.37           C  
ATOM   8348  CA  ALA R 198      11.824  -5.417 -14.219  1.00  5.38           C  
ATOM   8353  CA  TYR R 199      14.977  -3.976 -12.642  1.00  5.39           C  
ATOM   8365  CA  ALA R 200      13.368  -0.664 -11.694  1.00  5.40           C  
ATOM   8370  CA  ILE R 201      10.402  -2.193  -9.860  1.00  5.41           C  
ATOM   8378  CA  ALA R 202      12.400  -4.453  -7.534  1.00  5.42           C  
ATOM   8383  CA  SER R 203      15.391  -2.107  -7.441  1.00  5.43           C  
ATOM   8389  CA  SER R 204      13.251   0.778  -6.188  1.00  5.44           C  
ATOM   8395  CA  ILE R 205      11.063  -1.352  -3.915  1.00  5.45           C  
ATOM   8403  CA  VAL R 206      14.157  -2.807  -2.230  1.00  5.46           C  
ATOM   8410  CA  SER R 207      16.308   0.329  -2.121  1.00                 C  
ATOM   8416  CA  PHE R 208      13.616   2.786  -1.007  1.00  5.47           C  
ATOM   8427  CA  TYR R 209       9.982   1.687  -0.670  1.00  5.48           C  
ATOM   8439  CA  VAL R 210      10.408  -1.167   1.834  1.00  5.49           C  
ATOM   8446  CA  PRO R 211      12.640   0.875   4.176  1.00  5.50           C  
ATOM   8453  CA  LEU R 212      10.095   3.677   3.765  1.00  5.51           C  
ATOM   8461  CA  VAL R 213       7.195   1.514   4.944  1.00  5.52           C  
ATOM   8468  CA  ILE R 214       9.172  -0.009   7.813  1.00  5.53           C  
ATOM   8476  CA  MET R 215      10.253   3.467   8.907  1.00  5.54           C  
ATOM   8484  CA  VAL R 216       6.714   4.847   8.700  1.00  5.55           C  
ATOM   8491  CA  PHE R 217       5.195   2.107  10.853  1.00  5.56           C  
ATOM   8502  CA  VAL R 218       8.161   2.305  13.219  1.00  5.57           C  
ATOM   8509  CA  TYR R 219       8.428   6.031  13.925  1.00  5.58           C  
ATOM   8521  CA  SER R 220       4.629   5.938  13.998  1.00  5.59           C  
ATOM   8527  CA  ARG R 221       4.506   3.447  16.872  1.00  5.60           C  
ATOM   8538  CA  VAL R 222       7.351   5.373  18.523  1.00  5.61           C  
ATOM   8545  CA  PHE R 223       5.397   8.621  18.342  1.00  5.62           C  
ATOM   8556  CA  GLN R 224       2.491   6.702  19.846  1.00  5.63           C  
ATOM   8565  CA  GLU R 225       4.743   5.803  22.776  1.00  5.64           C  
ATOM   8574  CA  ALA R 226       5.862   9.420  23.199  1.00  5.65           C  
ATOM   8579  CA  LYS R 227       2.251  10.611  23.279  1.00  5.66           C  
ATOM   8588  CA  ARG R 228       1.437   7.908  25.827  1.00  5.67           C  
ATOM   8599  CA  GLN R 229       4.292   8.874  28.154  1.00  5.68           C  
ATOM   8608  CA  LEU R 230       3.344  12.546  27.887  1.00                 C  
ATOM   8616  CA  GLN R 231      -0.186  11.524  28.846  1.00                 C  
ATOM   8625  CA  LYS R 232       0.920   9.637  31.952  1.00                 C  
ATOM   8634  CA  ILE R 233       3.162  12.573  32.869  1.00                 C  
ATOM   8642  CA  ASP R 234       0.256  14.996  32.545  1.00                 C  
ATOM   8650  CA  LYS R 235      -1.738  12.679  34.794  1.00                 C  
ATOM   8659  CA  SER R 236       1.034  12.933  37.381  1.00                 C  
ATOM   8665  CA  GLU R 237       1.718  16.619  36.663  1.00                 C  
ATOM   8674  CA  GLY R 238      -0.768  19.347  37.553  1.00                 C  
ATOM   8678  CA  ARG R 239       1.790  21.902  36.397  1.00                 C  
ATOM   8689  CA  CYS R 265      -0.662  20.727  24.064  1.00                 C  
ATOM   8695  CA  LEU R 266       2.215  23.154  23.513  1.00                 C  
ATOM   8703  CA  LYS R 267       4.759  20.598  24.741  1.00  6.29           C  
ATOM   8708  CA  GLU R 268       3.561  17.853  22.387  1.00  6.30           C  
ATOM   8717  CA  HIS R 269       4.875  19.959  19.506  1.00  6.31           C  
ATOM   8722  CA  LYS R 270       8.406  19.565  20.857  1.00  6.32           C  
ATOM   8727  CA  ALA R 271       7.822  15.822  20.517  1.00  6.33           C  
ATOM   8732  CA  LEU R 272       6.368  16.081  17.001  1.00  6.34           C  
ATOM   8737  CA  LYS R 273       9.032  18.313  15.431  1.00  6.35           C  
ATOM   8746  CA  THR R 274      12.012  15.945  15.665  1.00  6.36           C  
ATOM   8753  CA  LEU R 275       9.918  13.274  13.950  1.00  6.37           C  
ATOM   8761  CA  GLY R 276       8.849  15.859  11.388  1.00  6.38           C  
ATOM   8765  CA  ILE R 277      12.435  16.589  10.371  1.00  6.39           C  
ATOM   8773  CA  ILE R 278      13.766  13.035  10.704  1.00  6.40           C  
ATOM   8781  CA  MET R 279      11.047  11.707   8.392  1.00  6.41           C  
ATOM   8789  CA  GLY R 280      10.781  14.894   6.351  1.00  6.42           C  
ATOM   8793  CA  THR R 281      14.406  15.119   5.255  1.00  6.43           C  
ATOM   8800  CA  PHE R 282      14.362  11.456   4.247  1.00  6.44           C  
ATOM   8811  CA  THR R 283      11.069  12.000   2.420  1.00  6.45           C  
ATOM   8818  CA  LEU R 284      11.525  15.180   0.378  1.00  6.46           C  
ATOM   8826  CA  CYS R 285      14.963  14.045  -0.788  1.00  6.47           C  
ATOM   8832  CA  TRP R 286      14.506  10.477  -2.080  1.00  6.48           C  
ATOM   8846  CA  LEU R 287      10.720  10.239  -2.468  1.00  6.49           C  
ATOM   8854  CA  PRO R 288      10.151  12.549  -5.464  1.00  6.50           C  
ATOM   8861  CA  PHE R 289      12.920  10.647  -7.232  1.00  6.51           C  
ATOM   8872  CA  PHE R 290      12.181   7.017  -6.375  1.00  6.52           C  
ATOM   8883  CA  ILE R 291       8.488   7.518  -7.138  1.00  6.53           C  
ATOM   8891  CA  VAL R 292       9.312   9.234 -10.424  1.00  6.54           C  
ATOM   8898  CA  ASN R 293      11.214   6.031 -11.191  1.00  6.55           C  
ATOM   8906  CA  ILE R 294       8.000   4.007 -11.147  1.00  6.56           C  
ATOM   8914  CA  VAL R 295       6.436   6.941 -13.005  1.00  6.57           C  
ATOM   8921  CA  HIS R 296       8.913   6.558 -15.874  1.00  6.58           C  
ATOM   8931  CA  VAL R 297       8.442   2.791 -15.719  1.00  6.59           C  
ATOM   8938  CA  ILE R 298       4.629   2.735 -15.573  1.00  6.60           C  
ATOM   8946  CA  GLN R 299       3.869   5.546 -18.029  1.00                 C  
ATOM   8951  CA  ASP R 300       6.519   6.350 -20.637  1.00                 C  
ATOM   8959  CA  ASN R 301       7.053   9.780 -22.219  1.00                 C  
ATOM   8964  CA  LEU R 302       5.362  11.379 -19.213  1.00                 C  
ATOM   8969  CA  ILE R 303       8.710  12.453 -17.767  1.00                 C  
ATOM   8977  CA  ARG R 304      11.473  14.983 -18.459  1.00                 C  
ATOM   8982  CA  LYS R 305      15.143  13.971 -18.318  1.00  7.31           C  
ATOM   8991  CA  GLU R 306      15.957  17.049 -16.242  1.00  7.32           C  
ATOM   8996  CA  VAL R 307      13.541  15.942 -13.525  1.00  7.33           C  
ATOM   9003  CA  TYR R 308      15.308  12.597 -13.139  1.00  7.34           C  
ATOM   9015  CA  ILE R 309      18.772  14.052 -12.556  1.00  7.35           C  
ATOM   9023  CA  LEU R 310      17.486  16.927 -10.429  1.00  7.36           C  
ATOM   9031  CA  LEU R 311      15.569  14.554  -8.163  1.00  7.37           C  
ATOM   9039  CA  ASN R 312      18.526  12.192  -7.981  1.00  7.38           C  
ATOM   9047  CA  TRP R 313      20.717  15.067  -6.725  1.00  7.39           C  
ATOM   9061  CA  ILE R 314      18.040  16.174  -4.254  1.00  7.40           C  
ATOM   9069  CA  GLY R 315      18.342  12.648  -2.895  1.00  7.41           C  
ATOM   9073  CA  TYR R 316      22.120  13.034  -2.862  1.00  7.42           C  
ATOM   9085  CA  VAL R 317      21.877  15.996  -0.461  1.00  7.43           C  
ATOM   9092  CA  ASN R 318      20.353  13.689   2.164  1.00  7.45           C  
ATOM   9100  CA  SER R 319      23.829  12.219   2.620  1.00  7.46           C  
ATOM   9106  CA  GLY R 320      24.877  15.687   3.753  1.00  7.47           C  
ATOM   9110  CA  PHE R 321      21.808  16.134   5.946  1.00  7.48           C  
ATOM   9121  CA  ASN R 322      22.435  12.892   7.858  1.00  7.49           C  
ATOM   9129  CA  PRO R 323      25.274  14.121  10.125  1.00  7.50           C  
ATOM   9136  CA  LEU R 324      23.175  17.150  11.109  1.00  7.51           C  
ATOM   9144  CA  ILE R 325      19.915  15.268  11.707  1.00  7.52           C  
ATOM   9152  CA  TYR R 326      21.614  12.361  13.496  1.00  7.53           C  
ATOM   9164  CA  CYS R 327      24.892  13.079  15.298  1.00  7.54           C  
ATOM   9170  CA  ARG R 328      23.333  15.752  17.535  1.00  7.55           C  
ATOM   9181  CA  SER R 329      24.180  13.476  20.493  1.00  7.56           C  
ATOM   9187  CA  PRO R 330      25.771  15.235  23.522  1.00                 C  
ATOM   9194  CA  ASP R 331      29.108  13.416  23.200  1.00                 C  
ATOM   9202  CA  PHE R 332      29.041  13.755  19.424  1.00  8.50           C  
ATOM   9213  CA  ARG R 333      28.837  17.551  19.661  1.00  8.51           C  
ATOM   9218  CA  ILE R 334      31.707  18.071  22.102  1.00  8.52           C  
ATOM   9226  CA  ALA R 335      33.850  15.548  20.240  1.00  8.53           C  
ATOM   9231  CA  PHE R 336      32.930  17.418  17.049  1.00  8.54           C  
ATOM   9242  CA  GLN R 337      33.938  20.922  18.099  1.00  8.55           C  
ATOM   9251  CA  GLU R 338      37.090  19.607  19.781  1.00  8.56           C  
ATOM   9260  CA  LEU R 339      38.306  18.669  16.292  1.00  8.57           C  
ATOM   9268  CA  LEU R 340      37.465  22.147  14.981  1.00                 C  
ATOM   9276  CA  CYS R 341      39.885  23.901  17.354  1.00                 C  
