# Supplementary material for: Unifying view of mechanical and functional hotspots across class A GPCRs
Source: PLoS Comput Biol. 2017 Feb 3;13(2):e1005381. doi: 10.1371/journal.pcbi.1005381 (PMC5315405; doi:10.1371/journal.pcbi.1005381)
Supplement: S1 Additional Data — Contains all PDB structures used for the analysis, annotated with the GPCRdb numbering scheme. For each receptor, a decomposition into quasi-rigid domains is provided, along with the corresponding single-receptor bridging score. (ZIP) [file pcbi.1005381.s003.zip › SI_additional_data/B2AR/structures/4LDE_CA_GPCRDB.pdb]

ATOM   1116  CA  SER A   1     -12.968 -45.323 -77.159  1.00                 C  
ATOM   1122  CA  ARG A   2      -9.552 -43.657 -77.045  1.00                 C  
ATOM   1133  CA  TRP A   3     -11.473 -40.546 -76.055  1.00                 C  
ATOM   1147  CA  TYR A   4     -12.687 -42.184 -72.850  1.00                 C  
ATOM   1159  CA  ASN A   5      -9.186 -43.263 -71.817  1.00                 C  
ATOM   1167  CA  GLN A   6      -7.555 -39.862 -72.306  1.00                 C  
ATOM   1176  CA  THR A   7     -10.174 -37.666 -70.637  1.00                 C  
ATOM   1183  CA  PRO A   8     -12.469 -40.030 -68.686  1.00                 C  
ATOM   1190  CA  ASN A   9     -13.961 -37.384 -66.370  1.00                 C  
ATOM   1198  CA  ARG A  10     -15.056 -35.231 -69.296  1.00                 C  
ATOM   1209  CA  ALA A  11     -16.212 -38.223 -71.337  1.00                 C  
ATOM   1214  CA  LYS A  12     -18.428 -39.572 -68.537  1.00                 C  
ATOM   1223  CA  ARG A  13     -20.263 -36.236 -68.358  1.00                 C  
ATOM   1234  CA  VAL A  14     -20.728 -36.102 -72.136  1.00                 C  
ATOM   1241  CA  ILE A  15     -21.731 -39.759 -72.297  1.00                 C  
ATOM   1249  CA  THR A  16     -24.189 -39.197 -69.428  1.00                 C  
ATOM   1256  CA  THR A  17     -25.594 -36.227 -71.328  1.00                 C  
ATOM   1263  CA  PHE A  18     -26.100 -38.542 -74.304  1.00                 C  
ATOM   1274  CA  ARG A  19     -27.676 -41.286 -72.191  1.00                 C  
ATOM   1285  CA  THR A  20     -29.981 -39.311 -69.877  1.00                 C  
ATOM   1292  CA  GLY A  21     -30.634 -36.469 -72.312  1.00                 C  
ATOM   1296  CA  THR A  22     -30.597 -34.024 -69.432  1.00                 C  
ATOM   1303  CA  TRP A  23     -28.102 -31.685 -67.796  1.00                 C  
ATOM   1317  CA  ASP A  24     -27.754 -33.904 -64.717  1.00                 C  
ATOM   1325  CA  ALA A  25     -23.979 -34.196 -65.067  1.00                 C  
ATOM   1330  CA  TYR A  26     -23.627 -30.404 -65.162  1.00                 C  
ATOM   1342  CA  ALA A  27     -26.600 -29.310 -63.026  1.00                 C  
ATOM   1347  CA  ALA A  28     -24.898 -30.193 -59.749  1.00                 C  
ATOM   1352  CA  ASP A  29     -21.923 -27.981 -60.568  1.00                 C  
ATOM   1360  CA  GLU A  30     -23.952 -24.882 -59.820  1.00                 C  
ATOM   1369  CA  VAL A  31     -25.443 -26.165 -56.541  1.00  1.30           C  
ATOM   1376  CA  TRP A  32     -21.890 -26.340 -55.120  1.00  1.31           C  
ATOM   1390  CA  VAL A  33     -21.299 -22.672 -55.951  1.00  1.32           C  
ATOM   1397  CA  VAL A  34     -24.472 -21.902 -53.974  1.00  1.33           C  
ATOM   1404  CA  GLY A  35     -23.373 -24.029 -51.018  1.00  1.34           C  
ATOM   1408  CA  MET A  36     -20.019 -22.244 -51.171  1.00  1.35           C  
ATOM   1416  CA  GLY A  37     -21.665 -18.838 -50.889  1.00  1.36           C  
ATOM   1420  CA  ILE A  38     -23.592 -19.438 -47.680  1.00  1.37           C  
ATOM   1428  CA  VAL A  39     -20.533 -20.963 -45.997  1.00  1.38           C  
ATOM   1435  CA  MET A  40     -18.630 -17.753 -46.727  1.00  1.39           C  
ATOM   1443  CA  SER A  41     -21.460 -15.825 -45.070  1.00  1.40           C  
ATOM   1449  CA  LEU A  42     -21.201 -17.992 -41.944  1.00  1.41           C  
ATOM   1457  CA  ILE A  43     -17.459 -17.359 -41.942  1.00  1.42           C  
ATOM   1465  CA  VAL A  44     -17.922 -13.582 -42.116  1.00  1.43           C  
ATOM   1472  CA  LEU A  45     -20.613 -13.743 -39.435  1.00  1.44           C  
ATOM   1480  CA  ALA A  46     -18.466 -15.786 -37.047  1.00  1.45           C  
ATOM   1485  CA  ILE A  47     -15.378 -13.603 -37.519  1.00  1.46           C  
ATOM   1493  CA  VAL A  48     -17.277 -10.341 -37.024  1.00  1.47           C  
ATOM   1500  CA  PHE A  49     -19.471 -11.451 -34.126  1.00  1.48           C  
ATOM   1511  CA  GLY A  50     -16.715 -13.321 -32.312  1.00  1.49           C  
ATOM   1515  CA  ASN A  51     -14.217 -10.462 -32.511  1.00  1.50           C  
ATOM   1523  CA  VAL A  52     -16.599  -7.544 -31.896  1.00  1.51           C  
ATOM   1530  CA  LEU A  53     -17.451  -9.427 -28.691  1.00  1.52           C  
ATOM   1538  CA  VAL A  54     -13.816  -9.777 -27.574  1.00  1.53           C  
ATOM   1545  CA  ILE A  55     -13.071  -6.090 -28.164  1.00  1.54           C  
ATOM   1553  CA  THR A  56     -16.237  -5.000 -26.353  1.00  1.55           C  
ATOM   1560  CA  ALA A  57     -15.514  -7.311 -23.407  1.00  1.56           C  
ATOM   1565  CA  ILE A  58     -12.038  -5.846 -22.901  1.00  1.57           C  
ATOM   1573  CA  ALA A  59     -13.044  -2.209 -23.464  1.00  1.58           C  
ATOM   1578  CA  LYS A  60     -16.076  -2.347 -21.148  1.00  1.59           C  
ATOM   1583  CA  PHE A  61     -14.850  -4.472 -18.247  1.00                 C  
ATOM   1594  CA  GLU A  62     -12.160  -2.811 -16.121  1.00                 C  
ATOM   1599  CA  ARG A  63     -10.909  -6.286 -15.050  1.00                 C  
ATOM   1610  CA  LEU A  64      -9.948  -7.639 -18.492  1.00                 C  
ATOM   1618  CA  GLN A  65      -7.479  -4.733 -18.649  1.00                 C  
ATOM   1627  CA  THR A  66      -4.380  -6.936 -18.390  1.00                 C  
ATOM   1634  CA  VAL A  67      -1.197  -6.844 -20.498  1.00  2.38           C  
ATOM   1641  CA  THR A  68      -1.992 -10.159 -22.199  1.00  2.39           C  
ATOM   1648  CA  ASN A  69      -5.470  -8.864 -23.076  1.00  2.40           C  
ATOM   1656  CA  TYR A  70      -3.865  -5.745 -24.560  1.00  2.41           C  
ATOM   1668  CA  PHE A  71      -2.324  -8.086 -27.129  1.00  2.42           C  
ATOM   1679  CA  ILE A  72      -5.602  -9.981 -27.537  1.00  2.43           C  
ATOM   1687  CA  THR A  73      -7.328  -6.709 -28.452  1.00  2.44           C  
ATOM   1694  CA  SER A  74      -4.845  -6.159 -31.281  1.00  2.45           C  
ATOM   1700  CA  LEU A  75      -5.304  -9.735 -32.502  1.00  2.46           C  
ATOM   1708  CA  ALA A  76      -9.074  -9.195 -32.268  1.00  2.47           C  
ATOM   1713  CA  CYS A  77      -8.804  -5.896 -34.156  1.00  2.48           C  
ATOM   1719  CA  ALA A  78      -6.813  -7.513 -36.957  1.00  2.49           C  
ATOM   1724  CA  ASP A  79      -9.369 -10.311 -37.230  1.00  2.50           C  
ATOM   1732  CA  LEU A  80     -12.204  -7.775 -37.139  1.00  2.51           C  
ATOM   1740  CA  VAL A  81     -11.003  -5.877 -40.220  1.00  2.52           C  
ATOM   1747  CA  MET A  82     -10.573  -9.248 -41.909  1.00  2.53           C  
ATOM   1755  CA  GLY A  83     -14.220 -10.245 -41.597  1.00  2.54           C  
ATOM   1759  CA  LEU A  84     -15.433  -6.746 -42.468  1.00  2.55           C  
ATOM   1767  CA  ALA A  85     -13.177  -5.646 -45.322  1.00                 C  
ATOM   1772  CA  VAL A  86     -11.057  -8.582 -46.497  1.00  2.56           C  
ATOM   1779  CA  VAL A  87     -13.310 -11.651 -46.289  1.00  2.57           C  
ATOM   1786  CA  PRO A  88     -16.576 -10.269 -47.719  1.00  2.58           C  
ATOM   1793  CA  PHE A  89     -14.976  -8.457 -50.675  1.00  2.59           C  
ATOM   1804  CA  GLY A  90     -12.971 -11.582 -51.437  1.00  2.60           C  
ATOM   1808  CA  ALA A  91     -16.181 -13.598 -51.348  1.00  2.61           C  
ATOM   1813  CA  ALA A  92     -17.813 -11.282 -53.893  1.00  2.62           C  
ATOM   1818  CA  HIS A  93     -14.685 -11.449 -56.058  1.00  2.63           C  
ATOM   1828  CA  ILE A  94     -14.910 -15.254 -56.211  1.00  2.64           C  
ATOM   1836  CA  LEU A  95     -18.690 -15.563 -56.528  1.00  2.65           C  
ATOM   1844  CA  THR A  96     -19.196 -12.952 -59.254  1.00  2.66           C  
ATOM   1851  CA  LYS A  97     -16.095 -14.262 -61.090  1.00                 C  
ATOM   1860  CA  THR A  98     -14.850 -10.667 -61.530  1.00                 C  
ATOM   1867  CA  TRP A  99     -13.885  -7.500 -59.660  1.00                 C  
ATOM   1881  CA  THR A 100     -16.176  -4.462 -59.709  1.00                 C  
ATOM   1888  CA  PHE A 101     -14.358  -1.798 -57.672  1.00                 C  
ATOM   1899  CA  GLY A 102     -11.686  -0.634 -60.125  1.00  3.21           C  
ATOM   1903  CA  ASN A 103      -7.903  -0.929 -59.791  1.00  3.22           C  
ATOM   1911  CA  PHE A 104      -7.427   1.381 -56.811  1.00  3.23           C  
ATOM   1922  CA  TRP A 105      -9.661  -0.562 -54.438  1.00  3.24           C  
ATOM   1936  CA  CYS A 106      -8.247  -3.796 -55.826  1.00  3.25           C  
ATOM   1942  CA  GLU A 107      -4.772  -2.973 -54.510  1.00  3.26           C  
ATOM   1951  CA  PHE A 108      -6.203  -1.182 -51.490  1.00  3.27           C  
ATOM   1962  CA  TRP A 109      -8.145  -4.311 -50.564  1.00  3.28           C  
ATOM   1976  CA  THR A 110      -5.100  -6.487 -51.329  1.00  3.29           C  
ATOM   1983  CA  SER A 111      -3.152  -4.187 -48.984  1.00  3.30           C  
ATOM   1989  CA  ILE A 112      -5.697  -4.658 -46.180  1.00  3.31           C  
ATOM   1997  CA  ASP A 113      -5.481  -8.440 -46.729  1.00  3.32           C  
ATOM   2005  CA  VAL A 114      -1.736  -8.694 -46.200  1.00  3.33           C  
ATOM   2012  CA  LEU A 115      -1.818  -6.013 -43.495  1.00  3.34           C  
ATOM   2020  CA  CYS A 116      -4.271  -7.843 -41.241  1.00  3.35           C  
ATOM   2026  CA  VAL A 117      -2.815 -11.306 -41.842  1.00  3.36           C  
ATOM   2033  CA  THR A 118       0.600  -9.966 -40.801  1.00  3.37           C  
ATOM   2040  CA  ALA A 119      -0.714  -8.078 -37.745  1.00  3.38           C  
ATOM   2045  CA  SER A 120      -2.753 -11.133 -36.699  1.00  3.39           C  
ATOM   2051  CA  ILE A 121       0.005 -13.771 -36.905  1.00  3.40           C  
ATOM   2059  CA  GLU A 122       2.730 -11.481 -35.518  1.00  3.41           C  
ATOM   2068  CA  THR A 123       0.436 -10.809 -32.550  1.00  3.42           C  
ATOM   2075  CA  LEU A 124      -0.082 -14.560 -32.014  1.00  3.43           C  
ATOM   2083  CA  CYS A 125       3.702 -14.609 -31.886  1.00  3.44           C  
ATOM   2089  CA  VAL A 126       3.845 -11.689 -29.420  1.00  3.45           C  
ATOM   2096  CA  ILE A 127       1.230 -13.385 -27.231  1.00  3.46           C  
ATOM   2104  CA  ALA A 128       3.286 -16.602 -27.124  1.00  3.47           C  
ATOM   2109  CA  VAL A 129       6.333 -14.644 -25.958  1.00  3.48           C  
ATOM   2116  CA  ASP A 130       4.162 -12.671 -23.522  1.00  3.49           C  
ATOM   2124  CA  ARG A 131       2.791 -15.853 -21.970  1.00  3.50           C  
ATOM   2135  CA  TYR A 132       6.283 -17.358 -21.793  1.00  3.51           C  
ATOM   2147  CA  PHE A 133       7.545 -14.537 -19.589  1.00  3.52           C  
ATOM   2158  CA  ALA A 134       4.222 -14.349 -17.777  1.00  3.53           C  
ATOM   2163  CA  ILE A 135       4.605 -18.017 -16.842  1.00  3.54           C  
ATOM   2171  CA  THR A 136       8.346 -18.706 -16.558  1.00  3.55           C  
ATOM   2178  CA  SER A 137       9.334 -15.463 -14.832  1.00                 C  
ATOM   2184  CA  PRO A 138       6.138 -13.750 -13.563  1.00                 C  
ATOM   2191  CA  PHE A 139       7.767 -11.275 -11.187  1.00                 C  
ATOM   2202  CA  LYS A 140      10.085  -9.799 -13.801  1.00                 C  
ATOM   2211  CA  TYR A 141       7.233  -9.934 -16.336  1.00                 C  
ATOM   2223  CA  GLN A 142       4.899  -7.826 -14.211  1.00                 C  
ATOM   2232  CA  SER A 143       7.502  -5.148 -13.433  1.00                 C  
ATOM   2238  CA  LEU A 144       9.198  -4.837 -16.844  1.00                 C  
ATOM   2246  CA  LEU A 145       6.217  -5.108 -19.205  1.00                 C  
ATOM   2254  CA  THR A 146       4.033  -2.081 -18.495  1.00                 C  
ATOM   2261  CA  LYS A 147       0.855  -1.144 -20.358  1.00  4.39           C  
ATOM   2270  CA  ASN A 148       2.786   1.622 -22.120  1.00  4.40           C  
ATOM   2278  CA  LYS A 149       5.571  -0.741 -23.160  1.00  4.41           C  
ATOM   2283  CA  ALA A 150       2.933  -3.151 -24.492  1.00  4.42           C  
ATOM   2288  CA  ARG A 151       1.171  -0.380 -26.416  1.00  4.43           C  
ATOM   2299  CA  VAL A 152       4.541   0.328 -28.029  1.00  4.44           C  
ATOM   2306  CA  ILE A 153       4.955  -3.342 -28.971  1.00  4.45           C  
ATOM   2314  CA  ILE A 154       1.508  -3.215 -30.612  1.00  4.46           C  
ATOM   2322  CA  LEU A 155       2.358  -0.069 -32.581  1.00  4.47           C  
ATOM   2330  CA  MET A 156       5.556  -1.685 -33.898  1.00  4.48           C  
ATOM   2338  CA  VAL A 157       3.753  -4.878 -34.944  1.00  4.49           C  
ATOM   2345  CA  TRP A 158       1.306  -2.713 -36.909  1.00  4.50           C  
ATOM   2359  CA  ILE A 159       4.188  -0.657 -38.314  1.00  4.51           C  
ATOM   2367  CA  VAL A 160       6.021  -3.739 -39.580  1.00  4.52           C  
ATOM   2374  CA  SER A 161       2.669  -4.924 -40.937  1.00  4.53           C  
ATOM   2380  CA  GLY A 162       2.202  -1.701 -42.891  1.00  4.54           C  
ATOM   2384  CA  LEU A 163       5.741  -1.978 -44.247  1.00  4.55           C  
ATOM   2392  CA  THR A 164       4.994  -5.405 -45.732  1.00  4.56           C  
ATOM   2399  CA  SER A 165       1.530  -4.448 -47.012  1.00  4.57           C  
ATOM   2405  CA  PHE A 166       0.612  -0.869 -47.968  1.00  4.58           C  
ATOM   2416  CA  LEU A 167       4.161   0.311 -48.677  1.00  4.59           C  
ATOM   2424  CA  PRO A 168       5.256  -2.245 -51.286  1.00  4.60           C  
ATOM   2431  CA  ILE A 169       1.774  -2.576 -52.788  1.00  4.61           C  
ATOM   2439  CA  GLN A 170       0.761   1.081 -53.193  1.00  4.62           C  
ATOM   2448  CA  MET A 171       4.235   1.785 -54.597  1.00                 C  
ATOM   2456  CA  HIS A 172       3.697  -1.168 -56.974  1.00                 C  
ATOM   2466  CA  TRP A 173       6.950  -2.800 -55.792  1.00                 C  
ATOM   2480  CA  TYR A 174       5.124  -6.092 -55.229  1.00                 C  
ATOM   2492  CA  ARG A 175       4.093  -6.214 -58.890  1.00                 C  
ATOM   2503  CA  ALA A 176       5.135  -8.974 -61.271  1.00                 C  
ATOM   2508  CA  THR A 177       6.560  -8.337 -64.734  1.00                 C  
ATOM   2515  CA  HIS A 178       5.137 -11.118 -66.917  1.00                 C  
ATOM   2525  CA  GLN A 179       2.478 -10.370 -69.537  1.00                 C  
ATOM   2534  CA  GLU A 180      -0.436 -11.936 -67.656  1.00                 C  
ATOM   2543  CA  ALA A 181       0.311  -9.681 -64.673  1.00                 C  
ATOM   2548  CA  ILE A 182       0.762  -6.631 -66.902  1.00                 C  
ATOM   2556  CA  ASN A 183      -2.685  -7.222 -68.445  1.00                 C  
ATOM   2564  CA  CYS A 184      -4.408  -7.809 -65.104  1.00                 C  
ATOM   2570  CA  TYR A 185      -2.894  -4.613 -63.696  1.00                 C  
ATOM   2582  CA  ALA A 186      -4.367  -2.745 -66.673  1.00                 C  
ATOM   2587  CA  GLU A 187      -7.762  -4.446 -66.615  1.00                 C  
ATOM   2596  CA  GLU A 188     -10.131  -2.628 -64.236  1.00                 C  
ATOM   2605  CA  THR A 189     -12.062  -5.865 -63.638  1.00                 C  
ATOM   2612  CA  CYS A 190      -9.059  -8.060 -62.795  1.00                 C  
ATOM   2618  CA  CYS A 191      -7.698  -8.406 -59.260  1.00                 C  
ATOM   2624  CA  ASP A 192      -5.776 -11.669 -59.435  1.00                 C  
ATOM   2632  CA  PHE A 193      -2.746 -11.708 -57.174  1.00                 C  
ATOM   2643  CA  PHE A 194       0.682 -11.615 -58.817  1.00                 C  
ATOM   2654  CA  THR A 195       4.004 -10.895 -57.112  1.00                 C  
ATOM   2661  CA  ASN A 196       7.720 -11.265 -57.764  1.00                 C  
ATOM   2669  CA  GLN A 197       9.970 -13.804 -56.019  1.00  5.37           C  
ATOM   2678  CA  ALA A 198      11.430 -11.002 -53.898  1.00  5.38           C  
ATOM   2683  CA  TYR A 199       8.132  -9.832 -52.380  1.00  5.39           C  
ATOM   2695  CA  ALA A 200       6.462 -13.223 -52.037  1.00  5.40           C  
ATOM   2700  CA  ILE A 201       9.474 -14.515 -50.087  1.00  5.41           C  
ATOM   2708  CA  ALA A 202      10.064 -11.416 -47.961  1.00  5.42           C  
ATOM   2713  CA  SER A 203       6.398 -11.061 -47.012  1.00  5.43           C  
ATOM   2719  CA  SER A 204       6.043 -14.757 -46.188  1.00  5.44           C  
ATOM   2725  CA  ILE A 205       9.025 -14.691 -43.827  1.00  5.45           C  
ATOM   2733  CA  VAL A 206       7.651 -11.642 -42.003  1.00  5.46           C  
ATOM   2740  CA  SER A 207       3.951 -12.546 -42.061  1.00                 C  
ATOM   2746  CA  PHE A 208       4.311 -16.226 -41.197  1.00  5.47           C  
ATOM   2757  CA  TYR A 209       7.725 -17.899 -41.022  1.00  5.48           C  
ATOM   2769  CA  VAL A 210       9.491 -15.756 -38.402  1.00  5.49           C  
ATOM   2776  CA  PRO A 211       6.377 -15.736 -36.178  1.00  5.50           C  
ATOM   2783  CA  LEU A 212       6.104 -19.507 -36.683  1.00  5.51           C  
ATOM   2791  CA  VAL A 213       9.696 -20.173 -35.569  1.00  5.52           C  
ATOM   2798  CA  ILE A 214       9.467 -18.003 -32.440  1.00  5.53           C  
ATOM   2806  CA  MET A 215       6.158 -19.612 -31.421  1.00  5.54           C  
ATOM   2814  CA  VAL A 216       7.470 -23.152 -31.901  1.00  5.55           C  
ATOM   2821  CA  PHE A 217      10.597 -22.246 -29.944  1.00  5.56           C  
ATOM   2832  CA  VAL A 218       8.866 -20.412 -27.095  1.00  5.57           C  
ATOM   2839  CA  TYR A 219       6.072 -22.940 -26.556  1.00  5.58           C  
ATOM   2851  CA  SER A 220       8.743 -25.638 -26.449  1.00  5.59           C  
ATOM   2857  CA  ARG A 221      10.721 -23.778 -23.772  1.00  5.60           C  
ATOM   2868  CA  VAL A 222       7.508 -23.715 -21.723  1.00  5.61           C  
ATOM   2875  CA  PHE A 223       6.869 -27.459 -21.998  1.00  5.62           C  
ATOM   2880  CA  GLN A 224      10.564 -28.202 -21.441  1.00  5.63           C  
ATOM   2885  CA  GLU A 225      10.869 -25.934 -18.392  1.00  5.64           C  
ATOM   2894  CA  ALA A 226       7.742 -27.369 -16.775  1.00  5.65           C  
ATOM   2899  CA  LYS A 227       9.679 -30.653 -16.500  1.00  5.66           C  
ATOM   2908  CA  ARG A 228      12.585 -29.117 -14.609  1.00  5.67           C  
ATOM   2919  CA  GLN A 229      10.703 -27.219 -11.876  1.00  5.68           C  
ATOM   2928  CA  LEU A 230      10.705 -27.910  -8.124  1.00                 C  
ATOM   2936  CA  GLN A 231       8.699 -31.137  -8.459  1.00                 C  
ATOM   2941  CA  LYS A 263       4.014 -38.219 -10.695  1.00                 C  
ATOM   2946  CA  PHE A 264       2.870 -38.208 -14.334  1.00                 C  
ATOM   2951  CA  ALA A 265      -0.631 -37.063 -13.412  1.00                 C  
ATOM   2956  CA  LEU A 266      -3.680 -35.282 -14.797  1.00                 C  
ATOM   2964  CA  LYS A 267      -2.895 -31.565 -14.921  1.00  6.29           C  
ATOM   2973  CA  GLU A 268      -0.002 -31.799 -17.385  1.00  6.30           C  
ATOM   2982  CA  HIS A 269      -1.879 -33.779 -20.051  1.00  6.31           C  
ATOM   2992  CA  LYS A 270      -4.695 -31.225 -20.134  1.00  6.32           C  
ATOM   2997  CA  ALA A 271      -2.087 -28.472 -20.430  1.00  6.33           C  
ATOM   3002  CA  LEU A 272      -0.224 -30.166 -23.269  1.00  6.34           C  
ATOM   3010  CA  LYS A 273      -3.568 -30.538 -25.017  1.00  6.35           C  
ATOM   3019  CA  THR A 274      -4.076 -26.768 -24.745  1.00  6.36           C  
ATOM   3026  CA  LEU A 275      -0.982 -25.737 -26.697  1.00  6.37           C  
ATOM   3034  CA  GLY A 276      -1.767 -28.602 -29.065  1.00  6.38           C  
ATOM   3038  CA  ILE A 277      -4.910 -26.641 -29.868  1.00  6.39           C  
ATOM   3046  CA  ILE A 278      -3.165 -23.264 -29.715  1.00  6.40           C  
ATOM   3054  CA  MET A 279      -0.276 -24.182 -31.975  1.00  6.41           C  
ATOM   3062  CA  GLY A 280      -2.238 -26.809 -33.905  1.00  6.42           C  
ATOM   3066  CA  THR A 281      -5.028 -24.502 -35.057  1.00  6.43           C  
ATOM   3073  CA  PHE A 282      -2.507 -21.880 -36.139  1.00  6.44           C  
ATOM   3084  CA  THR A 283      -0.426 -24.404 -38.081  1.00  6.45           C  
ATOM   3091  CA  LEU A 284      -3.311 -26.255 -39.719  1.00  6.46           C  
ATOM   3099  CA  CYS A 285      -4.815 -22.974 -40.983  1.00  6.47           C  
ATOM   3105  CA  TRP A 286      -1.822 -20.947 -42.176  1.00  6.48           C  
ATOM   3119  CA  LEU A 287       1.014 -23.394 -42.898  1.00  6.49           C  
ATOM   3127  CA  PRO A 288      -0.528 -25.009 -46.020  1.00  6.50           C  
ATOM   3134  CA  PHE A 289      -0.955 -21.607 -47.692  1.00  6.51           C  
ATOM   3145  CA  PHE A 290       2.491 -20.175 -46.991  1.00  6.52           C  
ATOM   3156  CA  ILE A 291       4.162 -23.400 -48.047  1.00  6.53           C  
ATOM   3164  CA  VAL A 292       2.199 -23.414 -51.318  1.00  6.54           C  
ATOM   3171  CA  ASN A 293       2.866 -19.690 -51.715  1.00  6.55           C  
ATOM   3179  CA  ILE A 294       6.582 -20.506 -51.683  1.00  6.56           C  
ATOM   3187  CA  VAL A 295       6.285 -23.553 -53.962  1.00  6.57           C  
ATOM   3194  CA  HIS A 296       4.472 -21.412 -56.531  1.00  6.58           C  
ATOM   3204  CA  VAL A 297       7.448 -19.048 -56.428  1.00  6.59           C  
ATOM   3211  CA  ILE A 298      10.102 -21.740 -56.899  1.00  6.60           C  
ATOM   3219  CA  GLN A 299       8.346 -23.783 -59.586  1.00                 C  
ATOM   3228  CA  ASP A 300       5.670 -22.083 -61.688  1.00                 C  
ATOM   3236  CA  ASN A 301       2.367 -23.828 -62.581  1.00                 C  
ATOM   3244  CA  LEU A 302       2.834 -26.359 -59.758  1.00                 C  
ATOM   3252  CA  ILE A 303      -0.182 -25.058 -57.820  1.00                 C  
ATOM   3260  CA  ARG A 304      -3.577 -24.700 -59.495  1.00                 C  
ATOM   3271  CA  LYS A 305      -5.239 -21.361 -58.717  1.00  7.31           C  
ATOM   3280  CA  GLU A 306      -8.241 -22.975 -57.005  1.00  7.32           C  
ATOM   3289  CA  VAL A 307      -5.990 -24.549 -54.365  1.00  7.33           C  
ATOM   3296  CA  TYR A 308      -4.060 -21.357 -53.654  1.00  7.34           C  
ATOM   3308  CA  ILE A 309      -7.375 -19.620 -52.952  1.00  7.35           C  
ATOM   3316  CA  LEU A 310      -8.874 -22.401 -50.822  1.00  7.36           C  
ATOM   3324  CA  LEU A 311      -5.766 -22.640 -48.660  1.00  7.37           C  
ATOM   3332  CA  ASN A 312      -5.808 -18.849 -48.355  1.00  7.38           C  
ATOM   3340  CA  TRP A 313      -9.407 -19.125 -47.114  1.00  7.39           C  
ATOM   3354  CA  ILE A 314      -8.475 -21.845 -44.635  1.00  7.40           C  
ATOM   3362  CA  GLY A 315      -6.122 -19.179 -43.292  1.00  7.41           C  
ATOM   3366  CA  TYR A 316      -8.933 -16.635 -43.124  1.00  7.42           C  
ATOM   3378  CA  VAL A 317     -11.025 -18.836 -40.827  1.00  7.43           C  
ATOM   3385  CA  ASN A 318      -8.267 -18.718 -38.232  1.00  7.45           C  
ATOM   3393  CA  SER A 319      -9.623 -15.252 -37.423  1.00  7.46           C  
ATOM   3399  CA  GLY A 320     -12.826 -16.940 -36.298  1.00  7.47           C  
ATOM   3403  CA  PHE A 321     -11.040 -19.583 -34.247  1.00  7.48           C  
ATOM   3414  CA  ASN A 322      -8.841 -17.182 -32.262  1.00  7.49           C  
ATOM   3422  CA  PRO A 323     -11.631 -15.839 -30.005  1.00  7.50           C  
ATOM   3429  CA  LEU A 324     -12.339 -19.483 -29.097  1.00  7.51           C  
ATOM   3437  CA  ILE A 325      -8.668 -20.025 -28.242  1.00  7.52           C  
ATOM   3445  CA  TYR A 326      -7.419 -16.865 -26.535  1.00  7.53           C  
ATOM   3457  CA  CYS A 327     -10.497 -15.979 -24.483  1.00  7.54           C  
ATOM   3463  CA  ARG A 328     -11.343 -19.004 -22.335  1.00  7.55           C  
ATOM   3474  CA  SER A 329     -10.364 -17.268 -19.079  1.00  7.56           C  
ATOM   3480  CA  PRO A 330     -12.977 -17.190 -16.286  1.00                 C  
ATOM   3487  CA  ASP A 331     -13.031 -13.396 -16.689  1.00                 C  
ATOM   3495  CA  PHE A 332     -13.720 -13.569 -20.414  1.00  8.50           C  
ATOM   3506  CA  ARG A 333     -16.335 -16.261 -19.758  1.00  8.51           C  
ATOM   3517  CA  ILE A 334     -18.201 -14.046 -17.282  1.00  8.52           C  
ATOM   3525  CA  ALA A 335     -17.881 -10.954 -19.477  1.00  8.53           C  
ATOM   3530  CA  PHE A 336     -19.254 -12.800 -22.508  1.00  8.54           C  
ATOM   3541  CA  GLN A 337     -22.442 -13.762 -20.695  1.00  8.55           C  
ATOM   3550  CA  GLU A 338     -23.175 -10.327 -19.227  1.00  8.56           C  
ATOM   3559  CA  LEU A 339     -22.581  -8.671 -22.605  1.00  8.57           C  
ATOM   3567  CA  LEU A 340     -25.405 -10.610 -24.263  1.00                 C  
ATOM   3575  CA  CYS A 341     -27.467 -11.188 -21.079  1.00                 C  
ATOM   3581  CA  LEU A 342     -27.603 -14.987 -21.287  1.00                 C  
