# Supplementary material for: Unifying view of mechanical and functional hotspots across class A GPCRs
Source: PLoS Comput Biol. 2017 Feb 3;13(2):e1005381. doi: 10.1371/journal.pcbi.1005381 (PMC5315405; doi:10.1371/journal.pcbi.1005381)
Supplement: S1 Additional Data — Contains all PDB structures used for the analysis, annotated with the GPCRdb numbering scheme. For each receptor, a decomposition into quasi-rigid domains is provided, along with the corresponding single-receptor bridging score. (ZIP) [file pcbi.1005381.s003.zip › SI_additional_data/B2AR/structures/4QKX_CA_GPCRDB.pdb]

ATOM   1101  CA  SER A   1      12.891  11.253 -76.524  1.00                 C  
ATOM   1107  CA  ARG A   2       9.466   9.660 -76.092  1.00                 C  
ATOM   1112  CA  TRP A   3      11.318   6.417 -75.393  1.00                 C  
ATOM   1126  CA  TYR A   4      12.631   8.076 -72.239  1.00                 C  
ATOM   1138  CA  ASN A   5       9.207   9.324 -71.139  1.00                 C  
ATOM   1143  CA  GLN A   6       7.530   5.924 -71.505  1.00                 C  
ATOM   1152  CA  THR A   7      10.231   3.627 -70.107  1.00                 C  
ATOM   1159  CA  PRO A   8      12.450   5.901 -67.964  1.00                 C  
ATOM   1166  CA  ASN A   9      13.926   3.057 -65.904  1.00                 C  
ATOM   1174  CA  ARG A  10      15.213   1.032 -68.852  1.00                 C  
ATOM   1185  CA  ALA A  11      16.241   4.140 -70.785  1.00                 C  
ATOM   1190  CA  LYS A  12      18.346   5.460 -67.904  1.00                 C  
ATOM   1195  CA  ARG A  13      20.236   2.154 -67.782  1.00                 C  
ATOM   1206  CA  VAL A  14      20.791   1.975 -71.543  1.00                 C  
ATOM   1213  CA  ILE A  15      21.798   5.644 -71.727  1.00                 C  
ATOM   1221  CA  THR A  16      24.266   5.139 -68.869  1.00                 C  
ATOM   1228  CA  THR A  17      25.802   2.143 -70.650  1.00                 C  
ATOM   1235  CA  PHE A  18      26.113   4.354 -73.727  1.00                 C  
ATOM   1246  CA  ARG A  19      27.789   7.029 -71.617  1.00                 C  
ATOM   1257  CA  THR A  20      30.287   5.124 -69.463  1.00                 C  
ATOM   1264  CA  GLY A  21      30.903   2.260 -71.879  1.00                 C  
ATOM   1268  CA  THR A  22      30.723  -0.226 -69.017  1.00                 C  
ATOM   1275  CA  TRP A  23      28.041  -2.382 -67.390  1.00                 C  
ATOM   1289  CA  ASP A  24      27.715  -0.277 -64.227  1.00                 C  
ATOM   1297  CA  ALA A  25      23.934  -0.017 -64.597  1.00                 C  
ATOM   1302  CA  TYR A  26      23.461  -3.793 -64.796  1.00                 C  
ATOM   1314  CA  ALA A  27      26.390  -5.082 -62.722  1.00                 C  
ATOM   1319  CA  ALA A  28      24.625  -3.770 -59.616  1.00                 C  
ATOM   1324  CA  ASP A  29      22.188  -6.660 -60.045  1.00                 C  
ATOM   1332  CA  GLU A  30      24.825  -9.273 -59.207  1.00                 C  
ATOM   1341  CA  VAL A  31      25.694  -7.809 -55.796  1.00  1.30           C  
ATOM   1348  CA  TRP A  32      22.080  -8.356 -54.730  1.00  1.31           C  
ATOM   1362  CA  VAL A  33      22.219 -11.951 -55.983  1.00  1.32           C  
ATOM   1369  CA  VAL A  34      24.753 -13.092 -53.395  1.00  1.33           C  
ATOM   1376  CA  GLY A  35      23.649 -10.243 -51.137  1.00  1.34           C  
ATOM   1380  CA  MET A  36      20.294 -11.907 -50.515  1.00  1.35           C  
ATOM   1388  CA  GLY A  37      21.920 -15.334 -50.508  1.00  1.36           C  
ATOM   1392  CA  ILE A  38      23.996 -14.622 -47.411  1.00  1.37           C  
ATOM   1400  CA  VAL A  39      20.841 -13.334 -45.727  1.00  1.38           C  
ATOM   1407  CA  MET A  40      19.007 -16.577 -46.487  1.00  1.39           C  
ATOM   1415  CA  SER A  41      22.056 -18.421 -45.166  1.00  1.40           C  
ATOM   1421  CA  LEU A  42      21.560 -16.675 -41.821  1.00  1.41           C  
ATOM   1429  CA  ILE A  43      17.798 -17.201 -41.755  1.00  1.42           C  
ATOM   1437  CA  VAL A  44      18.208 -20.979 -41.988  1.00  1.43           C  
ATOM   1444  CA  LEU A  45      20.773 -21.076 -39.183  1.00  1.44           C  
ATOM   1452  CA  ALA A  46      18.685 -18.900 -36.861  1.00  1.45           C  
ATOM   1457  CA  ILE A  47      15.608 -21.089 -37.302  1.00  1.46           C  
ATOM   1465  CA  VAL A  48      17.330 -24.472 -37.001  1.00  1.47           C  
ATOM   1472  CA  PHE A  49      19.701 -23.655 -34.138  1.00  1.48           C  
ATOM   1483  CA  GLY A  50      17.055 -21.500 -32.467  1.00  1.49           C  
ATOM   1487  CA  ASN A  51      14.248 -24.052 -32.289  1.00  1.50           C  
ATOM   1495  CA  VAL A  52      16.552 -26.970 -31.459  1.00  1.51           C  
ATOM   1502  CA  LEU A  53      17.621 -24.950 -28.422  1.00  1.52           C  
ATOM   1510  CA  VAL A  54      13.988 -24.611 -27.324  1.00  1.53           C  
ATOM   1517  CA  ILE A  55      13.162 -28.294 -27.805  1.00  1.54           C  
ATOM   1525  CA  THR A  56      16.365 -29.338 -26.041  1.00  1.55           C  
ATOM   1532  CA  ALA A  57      15.505 -27.154 -23.042  1.00  1.56           C  
ATOM   1537  CA  ILE A  58      12.012 -28.552 -22.461  1.00  1.57           C  
ATOM   1545  CA  ALA A  59      13.161 -32.122 -23.142  1.00  1.58           C  
ATOM   1550  CA  LYS A  60      16.072 -32.021 -20.696  1.00  1.59           C  
ATOM   1555  CA  PHE A  61      14.993 -29.752 -17.838  1.00                 C  
ATOM   1566  CA  GLU A  62      12.036 -30.889 -15.727  1.00                 C  
ATOM   1571  CA  ARG A  63      11.076 -27.393 -14.563  1.00                 C  
ATOM   1576  CA  LEU A  64      10.062 -26.465 -18.113  1.00                 C  
ATOM   1584  CA  GLN A  65       7.456 -29.222 -18.364  1.00                 C  
ATOM   1593  CA  THR A  66       4.250 -27.181 -18.215  1.00                 C  
ATOM   1600  CA  VAL A  67       1.125 -27.202 -20.387  1.00  2.38           C  
ATOM   1607  CA  THR A  68       2.093 -23.904 -22.031  1.00  2.39           C  
ATOM   1614  CA  ASN A  69       5.568 -25.255 -22.787  1.00  2.40           C  
ATOM   1622  CA  TYR A  70       4.025 -28.405 -24.257  1.00  2.41           C  
ATOM   1634  CA  PHE A  71       2.491 -26.027 -26.788  1.00  2.42           C  
ATOM   1645  CA  ILE A  72       5.836 -24.261 -27.165  1.00  2.43           C  
ATOM   1653  CA  THR A  73       7.369 -27.637 -28.028  1.00  2.44           C  
ATOM   1660  CA  SER A  74       4.792 -28.007 -30.802  1.00  2.45           C  
ATOM   1666  CA  LEU A  75       5.563 -24.543 -32.173  1.00  2.46           C  
ATOM   1674  CA  ALA A  76       9.291 -25.249 -31.952  1.00  2.47           C  
ATOM   1679  CA  CYS A  77       8.693 -28.515 -33.815  1.00  2.48           C  
ATOM   1685  CA  ALA A  78       6.800 -26.945 -36.711  1.00  2.49           C  
ATOM   1690  CA  ASP A  79       9.423 -24.208 -36.990  1.00  2.50           C  
ATOM   1698  CA  LEU A  80      12.338 -26.658 -36.804  1.00  2.51           C  
ATOM   1706  CA  VAL A  81      11.188 -28.825 -39.716  1.00  2.52           C  
ATOM   1713  CA  MET A  82      10.440 -25.571 -41.538  1.00  2.53           C  
ATOM   1721  CA  GLY A  83      14.087 -24.569 -41.200  1.00  2.54           C  
ATOM   1725  CA  LEU A  84      15.311 -28.047 -42.109  1.00  2.55           C  
ATOM   1733  CA  ALA A  85      12.973 -28.897 -44.981  1.00                 C  
ATOM   1738  CA  VAL A  86      11.025 -25.900 -46.283  1.00  2.56           C  
ATOM   1745  CA  VAL A  87      13.384 -22.919 -45.948  1.00  2.57           C  
ATOM   1752  CA  PRO A  88      16.558 -24.598 -47.295  1.00  2.58           C  
ATOM   1759  CA  PHE A  89      14.925 -26.218 -50.334  1.00  2.59           C  
ATOM   1770  CA  GLY A  90      13.044 -22.985 -50.964  1.00  2.60           C  
ATOM   1774  CA  ALA A  91      16.192 -20.872 -51.034  1.00  2.61           C  
ATOM   1779  CA  ALA A  92      18.061 -23.528 -53.021  1.00  2.62           C  
ATOM   1784  CA  CYS A  93      15.776 -22.995 -56.002  1.00  2.63           C  
ATOM   1790  CA  ILE A  94      15.464 -19.191 -55.908  1.00  2.64           C  
ATOM   1798  CA  LEU A  95      19.241 -18.830 -56.136  1.00  2.65           C  
ATOM   1806  CA  THR A  96      19.549 -21.472 -58.865  1.00  2.66           C  
ATOM   1813  CA  LYS A  97      16.470 -20.149 -60.714  1.00                 C  
ATOM   1822  CA  THR A  98      15.210 -23.741 -61.105  1.00                 C  
ATOM   1829  CA  TRP A  99      14.037 -26.788 -59.139  1.00                 C  
ATOM   1843  CA  THR A 100      16.368 -29.779 -59.434  1.00                 C  
ATOM   1850  CA  PHE A 101      14.725 -32.508 -57.355  1.00                 C  
ATOM   1861  CA  GLY A 102      11.833 -33.717 -59.500  1.00  3.21           C  
ATOM   1865  CA  ASN A 103       8.040 -33.574 -59.540  1.00  3.22           C  
ATOM   1873  CA  PHE A 104       7.557 -36.072 -56.717  1.00  3.23           C  
ATOM   1884  CA  TRP A 105       9.687 -34.074 -54.290  1.00  3.24           C  
ATOM   1898  CA  CYS A 106       8.211 -30.818 -55.567  1.00  3.25           C  
ATOM   1904  CA  GLU A 107       4.785 -31.553 -54.107  1.00  3.26           C  
ATOM   1913  CA  PHE A 108       6.199 -33.427 -51.110  1.00  3.27           C  
ATOM   1924  CA  TRP A 109       8.268 -30.372 -50.203  1.00  3.28           C  
ATOM   1938  CA  THR A 110       5.122 -28.347 -50.860  1.00  3.29           C  
ATOM   1945  CA  SER A 111       3.176 -30.723 -48.621  1.00  3.30           C  
ATOM   1951  CA  ILE A 112       5.668 -30.219 -45.792  1.00  3.31           C  
ATOM   1959  CA  ASP A 113       5.422 -26.461 -46.317  1.00  3.32           C  
ATOM   1967  CA  VAL A 114       1.647 -26.228 -45.972  1.00  3.33           C  
ATOM   1974  CA  LEU A 115       1.774 -28.742 -43.118  1.00  3.34           C  
ATOM   1982  CA  CYS A 116       4.382 -27.022 -40.944  1.00  3.35           C  
ATOM   1988  CA  VAL A 117       3.130 -23.487 -41.619  1.00  3.36           C  
ATOM   1995  CA  THR A 118      -0.441 -24.414 -40.693  1.00  3.37           C  
ATOM   2002  CA  ALA A 119       0.727 -26.272 -37.583  1.00  3.38           C  
ATOM   2007  CA  SER A 120       2.885 -23.294 -36.598  1.00  3.39           C  
ATOM   2013  CA  ILE A 121       0.156 -20.657 -36.863  1.00  3.40           C  
ATOM   2021  CA  GLU A 122      -2.539 -22.849 -35.310  1.00  3.41           C  
ATOM   2030  CA  THR A 123      -0.199 -23.519 -32.383  1.00  3.42           C  
ATOM   2037  CA  LEU A 124       0.274 -19.771 -31.914  1.00  3.43           C  
ATOM   2045  CA  CYS A 125      -3.515 -19.750 -31.647  1.00  3.44           C  
ATOM   2051  CA  VAL A 126      -3.522 -22.541 -29.056  1.00  3.45           C  
ATOM   2058  CA  ILE A 127      -0.861 -20.795 -26.956  1.00  3.46           C  
ATOM   2066  CA  ALA A 128      -2.891 -17.575 -27.083  1.00  3.47           C  
ATOM   2071  CA  VAL A 129      -6.038 -19.317 -25.834  1.00  3.48           C  
ATOM   2078  CA  ASP A 130      -3.905 -21.213 -23.317  1.00  3.49           C  
ATOM   2086  CA  ARG A 131      -2.508 -18.026 -21.788  1.00  3.50           C  
ATOM   2097  CA  TYR A 132      -6.012 -16.566 -21.616  1.00  3.51           C  
ATOM   2109  CA  PHE A 133      -7.396 -19.363 -19.446  1.00  3.52           C  
ATOM   2120  CA  ALA A 134      -4.091 -19.606 -17.573  1.00  3.53           C  
ATOM   2125  CA  ILE A 135      -4.592 -15.986 -16.515  1.00  3.54           C  
ATOM   2133  CA  THR A 136      -8.344 -15.332 -16.533  1.00  3.55           C  
ATOM   2140  CA  SER A 137      -9.372 -18.594 -14.861  1.00                 C  
ATOM   2146  CA  PRO A 138      -6.076 -20.104 -13.618  1.00                 C  
ATOM   2153  CA  PHE A 139      -7.645 -22.409 -11.023  1.00                 C  
ATOM   2164  CA  LYS A 140      -9.972 -24.085 -13.514  1.00                 C  
ATOM   2173  CA  TYR A 141      -7.188 -24.028 -16.109  1.00                 C  
ATOM   2185  CA  GLN A 142      -4.945 -26.080 -13.839  1.00                 C  
ATOM   2194  CA  SER A 143      -7.639 -28.657 -13.072  1.00                 C  
ATOM   2200  CA  LEU A 144      -9.272 -29.147 -16.479  1.00                 C  
ATOM   2208  CA  LEU A 145      -6.385 -29.008 -18.952  1.00                 C  
ATOM   2216  CA  THR A 146      -3.934 -31.827 -18.213  1.00                 C  
ATOM   2223  CA  LYS A 147      -0.893 -33.074 -20.142  1.00  4.39           C  
ATOM   2232  CA  ASN A 148      -3.009 -35.871 -21.611  1.00  4.40           C  
ATOM   2240  CA  LYS A 149      -5.699 -33.412 -22.685  1.00  4.41           C  
ATOM   2245  CA  ALA A 150      -3.067 -31.039 -24.070  1.00  4.42           C  
ATOM   2250  CA  ARG A 151      -1.493 -33.891 -26.034  1.00  4.43           C  
ATOM   2261  CA  VAL A 152      -4.911 -34.451 -27.599  1.00  4.44           C  
ATOM   2268  CA  ILE A 153      -5.143 -30.767 -28.527  1.00  4.45           C  
ATOM   2276  CA  ILE A 154      -1.742 -30.880 -30.239  1.00  4.46           C  
ATOM   2284  CA  LEU A 155      -2.707 -34.067 -32.076  1.00  4.47           C  
ATOM   2292  CA  MET A 156      -5.842 -32.324 -33.358  1.00  4.48           C  
ATOM   2300  CA  VAL A 157      -3.809 -29.393 -34.698  1.00  4.49           C  
ATOM   2307  CA  TRP A 158      -1.462 -31.611 -36.712  1.00  4.50           C  
ATOM   2321  CA  ILE A 159      -4.386 -33.633 -38.084  1.00  4.51           C  
ATOM   2329  CA  VAL A 160      -6.125 -30.468 -39.285  1.00  4.52           C  
ATOM   2336  CA  SER A 161      -2.794 -29.289 -40.694  1.00  4.53           C  
ATOM   2342  CA  GLY A 162      -2.212 -32.676 -42.314  1.00  4.54           C  
ATOM   2346  CA  LEU A 163      -5.734 -32.671 -43.725  1.00  4.55           C  
ATOM   2354  CA  THR A 164      -5.167 -29.306 -45.406  1.00  4.56           C  
ATOM   2361  CA  SER A 165      -1.667 -30.069 -46.694  1.00  4.57           C  
ATOM   2367  CA  PHE A 166      -0.656 -33.640 -47.547  1.00  4.58           C  
ATOM   2378  CA  LEU A 167      -4.209 -34.870 -48.155  1.00  4.59           C  
ATOM   2386  CA  PRO A 168      -5.272 -32.455 -50.908  1.00  4.60           C  
ATOM   2393  CA  ILE A 169      -1.809 -32.102 -52.457  1.00  4.61           C  
ATOM   2401  CA  GLN A 170      -0.959 -35.800 -52.759  1.00  4.62           C  
ATOM   2410  CA  MET A 171      -4.415 -36.353 -54.264  1.00                 C  
ATOM   2418  CA  HIS A 172      -3.844 -33.542 -56.788  1.00                 C  
ATOM   2428  CA  TRP A 173      -6.884 -31.733 -55.372  1.00                 C  
ATOM   2442  CA  TYR A 174      -4.998 -28.480 -54.767  1.00                 C  
ATOM   2454  CA  ARG A 175      -4.002 -28.362 -58.436  1.00                 C  
ATOM   2465  CA  ALA A 176      -5.145 -25.623 -60.805  1.00                 C  
ATOM   2470  CA  THR A 177      -6.407 -26.211 -64.342  1.00                 C  
ATOM   2477  CA  HIS A 178      -5.100 -23.303 -66.428  1.00                 C  
ATOM   2487  CA  GLN A 179      -2.474 -23.939 -69.111  1.00                 C  
ATOM   2496  CA  GLU A 180       0.412 -22.430 -67.150  1.00                 C  
ATOM   2505  CA  ALA A 181      -0.357 -24.721 -64.213  1.00                 C  
ATOM   2510  CA  ILE A 182      -0.631 -27.882 -66.314  1.00                 C  
ATOM   2518  CA  ASN A 183       2.819 -27.233 -67.789  1.00                 C  
ATOM   2526  CA  CYS A 184       4.520 -26.780 -64.416  1.00                 C  
ATOM   2532  CA  TYR A 185       2.888 -29.995 -63.202  1.00                 C  
ATOM   2544  CA  ALA A 186       4.345 -31.646 -66.300  1.00                 C  
ATOM   2549  CA  GLU A 187       7.733 -29.954 -65.935  1.00                 C  
ATOM   2558  CA  GLU A 188      10.437 -31.493 -63.741  1.00                 C  
ATOM   2567  CA  THR A 189      12.309 -28.199 -63.442  1.00                 C  
ATOM   2574  CA  CYS A 190       9.194 -26.212 -62.507  1.00                 C  
ATOM   2580  CA  CYS A 191       7.915 -26.302 -58.934  1.00                 C  
ATOM   2586  CA  ASP A 192       5.644 -23.266 -58.784  1.00                 C  
ATOM   2594  CA  PHE A 193       2.722 -23.089 -56.373  1.00                 C  
ATOM   2605  CA  PHE A 194      -0.377 -23.113 -58.573  1.00                 C  
ATOM   2616  CA  THR A 195      -3.742 -23.559 -56.856  1.00                 C  
ATOM   2623  CA  ASN A 196      -7.422 -23.011 -57.630  1.00                 C  
ATOM   2631  CA  GLN A 197      -9.796 -20.545 -55.960  1.00  5.37           C  
ATOM   2640  CA  ALA A 198     -11.079 -23.329 -53.712  1.00  5.38           C  
ATOM   2645  CA  TYR A 199      -7.825 -24.505 -52.129  1.00  5.39           C  
ATOM   2657  CA  ALA A 200      -6.354 -20.997 -51.984  1.00  5.40           C  
ATOM   2662  CA  ILE A 201      -9.233 -19.742 -49.849  1.00  5.41           C  
ATOM   2670  CA  ALA A 202      -9.808 -22.988 -47.936  1.00  5.42           C  
ATOM   2675  CA  SER A 203      -6.167 -23.198 -46.860  1.00  5.43           C  
ATOM   2681  CA  SER A 204      -5.827 -19.495 -46.033  1.00  5.44           C  
ATOM   2687  CA  ILE A 205      -8.865 -19.558 -43.735  1.00  5.45           C  
ATOM   2695  CA  VAL A 206      -7.600 -22.608 -41.837  1.00  5.46           C  
ATOM   2702  CA  SER A 207      -3.863 -21.886 -41.989  1.00                 C  
ATOM   2708  CA  PHE A 208      -4.061 -18.186 -41.155  1.00  5.47           C  
ATOM   2719  CA  TYR A 209      -7.395 -16.365 -40.876  1.00  5.48           C  
ATOM   2731  CA  VAL A 210      -9.184 -18.540 -38.296  1.00  5.49           C  
ATOM   2738  CA  PRO A 211      -6.179 -18.508 -35.950  1.00  5.50           C  
ATOM   2745  CA  LEU A 212      -5.806 -14.775 -36.658  1.00  5.51           C  
ATOM   2753  CA  VAL A 213      -9.382 -14.067 -35.570  1.00  5.52           C  
ATOM   2760  CA  ILE A 214      -9.062 -16.167 -32.415  1.00  5.53           C  
ATOM   2768  CA  MET A 215      -5.671 -14.707 -31.477  1.00  5.54           C  
ATOM   2776  CA  VAL A 216      -7.024 -11.164 -31.796  1.00  5.55           C  
ATOM   2783  CA  PHE A 217     -10.267 -11.858 -29.922  1.00  5.56           C  
ATOM   2794  CA  VAL A 218      -8.433 -13.699 -27.142  1.00  5.57           C  
ATOM   2801  CA  TYR A 219      -5.737 -11.055 -26.630  1.00  5.58           C  
ATOM   2813  CA  SER A 220      -8.444  -8.389 -26.727  1.00  5.59           C  
ATOM   2819  CA  ARG A 221     -10.291 -10.079 -23.859  1.00  5.60           C  
ATOM   2830  CA  VAL A 222      -7.001 -10.117 -21.951  1.00  5.61           C  
ATOM   2837  CA  PHE A 223      -6.644  -6.346 -22.273  1.00  5.62           C  
ATOM   2842  CA  GLN A 224     -10.376  -6.138 -21.564  1.00  5.63           C  
ATOM   2851  CA  GLU A 225     -10.701  -8.257 -18.421  1.00  5.64           C  
ATOM   2860  CA  ALA A 226      -7.574  -6.631 -16.982  1.00  5.65           C  
ATOM   2865  CA  LYS A 227      -9.362  -3.291 -16.665  1.00  5.66           C  
ATOM   2870  CA  ARG A 228     -12.167  -4.967 -14.710  1.00  5.67           C  
ATOM   2881  CA  GLN A 229     -10.458  -6.469 -11.656  1.00  5.68           C  
ATOM   2890  CA  LEU A 230     -10.643  -6.003  -7.885  1.00                 C  
ATOM   2898  CA  GLN A 231      -8.496  -2.859  -7.994  1.00                 C  
ATOM   2903  CA  LYS A 263      -3.955   4.016 -10.630  1.00                 C  
ATOM   2908  CA  PHE A 264      -1.845   4.807 -13.717  1.00                 C  
ATOM   2919  CA  ALA A 265       0.921   2.239 -13.170  1.00                 C  
ATOM   2924  CA  LEU A 266       3.665   1.470 -15.698  1.00                 C  
ATOM   2929  CA  LYS A 267       3.404  -2.304 -15.316  1.00  6.29           C  
ATOM   2938  CA  GLU A 268       0.343  -2.295 -17.578  1.00  6.30           C  
ATOM   2947  CA  HIS A 269       2.049  -0.061 -20.140  1.00  6.31           C  
ATOM   2957  CA  LYS A 270       4.951  -2.497 -20.429  1.00  6.32           C  
ATOM   2962  CA  ALA A 271       2.560  -5.447 -20.645  1.00  6.33           C  
ATOM   2967  CA  LEU A 272       0.792  -3.633 -23.478  1.00  6.34           C  
ATOM   2975  CA  LYS A 273       4.044  -3.400 -25.432  1.00  6.35           C  
ATOM   2984  CA  THR A 274       4.537  -7.136 -24.935  1.00  6.36           C  
ATOM   2991  CA  LEU A 275       1.291  -8.127 -26.664  1.00  6.37           C  
ATOM   2999  CA  GLY A 276       2.040  -5.474 -29.274  1.00  6.38           C  
ATOM   3003  CA  ILE A 277       5.189  -7.425 -30.089  1.00  6.39           C  
ATOM   3011  CA  ILE A 278       3.683 -10.910 -29.804  1.00  6.40           C  
ATOM   3019  CA  MET A 279       0.730 -10.101 -32.049  1.00  6.41           C  
ATOM   3027  CA  GLY A 280       2.479  -7.417 -34.090  1.00  6.42           C  
ATOM   3031  CA  THR A 281       5.289  -9.705 -35.224  1.00  6.43           C  
ATOM   3038  CA  PHE A 282       2.930 -12.505 -36.252  1.00  6.44           C  
ATOM   3049  CA  THR A 283       0.852  -9.954 -38.152  1.00  6.45           C  
ATOM   3056  CA  LEU A 284       3.737  -8.114 -39.820  1.00  6.46           C  
ATOM   3064  CA  CYS A 285       5.154 -11.452 -41.007  1.00  6.47           C  
ATOM   3070  CA  TRP A 286       2.248 -13.543 -42.308  1.00  6.48           C  
ATOM   3084  CA  LEU A 287      -0.556 -11.043 -43.013  1.00  6.49           C  
ATOM   3092  CA  PRO A 288       1.089  -9.503 -46.110  1.00  6.50           C  
ATOM   3099  CA  PHE A 289       1.398 -12.958 -47.678  1.00  6.51           C  
ATOM   3110  CA  PHE A 290      -2.046 -14.448 -47.038  1.00  6.52           C  
ATOM   3121  CA  ILE A 291      -3.757 -11.244 -48.147  1.00  6.53           C  
ATOM   3129  CA  VAL A 292      -1.800 -11.335 -51.405  1.00  6.54           C  
ATOM   3136  CA  ASN A 293      -2.367 -15.099 -51.610  1.00  6.55           C  
ATOM   3144  CA  ILE A 294      -6.111 -14.390 -51.602  1.00  6.56           C  
ATOM   3152  CA  VAL A 295      -5.770 -11.525 -54.095  1.00  6.57           C  
ATOM   3159  CA  HIS A 296      -3.480 -13.705 -56.218  1.00  6.58           C  
ATOM   3169  CA  VAL A 297      -6.507 -15.825 -57.135  1.00  6.59           C  
ATOM   3176  CA  ILE A 298      -9.534 -13.502 -56.897  1.00  6.60           C  
ATOM   3184  CA  GLN A 299      -8.387 -11.870 -60.139  1.00                 C  
ATOM   3193  CA  ASP A 300      -5.846 -12.739 -62.833  1.00                 C  
ATOM   3201  CA  ASN A 301      -2.444 -11.761 -61.464  1.00                 C  
ATOM   3209  CA  LEU A 302      -1.846  -8.025 -61.272  1.00                 C  
ATOM   3214  CA  ILE A 303       0.521  -8.822 -58.408  1.00                 C  
ATOM   3222  CA  ARG A 304       4.104  -9.716 -59.375  1.00                 C  
ATOM   3233  CA  LYS A 305       5.489 -13.180 -58.587  1.00  7.31           C  
ATOM   3242  CA  GLU A 306       8.599 -11.513 -57.172  1.00  7.32           C  
ATOM   3251  CA  VAL A 307       6.364 -10.022 -54.492  1.00  7.33           C  
ATOM   3258  CA  TYR A 308       4.585 -13.343 -53.968  1.00  7.34           C  
ATOM   3270  CA  ILE A 309       7.744 -15.262 -53.077  1.00  7.35           C  
ATOM   3278  CA  LEU A 310       9.214 -12.385 -51.061  1.00  7.36           C  
ATOM   3286  CA  LEU A 311       6.147 -12.112 -48.822  1.00  7.37           C  
ATOM   3294  CA  ASN A 312       6.247 -15.865 -48.217  1.00  7.38           C  
ATOM   3302  CA  TRP A 313       9.759 -15.456 -46.849  1.00  7.39           C  
ATOM   3316  CA  ILE A 314       8.662 -12.625 -44.564  1.00  7.40           C  
ATOM   3324  CA  GLY A 315       6.334 -15.266 -43.157  1.00  7.41           C  
ATOM   3328  CA  TYR A 316       9.171 -17.794 -43.148  1.00  7.42           C  
ATOM   3340  CA  VAL A 317      11.287 -15.710 -40.771  1.00  7.43           C  
ATOM   3347  CA  ASN A 318       8.468 -15.737 -38.217  1.00  7.45           C  
ATOM   3355  CA  SER A 319       9.589 -19.287 -37.424  1.00  7.46           C  
ATOM   3361  CA  GLY A 320      12.847 -17.741 -36.239  1.00  7.47           C  
ATOM   3365  CA  PHE A 321      11.282 -14.909 -34.257  1.00  7.48           C  
ATOM   3376  CA  ASN A 322       9.113 -17.309 -32.239  1.00  7.49           C  
ATOM   3384  CA  PRO A 323      11.773 -18.528 -29.775  1.00  7.50           C  
ATOM   3391  CA  LEU A 324      12.625 -14.852 -29.222  1.00  7.51           C  
ATOM   3399  CA  ILE A 325       9.006 -14.198 -28.238  1.00  7.52           C  
ATOM   3407  CA  TYR A 326       7.733 -17.340 -26.521  1.00  7.53           C  
ATOM   3419  CA  CYS A 327      10.833 -18.324 -24.534  1.00  7.54           C  
ATOM   3425  CA  ARG A 328      11.748 -15.204 -22.558  1.00  7.55           C  
ATOM   3436  CA  SER A 329      10.758 -16.751 -19.224  1.00  7.56           C  
ATOM   3442  CA  PRO A 330      13.306 -16.752 -16.362  1.00                 C  
ATOM   3449  CA  ASP A 331      13.249 -20.558 -16.499  1.00                 C  
ATOM   3457  CA  PHE A 332      13.955 -20.531 -20.236  1.00  8.50           C  
ATOM   3468  CA  ARG A 333      16.628 -17.884 -19.629  1.00  8.51           C  
ATOM   3479  CA  ILE A 334      18.476 -20.073 -17.127  1.00  8.52           C  
ATOM   3487  CA  ALA A 335      17.982 -23.145 -19.315  1.00  8.53           C  
ATOM   3492  CA  PHE A 336      19.391 -21.425 -22.403  1.00  8.54           C  
ATOM   3503  CA  GLN A 337      22.420 -20.274 -20.420  1.00  8.55           C  
ATOM   3512  CA  GLU A 338      23.291 -23.746 -19.131  1.00  8.56           C  
ATOM   3521  CA  LEU A 339      22.613 -25.454 -22.469  1.00  8.57           C  
ATOM   3529  CA  LEU A 340      25.671 -23.671 -23.870  1.00                 C  
ATOM   3537  CA  CYS A 341      27.462 -22.613 -20.663  1.00                 C  
ATOM   3543  CA  LEU A 342      27.790 -18.883 -21.347  1.00                 C  
