# Supplementary material for: Unifying view of mechanical and functional hotspots across class A GPCRs
Source: PLoS Comput Biol. 2017 Feb 3;13(2):e1005381. doi: 10.1371/journal.pcbi.1005381 (PMC5315405; doi:10.1371/journal.pcbi.1005381)
Supplement: S1 Additional Data — Contains all PDB structures used for the analysis, annotated with the GPCRdb numbering scheme. For each receptor, a decomposition into quasi-rigid domains is provided, along with the corresponding single-receptor bridging score. (ZIP) [file pcbi.1005381.s003.zip › SI_additional_data/B2AR/structures/comm_res_3D4S_CA_GPCRDB.pdb]

ATOM      2  CA  TRP A  32      17.680  25.671  56.874  1.00  1.31           C  
ATOM     16  CA  VAL A  33      13.863  25.190  56.975  1.00  1.32           C  
ATOM     23  CA  VAL A  34      13.453  27.761  54.173  1.00  1.33           C  
ATOM     30  CA  GLY A  35      16.148  26.122  51.970  1.00  1.34           C  
ATOM     34  CA  MET A  36      14.164  22.854  51.882  1.00  1.35           C  
ATOM     42  CA  GLY A  37      10.740  24.598  51.792  1.00  1.36           C  
ATOM     46  CA  ILE A  38      11.705  26.288  48.511  1.00  1.37           C  
ATOM     54  CA  VAL A  39      12.910  22.932  47.068  1.00  1.38           C  
ATOM     61  CA  MET A  40       9.611  21.197  48.012  1.00  1.39           C  
ATOM     69  CA  SER A  41       7.650  24.108  46.465  1.00  1.40           C  
ATOM     75  CA  LEU A  42       9.642  23.736  43.214  1.00  1.41           C  
ATOM     83  CA  ILE A  43       8.771  19.997  43.303  1.00  1.42           C  
ATOM     91  CA  VAL A  44       5.009  20.696  43.763  1.00  1.43           C  
ATOM     98  CA  LEU A  45       5.039  23.228  40.892  1.00  1.44           C  
ATOM    106  CA  ALA A  46       7.107  20.975  38.541  1.00  1.45           C  
ATOM    111  CA  ILE A  47       4.655  18.080  39.039  1.00  1.46           C  
ATOM    119  CA  VAL A  48       1.485  20.190  38.501  1.00  1.47           C  
ATOM    126  CA  PHE A  49       2.990  22.211  35.583  1.00  1.48           C  
ATOM    137  CA  GLY A  50       4.384  19.215  33.716  1.00  1.49           C  
ATOM    141  CA  ASN A  51       1.382  16.889  34.148  1.00  1.50           C  
ATOM    149  CA  VAL A  52      -1.246  19.558  33.238  1.00  1.51           C  
ATOM    156  CA  LEU A  53       0.874  20.233  30.120  1.00  1.52           C  
ATOM    164  CA  VAL A  54       0.838  16.477  29.287  1.00  1.53           C  
ATOM    171  CA  ILE A  55      -2.948  16.155  29.876  1.00  1.54           C  
ATOM    179  CA  THR A  56      -3.803  19.288  27.815  1.00  1.55           C  
ATOM    186  CA  ALA A  57      -1.657  18.112  24.842  1.00  1.56           C  
ATOM    191  CA  ILE A  58      -3.380  14.691  24.646  1.00  1.57           C  
ATOM    199  CA  ALA A  59      -6.818  16.389  24.991  1.00  1.58           C  
ATOM    204  CA  LYS A  60      -6.203  19.073  22.369  1.00  1.59           C  
ATOM    213  CA  PHE A  61      -4.136  17.527  19.589  1.00                 C  
ATOM    224  CA  GLU A  62      -5.823  14.677  17.621  1.00                 C  
ATOM    233  CA  ARG A  63      -2.455  13.208  16.572  1.00                 C  
ATOM    244  CA  LEU A  64      -1.749  12.341  20.253  1.00                 C  
ATOM    252  CA  GLN A  65      -5.243  10.810  20.797  1.00                 C  
ATOM    261  CA  THR A  66      -4.024   7.195  20.713  1.00                 C  
ATOM    268  CA  VAL A  67      -4.783   4.268  23.086  1.00  2.38           C  
ATOM    275  CA  THR A  68      -1.255   4.436  24.609  1.00  2.39           C  
ATOM    282  CA  ASN A  69      -1.644   8.164  25.423  1.00  2.40           C  
ATOM    290  CA  TYR A  70      -5.023   7.428  27.119  1.00  2.41           C  
ATOM    302  CA  PHE A  71      -3.119   5.389  29.725  1.00  2.42           C  
ATOM    313  CA  ILE A  72      -0.469   8.169  29.828  1.00  2.43           C  
ATOM    321  CA  THR A  73      -3.329  10.601  30.634  1.00  2.44           C  
ATOM    328  CA  SER A  74      -4.419   8.260  33.468  1.00  2.45           C  
ATOM    334  CA  LEU A  75      -0.805   8.161  34.619  1.00  2.46           C  
ATOM    342  CA  ALA A  76      -0.469  11.985  34.377  1.00  2.47           C  
ATOM    347  CA  CYS A  77      -3.703  12.540  36.368  1.00  2.48           C  
ATOM    353  CA  ALA A  78      -2.385  10.263  39.141  1.00  2.49           C  
ATOM    358  CA  ASP A  79       0.733  12.428  39.258  1.00  2.50           C  
ATOM    366  CA  LEU A  80      -1.411  15.626  39.074  1.00  2.51           C  
ATOM    374  CA  VAL A  81      -3.457  14.534  42.127  1.00  2.52           C  
ATOM    381  CA  MET A  82      -0.115  13.658  43.769  1.00  2.53           C  
ATOM    389  CA  GLY A  83       1.236  17.189  43.147  1.00  2.54           C  
ATOM    393  CA  LEU A  84      -1.994  18.996  44.164  1.00  2.55           C  
ATOM    401  CA  ALA A  85      -3.415  16.921  47.065  1.00                 C  
ATOM    406  CA  VAL A  86      -0.527  14.734  48.396  1.00  2.56           C  
ATOM    413  CA  VAL A  87       2.934  16.417  48.218  1.00  2.57           C  
ATOM    420  CA  PRO A  88       1.763  19.906  49.516  1.00  2.58           C  
ATOM    427  CA  PHE A  89       0.297  18.427  52.743  1.00  2.59           C  
ATOM    438  CA  GLY A  90       3.271  16.045  53.019  1.00  2.60           C  
ATOM    442  CA  ALA A  91       5.617  19.054  52.903  1.00  2.61           C  
ATOM    447  CA  ALA A  92       3.518  20.816  55.567  1.00  2.62           C  
ATOM    452  CA  HIS A  93       3.684  17.711  57.814  1.00  2.63           C  
ATOM    462  CA  ILE A  94       7.526  17.627  57.606  1.00  2.64           C  
ATOM    470  CA  LEU A  95       8.456  21.335  58.090  1.00  2.65           C  
ATOM    478  CA  MET A  96       5.920  21.917  60.900  1.00  2.66           C  
ATOM    486  CA  LYS A  97       6.678  18.428  62.405  1.00                 C  
ATOM    495  CA  MET A  98       2.922  18.016  63.135  1.00                 C  
ATOM    503  CA  TRP A  99      -0.427  17.540  61.373  1.00                 C  
ATOM    517  CA  THR A 100      -2.699  20.598  61.530  1.00                 C  
ATOM    524  CA  PHE A 101      -5.373  19.303  59.098  1.00                 C  
ATOM    535  CA  GLY A 102      -7.342  17.064  61.542  1.00  3.21           C  
ATOM    539  CA  ASN A 103      -8.114  13.327  61.749  1.00  3.22           C  
ATOM    547  CA  PHE A 104     -10.402  13.373  58.671  1.00  3.23           C  
ATOM    558  CA  TRP A 105      -7.948  14.757  56.109  1.00  3.24           C  
ATOM    572  CA  CYS A 106      -5.085  12.650  57.654  1.00  3.25           C  
ATOM    578  CA  GLU A 107      -6.777   9.431  56.492  1.00  3.26           C  
ATOM    587  CA  PHE A 108      -8.236  10.870  53.276  1.00  3.27           C  
ATOM    598  CA  TRP A 109      -4.728  12.208  52.423  1.00  3.28           C  
ATOM    612  CA  THR A 110      -3.150   8.805  53.113  1.00  3.29           C  
ATOM    619  CA  SER A 111      -5.835   7.051  51.015  1.00  3.30           C  
ATOM    625  CA  ILE A 112      -5.249   9.415  48.041  1.00  3.31           C  
ATOM    633  CA  ASP A 113      -1.481   8.863  48.396  1.00  3.32           C  
ATOM    641  CA  VAL A 114      -1.928   5.057  48.369  1.00  3.33           C  
ATOM    648  CA  LEU A 115      -4.470   5.377  45.479  1.00  3.34           C  
ATOM    656  CA  CYS A 116      -2.219   7.351  43.077  1.00  3.35           C  
ATOM    662  CA  VAL A 117       0.777   4.997  43.523  1.00  3.36           C  
ATOM    669  CA  THR A 118      -1.445   1.913  43.059  1.00  3.37           C  
ATOM    676  CA  ALA A 119      -3.210   3.481  40.055  1.00  3.38           C  
ATOM    681  CA  SER A 120       0.142   4.409  38.441  1.00  3.39           C  
ATOM    687  CA  ILE A 121       1.851   0.975  38.763  1.00  3.40           C  
ATOM    695  CA  TRP A 122      -1.305  -0.842  37.512  1.00  3.41           C  
ATOM    709  CA  THR A 123      -1.661   1.613  34.592  1.00  3.42           C  
ATOM    716  CA  LEU A 124       1.983   0.900  33.648  1.00  3.43           C  
ATOM    724  CA  CYS A 125       1.305  -2.850  33.964  1.00  3.44           C  
ATOM    730  CA  VAL A 126      -1.722  -2.427  31.649  1.00  3.45           C  
ATOM    737  CA  ILE A 127       0.494  -0.420  29.214  1.00  3.46           C  
ATOM    745  CA  ALA A 128       3.047  -3.260  29.240  1.00  3.47           C  
ATOM    750  CA  VAL A 129       0.322  -5.843  28.545  1.00  3.48           C  
ATOM    757  CA  ASP A 130      -1.258  -3.587  25.859  1.00  3.49           C  
ATOM    765  CA  ARG A 131       2.096  -3.203  24.066  1.00  3.50           C  
ATOM    776  CA  TYR A 132       2.680  -6.985  24.272  1.00  3.51           C  
ATOM    788  CA  PHE A 133      -0.573  -7.899  22.466  1.00  3.52           C  
ATOM    799  CA  ALA A 134       0.030  -5.047  19.992  1.00  3.53           C  
ATOM    804  CA  ILE A 135       3.497  -6.215  18.869  1.00  3.54           C  
ATOM    812  CA  THR A 136       2.653  -9.988  18.839  1.00  3.55           C  
ATOM    819  CA  SER A 137      -0.230  -9.369  16.406  1.00                 C  
ATOM    825  CA  PRO A 138       0.360  -8.579  12.662  1.00                 C  
ATOM    832  CA  PHE A 139      -0.888  -5.018  13.374  1.00                 C  
ATOM    843  CA  LYS A 140       2.497  -4.330  14.870  1.00                 C  
ATOM    852  CA  TYR A 141       2.604  -1.253  17.198  1.00                 C  
ATOM    864  CA  GLN A 142      -1.235  -0.871  17.000  1.00                 C  
ATOM    873  CA  SER A 143      -3.379  -1.529  20.074  1.00                 C  
ATOM    879  CA  LEU A 144      -6.047  -4.238  19.846  1.00                 C  
ATOM    887  CA  LEU A 145      -8.165  -2.187  22.266  1.00                 C  
ATOM    895  CA  THR A 146     -10.565   0.444  20.956  1.00                 C  
ATOM    902  CA  LYS A 147     -10.712   3.972  22.446  1.00  4.39           C  
ATOM    911  CA  ASN A 148     -14.070   3.302  24.199  1.00  4.40           C  
ATOM    919  CA  LYS A 149     -12.717   0.032  25.645  1.00  4.41           C  
ATOM    928  CA  ALA A 150      -9.428   1.670  26.754  1.00  4.42           C  
ATOM    933  CA  ARG A 151     -11.401   4.227  28.831  1.00  4.43           C  
ATOM    944  CA  VAL A 152     -13.250   1.360  30.594  1.00  4.44           C  
ATOM    951  CA  ILE A 153      -9.920  -0.329  31.493  1.00  4.45           C  
ATOM    959  CA  ILE A 154      -8.652   2.951  32.982  1.00  4.46           C  
ATOM    967  CA  LEU A 155     -11.972   3.516  34.807  1.00  4.47           C  
ATOM    975  CA  MET A 156     -11.826   0.032  36.433  1.00  4.48           C  
ATOM    983  CA  VAL A 157      -8.100   0.476  37.276  1.00  4.49           C  
ATOM    990  CA  TRP A 158      -9.181   3.557  39.331  1.00  4.50           C  
ATOM   1004  CA  ILE A 159     -12.350   1.949  40.803  1.00  4.51           C  
ATOM   1012  CA  VAL A 160     -10.566  -1.254  41.986  1.00  4.52           C  
ATOM   1019  CA  SER A 161      -7.523   0.761  43.194  1.00  4.53           C  
ATOM   1025  CA  GLY A 162     -10.030   3.108  44.878  1.00  4.54           C  
ATOM   1029  CA  LEU A 163     -11.552   0.225  46.868  1.00  4.55           C  
ATOM   1037  CA  THR A 164      -8.181  -1.441  47.708  1.00  4.56           C  
ATOM   1044  CA  SER A 165      -6.628   1.901  48.859  1.00  4.57           C  
ATOM   1050  CA  PHE A 166      -9.465   3.853  50.549  1.00  4.58           C  
ATOM   1061  CA  LEU A 167     -11.606   1.046  52.089  1.00  4.59           C  
ATOM   1069  CA  PRO A 168      -8.808  -0.614  54.220  1.00  4.60           C  
ATOM   1076  CA  ILE A 169      -7.877   2.866  55.553  1.00  4.61           C  
ATOM   1084  CA  GLN A 170     -11.449   4.206  56.062  1.00  4.62           C  
ATOM   1093  CA  MET A 171     -12.585   0.914  57.724  1.00                 C  
ATOM   1101  CA  HIS A 172      -9.524   0.813  60.101  1.00                 C  
ATOM   1111  CA  TRP A 173      -8.211  -2.593  58.871  1.00                 C  
ATOM   1125  CA  TYR A 174      -4.717  -1.062  58.548  1.00                 C  
ATOM   1137  CA  ARG A 175      -4.389   0.127  62.212  1.00                 C  
ATOM   1170  CA  GLN A 179       0.268   1.721  72.445  1.00                 C  
ATOM   1179  CA  GLU A 180       2.496   4.171  70.434  1.00                 C  
ATOM   1188  CA  ALA A 181       0.131   3.768  67.443  1.00                 C  
ATOM   1193  CA  ILE A 182      -3.180   4.221  69.379  1.00                 C  
ATOM   1201  CA  ASN A 183      -1.774   7.482  70.838  1.00                 C  
ATOM   1209  CA  CYS A 184      -1.193   8.837  67.304  1.00                 C  
ATOM   1215  CA  TYR A 185      -4.700   7.921  66.041  1.00                 C  
ATOM   1227  CA  ALA A 186      -6.374   9.662  69.014  1.00                 C  
ATOM   1232  CA  GLU A 187      -4.191  12.785  68.743  1.00                 C  
ATOM   1241  CA  GLU A 188      -5.266  15.145  65.903  1.00                 C  
ATOM   1250  CA  THR A 189      -1.769  16.666  65.612  1.00                 C  
ATOM   1257  CA  CYS A 190      -0.244  13.222  64.772  1.00                 C  
ATOM   1263  CA  CYS A 191      -0.474  11.643  61.301  1.00                 C  
ATOM   1269  CA  ASP A 192       2.300   9.023  61.371  1.00                 C  
ATOM   1277  CA  PHE A 193       1.254   6.046  59.262  1.00                 C  
ATOM   1288  CA  PHE A 194       1.310   3.111  61.697  1.00                 C  
ATOM   1299  CA  THR A 195       0.043  -0.132  60.191  1.00                 C  
ATOM   1306  CA  ASN A 196      -0.407  -3.714  61.314  1.00                 C  
ATOM   1314  CA  GLN A 197       1.983  -6.335  59.870  1.00  5.37           C  
ATOM   1323  CA  ALA A 198      -0.822  -7.973  57.810  1.00  5.38           C  
ATOM   1328  CA  TYR A 199      -1.823  -4.778  55.934  1.00  5.39           C  
ATOM   1340  CA  ALA A 200       1.793  -3.691  55.297  1.00  5.40           C  
ATOM   1345  CA  ILE A 201       2.498  -6.999  53.475  1.00  5.41           C  
ATOM   1353  CA  ALA A 202      -0.911  -7.653  51.803  1.00  5.42           C  
ATOM   1358  CA  SER A 203      -1.290  -4.097  50.439  1.00  5.43           C  
ATOM   1364  CA  SER A 204       2.353  -3.917  49.211  1.00  5.44           C  
ATOM   1370  CA  ILE A 205       2.018  -7.193  47.248  1.00  5.45           C  
ATOM   1378  CA  VAL A 206      -1.444  -6.507  45.732  1.00  5.46           C  
ATOM   1385  CA  SER A 207      -0.942  -2.748  45.145  1.00                 C  
ATOM   1391  CA  PHE A 208       2.758  -2.702  44.055  1.00  5.47           C  
ATOM   1402  CA  TYR A 209       4.728  -6.036  43.754  1.00  5.48           C  
ATOM   1414  CA  VAL A 210       2.155  -8.037  41.682  1.00  5.49           C  
ATOM   1421  CA  PRO A 211       1.735  -5.381  38.914  1.00  5.50           C  
ATOM   1428  CA  LEU A 212       5.524  -4.649  39.099  1.00  5.51           C  
ATOM   1436  CA  VAL A 213       6.726  -8.235  38.511  1.00  5.52           C  
ATOM   1443  CA  ILE A 214       4.200  -8.678  35.667  1.00  5.53           C  
ATOM   1451  CA  MET A 215       5.139  -5.282  34.093  1.00  5.54           C  
ATOM   1459  CA  VAL A 216       8.883  -6.063  34.215  1.00  5.55           C  
ATOM   1466  CA  PHE A 217       8.277  -9.623  32.881  1.00  5.56           C  
ATOM   1477  CA  VAL A 218       5.763  -8.662  30.151  1.00  5.57           C  
ATOM   1484  CA  TYR A 219       7.601  -5.530  28.927  1.00  5.58           C  
ATOM   1496  CA  SER A 220      10.984  -7.366  28.780  1.00  5.59           C  
ATOM   1502  CA  ARG A 221       9.257  -9.578  26.191  1.00  5.60           C  
ATOM   1513  CA  VAL A 222       8.146  -6.417  24.300  1.00  5.61           C  
ATOM   1520  CA  PHE A 223      11.819  -5.407  23.830  1.00  5.62           C  
ATOM   1531  CA  GLN A 224      12.575  -8.988  22.686  1.00  5.63           C  
ATOM   1540  CA  GLU A 225       9.628  -9.079  20.210  1.00  5.64           C  
ATOM   1549  CA  ALA A 226      10.802  -5.740  18.758  1.00  5.65           C  
ATOM   1554  CA  LYS A 227      14.356  -7.053  18.319  1.00  5.66           C  
ATOM   2892  CA  LEU A 266      12.632   2.873  14.060  1.00                 C  
ATOM   2900  CA  LYS A 267      10.088   5.509  15.210  1.00  6.29           C  
ATOM   2909  CA  GLU A 268       7.767   3.035  16.996  1.00  6.30           C  
ATOM   2918  CA  HIS A 269      10.773   1.400  18.759  1.00  6.31           C  
ATOM   2928  CA  LYS A 270      11.849   4.770  20.210  1.00  6.32           C  
ATOM   2937  CA  ALA A 271       8.242   5.145  21.380  1.00  6.33           C  
ATOM   2942  CA  LEU A 272       8.511   1.723  23.092  1.00  6.34           C  
ATOM   2950  CA  LYS A 273      11.872   2.681  24.644  1.00  6.35           C  
ATOM   2959  CA  THR A 274      10.292   5.888  26.038  1.00  6.36           C  
ATOM   2966  CA  LEU A 275       7.526   3.802  27.668  1.00  6.37           C  
ATOM   2974  CA  GLY A 276      10.284   1.526  29.038  1.00  6.38           C  
ATOM   2978  CA  ILE A 277      12.029   4.541  30.636  1.00  6.39           C  
ATOM   2986  CA  ILE A 278       8.696   5.612  32.253  1.00  6.40           C  
ATOM   2994  CA  MET A 279       8.317   2.112  33.782  1.00  6.41           C  
ATOM   3002  CA  GLY A 280      12.025   1.842  34.668  1.00  6.42           C  
ATOM   3006  CA  THR A 281      12.109   5.231  36.425  1.00  6.43           C  
ATOM   3013  CA  PHE A 282       8.978   4.312  38.438  1.00  6.44           C  
ATOM   3024  CA  THR A 283      10.712   1.101  39.548  1.00  6.45           C  
ATOM   3031  CA  LEU A 284      13.990   2.847  40.545  1.00  6.46           C  
ATOM   3039  CA  CYS A 285      12.059   5.593  42.420  1.00  6.47           C  
ATOM   3045  CA  TRP A 286       9.493   3.375  44.265  1.00  6.48           C  
ATOM   3059  CA  LEU A 287      11.165  -0.065  44.701  1.00  6.49           C  
ATOM   3067  CA  PRO A 288      13.605   1.070  47.508  1.00  6.50           C  
ATOM   3074  CA  PHE A 289      10.608   2.414  49.507  1.00  6.51           C  
ATOM   3085  CA  PHE A 290       8.564  -0.814  49.140  1.00  6.52           C  
ATOM   3096  CA  ILE A 291      11.649  -3.036  49.820  1.00  6.53           C  
ATOM   3104  CA  VAL A 292      12.245  -1.076  53.061  1.00  6.54           C  
ATOM   3111  CA  ASN A 293       8.483  -1.294  53.815  1.00  6.55           C  
ATOM   3119  CA  ILE A 294       8.487  -5.149  53.899  1.00  6.56           C  
ATOM   3127  CA  VAL A 295      11.910  -5.214  55.685  1.00  6.57           C  
ATOM   3134  CA  HIS A 296      10.378  -3.100  58.514  1.00  6.58           C  
ATOM   3144  CA  VAL A 297       7.569  -5.701  58.888  1.00  6.59           C  
ATOM   3151  CA  ILE A 298      10.035  -8.605  59.344  1.00  6.60           C  
ATOM   3159  CA  GLN A 299      12.440  -6.797  61.681  1.00                 C  
ATOM   3168  CA  ASP A 300      10.865  -3.561  63.050  1.00                 C  
ATOM   3176  CA  ASN A 301      14.213  -2.158  64.348  1.00                 C  
ATOM   3184  CA  LEU A 302      16.414  -2.027  61.201  1.00                 C  
ATOM   3192  CA  ILE A 303      15.143   1.023  59.223  1.00                 C  
ATOM   3200  CA  ARG A 304      14.509   4.430  60.849  1.00                 C  
ATOM   3211  CA  LYS A 305      11.737   7.007  60.351  1.00  7.31           C  
ATOM   3220  CA  GLU A 306      13.959   9.531  58.498  1.00  7.32           C  
ATOM   3229  CA  VAL A 307      15.122   6.809  56.057  1.00  7.33           C  
ATOM   3236  CA  TYR A 308      11.489   5.708  55.466  1.00  7.34           C  
ATOM   3248  CA  ILE A 309      10.294   9.269  54.674  1.00  7.35           C  
ATOM   3256  CA  LEU A 310      13.343  10.045  52.445  1.00  7.36           C  
ATOM   3264  CA  LEU A 311      12.684   7.014  50.179  1.00  7.37           C  
ATOM   3272  CA  ASN A 312       8.987   7.974  50.052  1.00  7.38           C  
ATOM   3280  CA  TRP A 313      10.006  11.393  48.608  1.00  7.39           C  
ATOM   3294  CA  ILE A 314      12.206   9.765  45.935  1.00  7.40           C  
ATOM   3302  CA  GLY A 315       8.877   8.164  45.012  1.00  7.41           C  
ATOM   3306  CA  TYR A 316       7.007  11.524  45.231  1.00  7.42           C  
ATOM   3318  CA  VAL A 317       9.566  13.290  42.977  1.00  7.43           C  
ATOM   3325  CA  ASN A 318       8.865  10.565  40.328  1.00  7.45           C  
ATOM   3333  CA  SER A 319       5.521  12.249  39.596  1.00  7.46           C  
ATOM   3339  CA  GLY A 320       7.434  15.157  37.987  1.00  7.47           C  
ATOM   3343  CA  PHE A 321       9.772  13.002  35.812  1.00  7.48           C  
ATOM   3354  CA  ASN A 322       7.308  11.715  33.111  1.00  7.49           C  
ATOM   3362  CA  PRO A 323       6.762  15.067  31.200  1.00  7.50           C  
ATOM   3369  CA  LEU A 324      10.566  15.463  30.812  1.00  7.51           C  
ATOM   3377  CA  ILE A 325      10.801  11.855  29.585  1.00  7.52           C  
ATOM   3385  CA  TYR A 326       7.963  12.578  27.063  1.00  7.53           C  
ATOM   3397  CA  CYS A 327      10.288  15.060  25.280  1.00  7.54           C  
ATOM   3403  CA  ARG A 328      11.823  11.950  23.630  1.00  7.55           C  
ATOM   3414  CA  SER A 329       8.644  11.467  21.589  1.00  7.56           C  
ATOM   3420  CA  PRO A 330       8.642  13.854  18.538  1.00                 C  
ATOM   3427  CA  ASP A 331       4.828  14.153  18.750  1.00                 C  
ATOM   3435  CA  PHE A 332       4.971  15.438  22.368  1.00  8.50           C  
ATOM   3446  CA  ARG A 333       7.819  17.971  21.731  1.00  8.51           C  
ATOM   3457  CA  ILE A 334       5.812  19.650  18.962  1.00  8.52           C  
ATOM   3465  CA  ALA A 335       2.721  19.617  21.216  1.00  8.53           C  
ATOM   3470  CA  PHE A 336       4.501  21.113  24.286  1.00  8.54           C  
ATOM   3481  CA  GLN A 337       6.226  24.000  22.454  1.00  8.55           C  
ATOM   3490  CA  GLU A 338       2.874  24.775  20.733  1.00  8.56           C  
ATOM   3499  CA  LEU A 339       1.012  25.012  24.090  1.00  8.57           C  
ATOM   3507  CA  LEU A 340       3.845  27.142  25.545  1.00                 C  
ATOM   3515  CA  CYS A 341       3.627  29.299  22.350  1.00                 C  
