# Supplementary material for: Unifying view of mechanical and functional hotspots across class A GPCRs
Source: PLoS Comput Biol. 2017 Feb 3;13(2):e1005381. doi: 10.1371/journal.pcbi.1005381 (PMC5315405; doi:10.1371/journal.pcbi.1005381)
Supplement: S1 Additional Data — Contains all PDB structures used for the analysis, annotated with the GPCRdb numbering scheme. For each receptor, a decomposition into quasi-rigid domains is provided, along with the corresponding single-receptor bridging score. (ZIP) [file pcbi.1005381.s003.zip › SI_additional_data/B2AR/structures/comm_res_4LDL_CA.pdb]

ATOM   1382  CA  TRP A  32     -21.752 -25.776 -54.978  1.00121.41           C  
ATOM   1396  CA  VAL A  33     -21.476 -22.061 -55.791  1.00110.79           C  
ATOM   1403  CA  VAL A  34     -24.241 -20.910 -53.446  1.00116.22           C  
ATOM   1410  CA  GLY A  35     -23.356 -23.921 -51.305  1.00 98.81           C  
ATOM   1414  CA  MET A  36     -19.944 -22.433 -50.553  1.00 83.27           C  
ATOM   1422  CA  GLY A  37     -21.313 -18.891 -50.628  1.00 83.41           C  
ATOM   1426  CA  ILE A  38     -23.424 -19.511 -47.544  1.00 81.00           C  
ATOM   1434  CA  VAL A  39     -20.322 -21.034 -45.945  1.00 74.32           C  
ATOM   1441  CA  MET A  40     -18.383 -17.830 -46.619  1.00 80.91           C  
ATOM   1449  CA  SER A  41     -21.318 -15.929 -45.126  1.00 78.76           C  
ATOM   1455  CA  LEU A  42     -21.114 -18.073 -41.993  1.00 64.29           C  
ATOM   1463  CA  ILE A  43     -17.378 -17.391 -41.846  1.00 55.04           C  
ATOM   1471  CA  VAL A  44     -17.859 -13.614 -42.022  1.00 57.20           C  
ATOM   1478  CA  LEU A  45     -20.633 -13.750 -39.418  1.00 72.06           C  
ATOM   1486  CA  ALA A  46     -18.549 -15.899 -37.061  1.00 70.88           C  
ATOM   1491  CA  ILE A  47     -15.396 -13.779 -37.377  1.00 63.25           C  
ATOM   1499  CA  VAL A  48     -17.165 -10.426 -37.008  1.00 59.79           C  
ATOM   1506  CA  PHE A  49     -19.405 -11.554 -34.138  1.00 69.27           C  
ATOM   1517  CA  GLY A  50     -16.577 -13.248 -32.251  1.00 59.66           C  
ATOM   1521  CA  ASN A  51     -14.005 -10.479 -32.536  1.00 55.71           C  
ATOM   1529  CA  VAL A  52     -16.524  -7.700 -31.864  1.00 59.21           C  
ATOM   1536  CA  LEU A  53     -17.527  -9.674 -28.774  1.00 69.61           C  
ATOM   1544  CA  VAL A  54     -13.885  -9.909 -27.662  1.00 62.91           C  
ATOM   1551  CA  ILE A  55     -13.083  -6.222 -28.218  1.00 53.36           C  
ATOM   1559  CA  THR A  56     -16.305  -5.211 -26.467  1.00 64.23           C  
ATOM   1566  CA  ALA A  57     -15.489  -7.517 -23.550  1.00 71.92           C  
ATOM   1571  CA  ILE A  58     -11.977  -6.129 -23.067  1.00 70.54           C  
ATOM   1579  CA  ALA A  59     -13.003  -2.494 -23.586  1.00 74.41           C  
ATOM   1584  CA  LYS A  60     -16.070  -2.507 -21.322  1.00 86.86           C  
ATOM   1589  CA  PHE A  61     -14.849  -4.547 -18.347  1.00 96.93           C  
ATOM   1600  CA  GLU A  62     -12.091  -3.247 -16.066  1.00109.82           C  
ATOM   1605  CA  ARG A  63     -11.033  -6.692 -14.841  1.00 88.19           C  
ATOM   1610  CA  LEU A  64      -9.899  -7.570 -18.366  1.00 82.59           C  
ATOM   1618  CA  GLN A  65      -7.348  -4.752 -18.512  1.00 97.58           C  
ATOM   1627  CA  THR A  66      -4.178  -6.851 -18.617  1.00 81.12           C  
ATOM   1634  CA  VAL A  67      -1.164  -6.810 -20.952  1.00 69.39           C  
ATOM   1641  CA  THR A  68      -2.029 -10.221 -22.387  1.00 68.88           C  
ATOM   1648  CA  ASN A  69      -5.519  -8.868 -23.048  1.00 69.05           C  
ATOM   1656  CA  TYR A  70      -3.940  -5.734 -24.518  1.00 80.18           C  
ATOM   1668  CA  PHE A  71      -2.380  -8.042 -27.105  1.00 70.59           C  
ATOM   1679  CA  ILE A  72      -5.633  -9.987 -27.472  1.00 64.23           C  
ATOM   1687  CA  THR A  73      -7.256  -6.656 -28.330  1.00 65.77           C  
ATOM   1694  CA  SER A  74      -4.782  -6.190 -31.184  1.00 66.97           C  
ATOM   1700  CA  LEU A  75      -5.330  -9.723 -32.483  1.00 57.90           C  
ATOM   1708  CA  ALA A  76      -9.104  -9.269 -32.317  1.00 66.25           C  
ATOM   1713  CA  CYS A  77      -8.743  -5.965 -34.166  1.00 64.93           C  
ATOM   1719  CA  ALA A  78      -6.731  -7.541 -36.976  1.00 51.07           C  
ATOM   1724  CA  ASP A  79      -9.273 -10.359 -37.218  1.00 65.32           C  
ATOM   1732  CA  LEU A  80     -12.108  -7.819 -37.106  1.00 65.49           C  
ATOM   1740  CA  VAL A  81     -10.771  -5.849 -40.071  1.00 63.64           C  
ATOM   1747  CA  MET A  82     -10.207  -9.282 -41.616  1.00 71.25           C  
ATOM   1755  CA  GLY A  83     -13.867 -10.238 -41.291  1.00 61.15           C  
ATOM   1759  CA  LEU A  84     -15.168  -6.802 -42.274  1.00 58.80           C  
ATOM   1767  CA  ALA A  85     -13.014  -5.885 -45.269  1.00 66.56           C  
ATOM   1772  CA  VAL A  86     -10.887  -8.776 -46.542  1.00 59.13           C  
ATOM   1779  CA  VAL A  87     -13.187 -11.810 -46.337  1.00 61.53           C  
ATOM   1786  CA  PRO A  88     -16.449 -10.285 -47.638  1.00 66.68           C  
ATOM   1793  CA  PHE A  89     -14.812  -8.539 -50.612  1.00 62.68           C  
ATOM   1804  CA  GLY A  90     -12.891 -11.726 -51.347  1.00 46.20           C  
ATOM   1808  CA  ALA A  91     -16.121 -13.711 -51.280  1.00 62.10           C  
ATOM   1813  CA  ALA A  92     -17.724 -11.216 -53.653  1.00 59.65           C  
ATOM   1818  CA  HIS A  93     -14.652 -11.417 -55.890  1.00 74.47           C  
ATOM   1828  CA  ILE A  94     -14.817 -15.215 -56.073  1.00 59.21           C  
ATOM   1836  CA  LEU A  95     -18.589 -15.572 -56.455  1.00 68.83           C  
ATOM   1844  CA  THR A  96     -19.043 -12.822 -59.055  1.00 73.23           C  
ATOM   1851  CA  LYS A  97     -16.040 -14.150 -61.022  1.00 77.78           C  
ATOM   1860  CA  THR A  98     -14.686 -10.600 -61.473  1.00 71.07           C  
ATOM   1867  CA  TRP A  99     -13.856  -7.404 -59.575  1.00 63.25           C  
ATOM   1881  CA  THR A 100     -16.150  -4.367 -59.577  1.00 72.47           C  
ATOM   1888  CA  PHE A 101     -14.315  -1.714 -57.548  1.00 67.40           C  
ATOM   1899  CA  GLY A 102     -11.326  -0.735 -59.683  1.00 73.20           C  
ATOM   1903  CA  ASN A 103      -7.559  -1.208 -59.512  1.00 93.56           C  
ATOM   1911  CA  PHE A 104      -7.134   1.293 -56.684  1.00 91.45           C  
ATOM   1922  CA  TRP A 105      -9.584  -0.459 -54.367  1.00 71.96           C  
ATOM   1936  CA  CYS A 106      -8.205  -3.779 -55.601  1.00 64.92           C  
ATOM   1942  CA  GLU A 107      -4.651  -3.063 -54.443  1.00 79.66           C  
ATOM   1951  CA  PHE A 108      -6.070  -1.320 -51.375  1.00 74.75           C  
ATOM   1962  CA  TRP A 109      -8.018  -4.464 -50.503  1.00 60.96           C  
ATOM   1976  CA  THR A 110      -4.861  -6.516 -51.057  1.00 68.30           C  
ATOM   1983  CA  SER A 111      -2.998  -4.124 -48.760  1.00 68.86           C  
ATOM   1989  CA  ILE A 112      -5.641  -4.588 -46.061  1.00 65.39           C  
ATOM   1997  CA  ASP A 113      -5.332  -8.355 -46.560  1.00 63.29           C  
ATOM   2005  CA  VAL A 114      -1.555  -8.503 -46.100  1.00 64.00           C  
ATOM   2012  CA  LEU A 115      -1.612  -5.943 -43.269  1.00 60.55           C  
ATOM   2020  CA  CYS A 116      -4.283  -7.816 -41.311  1.00 64.73           C  
ATOM   2026  CA  VAL A 117      -2.753 -11.271 -41.776  1.00 57.65           C  
ATOM   2033  CA  THR A 118       0.726 -10.046 -40.822  1.00 60.39           C  
ATOM   2040  CA  ALA A 119      -0.542  -8.098 -37.801  1.00 59.33           C  
ATOM   2045  CA  SER A 120      -2.618 -11.090 -36.692  1.00 46.35           C  
ATOM   2051  CA  ILE A 121       0.182 -13.667 -36.866  1.00 46.79           C  
ATOM   2059  CA  GLU A 122       2.843 -11.370 -35.404  1.00 55.94           C  
ATOM   2068  CA  THR A 123       0.433 -10.535 -32.581  1.00 55.64           C  
ATOM   2075  CA  LEU A 124       0.078 -14.290 -32.018  1.00 50.36           C  
ATOM   2083  CA  CYS A 125       3.873 -14.417 -31.724  1.00 55.71           C  
ATOM   2089  CA  VAL A 126       3.922 -11.488 -29.279  1.00 54.34           C  
ATOM   2096  CA  ILE A 127       1.246 -13.254 -27.214  1.00 52.73           C  
ATOM   2104  CA  ALA A 128       3.352 -16.424 -27.154  1.00 64.19           C  
ATOM   2109  CA  VAL A 129       6.429 -14.549 -25.917  1.00 71.55           C  
ATOM   2116  CA  ASP A 130       4.291 -12.572 -23.456  1.00 69.66           C  
ATOM   2124  CA  ARG A 131       2.889 -15.747 -21.922  1.00 64.55           C  
ATOM   2135  CA  TYR A 132       6.372 -17.253 -21.831  1.00 80.32           C  
ATOM   2147  CA  PHE A 133       7.694 -14.384 -19.719  1.00 89.93           C  
ATOM   2158  CA  ALA A 134       4.482 -14.315 -17.680  1.00 66.92           C  
ATOM   2163  CA  ILE A 135       4.800 -17.997 -16.778  1.00 72.11           C  
ATOM   2171  CA  THR A 136       8.566 -18.565 -16.552  1.00 89.21           C  
ATOM   2178  CA  SER A 137       9.551 -15.340 -14.784  1.00 81.67           C  
ATOM   2184  CA  PRO A 138       6.325 -13.630 -13.605  1.00 80.87           C  
ATOM   2191  CA  PHE A 139       7.865 -11.226 -11.080  1.00 85.43           C  
ATOM   2202  CA  LYS A 140      10.113  -9.726 -13.756  1.00 89.87           C  
ATOM   2211  CA  TYR A 141       7.290  -9.835 -16.309  1.00 87.40           C  
ATOM   2223  CA  GLN A 142       4.981  -7.770 -14.106  1.00 95.83           C  
ATOM   2232  CA  SER A 143       7.583  -5.097 -13.363  1.00 98.37           C  
ATOM   2238  CA  LEU A 144       9.264  -4.759 -16.767  1.00104.80           C  
ATOM   2246  CA  LEU A 145       6.415  -5.114 -19.266  1.00 87.48           C  
ATOM   2254  CA  THR A 146       4.054  -2.224 -18.530  1.00108.30           C  
ATOM   2261  CA  LYS A 147       0.959  -1.184 -20.483  1.00110.59           C  
ATOM   2270  CA  ASN A 148       2.775   1.658 -22.243  1.00109.99           C  
ATOM   2278  CA  LYS A 149       5.613  -0.619 -23.346  1.00 92.75           C  
ATOM   2283  CA  ALA A 150       3.045  -3.168 -24.530  1.00 74.56           C  
ATOM   2288  CA  ARG A 151       1.259  -0.492 -26.557  1.00 80.35           C  
ATOM   2299  CA  VAL A 152       4.651   0.408 -28.018  1.00 80.66           C  
ATOM   2306  CA  ILE A 153       5.082  -3.256 -28.971  1.00 72.29           C  
ATOM   2314  CA  ILE A 154       1.651  -3.225 -30.633  1.00 77.89           C  
ATOM   2322  CA  LEU A 155       2.507  -0.019 -32.495  1.00 71.18           C  
ATOM   2330  CA  MET A 156       5.766  -1.577 -33.701  1.00 60.48           C  
ATOM   2338  CA  VAL A 157       3.987  -4.731 -34.879  1.00 56.22           C  
ATOM   2345  CA  TRP A 158       1.418  -2.705 -36.825  1.00 62.78           C  
ATOM   2359  CA  ILE A 159       4.261  -0.624 -38.279  1.00 61.10           C  
ATOM   2367  CA  VAL A 160       6.153  -3.711 -39.454  1.00 58.13           C  
ATOM   2374  CA  SER A 161       2.896  -5.095 -40.851  1.00 66.85           C  
ATOM   2380  CA  GLY A 162       2.274  -1.785 -42.607  1.00 69.14           C  
ATOM   2384  CA  LEU A 163       5.755  -1.831 -44.125  1.00 76.09           C  
ATOM   2392  CA  THR A 164       5.104  -5.253 -45.656  1.00 70.53           C  
ATOM   2399  CA  SER A 165       1.605  -4.411 -46.891  1.00 79.14           C  
ATOM   2405  CA  PHE A 166       0.716  -0.857 -47.923  1.00 76.54           C  
ATOM   2416  CA  LEU A 167       4.302   0.254 -48.555  1.00 82.58           C  
ATOM   2424  CA  PRO A 168       5.292  -2.273 -51.233  1.00 74.21           C  
ATOM   2431  CA  ILE A 169       1.815  -2.542 -52.764  1.00 79.01           C  
ATOM   2439  CA  GLN A 170       0.840   1.127 -53.104  1.00 84.24           C  
ATOM   2448  CA  MET A 171       4.307   1.780 -54.535  1.00 86.80           C  
ATOM   2456  CA  HIS A 172       3.800  -1.103 -56.990  1.00 75.15           C  
ATOM   2466  CA  TRP A 173       6.981  -2.796 -55.731  1.00 57.42           C  
ATOM   2480  CA  TYR A 174       5.085  -6.057 -55.220  1.00 66.23           C  
ATOM   2492  CA  ARG A 175       4.084  -6.112 -58.887  1.00 64.38           C  
ATOM   2525  CA  GLN A 179       2.550 -10.361 -69.507  1.00 71.16           C  
ATOM   2534  CA  GLU A 180      -0.477 -11.769 -67.665  1.00 65.82           C  
ATOM   2543  CA  ALA A 181       0.367  -9.650 -64.618  1.00 56.01           C  
ATOM   2548  CA  ILE A 182       0.651  -6.522 -66.771  1.00 61.67           C  
ATOM   2556  CA  ASN A 183      -2.698  -7.303 -68.398  1.00 65.83           C  
ATOM   2564  CA  CYS A 184      -4.404  -7.873 -65.043  1.00 67.65           C  
ATOM   2570  CA  TYR A 185      -2.951  -4.649 -63.638  1.00 72.53           C  
ATOM   2582  CA  ALA A 186      -4.205  -2.811 -66.719  1.00 89.23           C  
ATOM   2587  CA  GLU A 187      -7.622  -4.477 -66.515  1.00 71.47           C  
ATOM   2596  CA  GLU A 188     -10.018  -2.626 -64.204  1.00 75.28           C  
ATOM   2605  CA  THR A 189     -12.044  -5.793 -63.623  1.00 77.40           C  
ATOM   2612  CA  CYS A 190      -9.039  -7.981 -62.803  1.00 76.87           C  
ATOM   2618  CA  CYS A 191      -7.767  -8.252 -59.236  1.00 70.25           C  
ATOM   2624  CA  ASP A 192      -5.766 -11.472 -59.445  1.00 76.77           C  
ATOM   2632  CA  PHE A 193      -2.695 -11.653 -57.217  1.00 69.14           C  
ATOM   2643  CA  PHE A 194       0.688 -11.558 -58.965  1.00 76.41           C  
ATOM   2654  CA  THR A 195       4.030 -11.002 -57.220  1.00 77.35           C  
ATOM   2661  CA  ASN A 196       7.766 -11.479 -57.732  1.00 81.26           C  
ATOM   2669  CA  GLN A 197      10.037 -13.828 -55.782  1.00 86.64           C  
ATOM   2678  CA  ALA A 198      11.411 -11.000 -53.640  1.00 77.13           C  
ATOM   2683  CA  TYR A 199       8.089  -9.768 -52.254  1.00 68.35           C  
ATOM   2695  CA  ALA A 200       6.674 -13.283 -51.922  1.00 63.25           C  
ATOM   2700  CA  ILE A 201       9.659 -14.562 -49.939  1.00 76.23           C  
ATOM   2708  CA  ALA A 202      10.029 -11.408 -47.832  1.00 80.58           C  
ATOM   2713  CA  SER A 203       6.333 -11.187 -46.961  1.00 68.39           C  
ATOM   2719  CA  SER A 204       6.126 -14.920 -46.242  1.00 60.83           C  
ATOM   2725  CA  ILE A 205       9.141 -14.736 -43.927  1.00 61.46           C  
ATOM   2733  CA  VAL A 206       7.968 -11.619 -42.080  1.00 64.44           C  
ATOM   2740  CA  SER A 207       4.266 -12.483 -41.816  1.00 68.12           C  
ATOM   2746  CA  PHE A 208       4.470 -16.206 -41.042  1.00 54.56           C  
ATOM   2757  CA  TYR A 209       7.837 -17.993 -40.951  1.00 61.68           C  
ATOM   2769  CA  VAL A 210       9.617 -15.860 -38.334  1.00 74.50           C  
ATOM   2776  CA  PRO A 211       6.582 -15.755 -35.996  1.00 65.54           C  
ATOM   2783  CA  LEU A 212       6.268 -19.509 -36.588  1.00 51.71           C  
ATOM   2791  CA  VAL A 213       9.870 -20.146 -35.519  1.00 57.22           C  
ATOM   2798  CA  ILE A 214       9.596 -17.861 -32.489  1.00 58.22           C  
ATOM   2806  CA  MET A 215       6.297 -19.426 -31.368  1.00 60.08           C  
ATOM   2814  CA  VAL A 216       7.625 -22.978 -31.751  1.00 67.82           C  
ATOM   2821  CA  PHE A 217      10.816 -22.121 -29.863  1.00 73.73           C  
ATOM   2832  CA  VAL A 218       8.940 -20.325 -27.069  1.00 71.18           C  
ATOM   2839  CA  TYR A 219       6.262 -22.977 -26.509  1.00 69.45           C  
ATOM   2851  CA  SER A 220       8.955 -25.654 -26.641  1.00 88.24           C  
ATOM   2857  CA  ARG A 221      10.821 -23.669 -23.983  1.00 84.82           C  
ATOM   2868  CA  VAL A 222       7.691 -23.683 -21.820  1.00 73.62           C  
ATOM   2875  CA  PHE A 223       7.039 -27.404 -22.310  1.00 95.77           C  
ATOM   2880  CA  GLN A 224      10.694 -28.155 -21.535  1.00114.09           C  
ATOM   2885  CA  GLU A 225      11.088 -25.828 -18.547  1.00110.99           C  
ATOM   2894  CA  ALA A 226       7.884 -27.173 -16.997  1.00 83.15           C  
ATOM   2899  CA  LYS A 227       9.703 -30.498 -16.619  1.00102.36           C  
ATOM   2952  CA  LEU A 266      -3.607 -35.206 -15.500  1.00145.06           C  
ATOM   2957  CA  LYS A 267      -2.816 -31.486 -15.297  1.00126.10           C  
ATOM   2966  CA  GLU A 268       0.281 -31.702 -17.501  1.00119.15           C  
ATOM   2975  CA  HIS A 269      -1.696 -33.728 -20.045  1.00117.68           C  
ATOM   2985  CA  LYS A 270      -4.404 -31.052 -20.099  1.00 97.87           C  
ATOM   2990  CA  ALA A 271      -1.843 -28.267 -20.514  1.00105.71           C  
ATOM   2995  CA  LEU A 272      -0.103 -30.198 -23.297  1.00 93.80           C  
ATOM   3003  CA  LYS A 273      -3.449 -30.605 -25.053  1.00 90.49           C  
ATOM   3012  CA  THR A 274      -4.068 -26.878 -24.620  1.00 91.84           C  
ATOM   3019  CA  LEU A 275      -0.801 -25.864 -26.280  1.00109.65           C  
ATOM   3027  CA  GLY A 276      -1.473 -28.614 -28.808  1.00 94.77           C  
ATOM   3031  CA  ILE A 277      -4.634 -26.747 -29.770  1.00 72.08           C  
ATOM   3039  CA  ILE A 278      -2.929 -23.341 -29.652  1.00 78.18           C  
ATOM   3047  CA  MET A 279      -0.109 -24.291 -32.015  1.00 74.18           C  
ATOM   3055  CA  GLY A 280      -2.074 -26.972 -33.858  1.00 70.16           C  
ATOM   3059  CA  THR A 281      -4.843 -24.676 -35.086  1.00 67.50           C  
ATOM   3066  CA  PHE A 282      -2.409 -21.959 -36.181  1.00 71.71           C  
ATOM   3077  CA  THR A 283      -0.201 -24.448 -38.022  1.00 77.96           C  
ATOM   3084  CA  LEU A 284      -3.074 -26.344 -39.646  1.00 83.61           C  
ATOM   3092  CA  CYS A 285      -4.633 -23.076 -40.834  1.00 68.73           C  
ATOM   3098  CA  TRP A 286      -1.669 -20.977 -41.995  1.00 67.67           C  
ATOM   3112  CA  LEU A 287       1.166 -23.404 -42.816  1.00 65.04           C  
ATOM   3120  CA  PRO A 288      -0.310 -25.009 -45.963  1.00 70.26           C  
ATOM   3127  CA  PHE A 289      -0.752 -21.569 -47.548  1.00 82.71           C  
ATOM   3138  CA  PHE A 290       2.664 -20.016 -46.907  1.00 76.25           C  
ATOM   3149  CA  ILE A 291       4.285 -23.220 -48.127  1.00 76.47           C  
ATOM   3157  CA  VAL A 292       2.254 -22.989 -51.332  1.00 82.60           C  
ATOM   3164  CA  ASN A 293       2.845 -19.234 -51.467  1.00 87.84           C  
ATOM   3172  CA  ILE A 294       6.585 -19.923 -51.475  1.00 96.54           C  
ATOM   3180  CA  VAL A 295       6.480 -22.763 -54.019  1.00 87.39           C  
ATOM   3187  CA  HIS A 296       4.133 -21.198 -56.581  1.00 94.47           C  
ATOM   3197  CA  VAL A 297       6.693 -18.406 -56.931  1.00100.41           C  
ATOM   3204  CA  ILE A 298       9.613 -20.773 -57.573  1.00 95.13           C  
ATOM   3212  CA  GLN A 299       8.393 -23.384 -60.057  1.00134.24           C  
ATOM   3218  CA  ASP A 300       5.737 -21.904 -62.335  1.00147.82           C  
ATOM   3226  CA  ASN A 301       2.343 -23.628 -62.544  1.00138.13           C  
ATOM   3234  CA  LEU A 302       2.736 -26.329 -59.896  1.00118.99           C  
ATOM   3242  CA  ILE A 303      -0.160 -25.147 -57.744  1.00 96.86           C  
ATOM   3250  CA  ARG A 304      -3.572 -24.578 -59.325  1.00 98.30           C  
ATOM   3261  CA  LYS A 305      -5.243 -21.269 -58.431  1.00 77.27           C  
ATOM   3270  CA  GLU A 306      -8.187 -23.031 -56.766  1.00 84.19           C  
ATOM   3279  CA  VAL A 307      -5.872 -24.637 -54.206  1.00 67.25           C  
ATOM   3286  CA  TYR A 308      -4.077 -21.336 -53.582  1.00 65.46           C  
ATOM   3298  CA  ILE A 309      -7.307 -19.461 -52.860  1.00 63.47           C  
ATOM   3306  CA  LEU A 310      -8.697 -22.382 -50.839  1.00 71.60           C  
ATOM   3314  CA  LEU A 311      -5.654 -22.551 -48.557  1.00 64.22           C  
ATOM   3322  CA  ASN A 312      -5.730 -18.758 -48.295  1.00 57.64           C  
ATOM   3330  CA  TRP A 313      -9.275 -19.079 -46.935  1.00 65.60           C  
ATOM   3344  CA  ILE A 314      -8.230 -21.905 -44.613  1.00 70.43           C  
ATOM   3352  CA  GLY A 315      -5.838 -19.239 -43.391  1.00 64.34           C  
ATOM   3356  CA  TYR A 316      -8.778 -16.839 -43.180  1.00 64.94           C  
ATOM   3368  CA  VAL A 317     -10.858 -19.013 -40.823  1.00 57.70           C  
ATOM   3375  CA  ASN A 318      -8.086 -18.844 -38.220  1.00 56.60           C  
ATOM   3383  CA  SER A 319      -9.234 -15.283 -37.525  1.00 67.33           C  
ATOM   3389  CA  GLY A 320     -12.518 -16.779 -36.361  1.00 60.39           C  
ATOM   3393  CA  PHE A 321     -10.800 -19.641 -34.558  1.00 74.80           C  
ATOM   3404  CA  ASN A 322      -8.678 -17.263 -32.447  1.00 68.22           C  
ATOM   3412  CA  PRO A 323     -11.350 -15.883 -30.070  1.00 71.83           C  
ATOM   3419  CA  LEU A 324     -12.162 -19.485 -29.090  1.00 68.15           C  
ATOM   3427  CA  ILE A 325      -8.548 -20.149 -28.099  1.00 62.54           C  
ATOM   3435  CA  TYR A 326      -7.331 -16.935 -26.468  1.00 76.87           C  
ATOM   3447  CA  CYS A 327     -10.484 -16.052 -24.518  1.00 80.35           C  
ATOM   3453  CA  ARG A 328     -11.210 -19.052 -22.296  1.00 70.92           C  
ATOM   3464  CA  SER A 329     -10.346 -17.319 -19.016  1.00 69.04           C  
ATOM   3470  CA  PRO A 330     -13.040 -17.120 -16.295  1.00 84.92           C  
ATOM   3477  CA  ASP A 331     -13.074 -13.324 -16.634  1.00 72.36           C  
ATOM   3485  CA  PHE A 332     -13.642 -13.624 -20.382  1.00 66.37           C  
ATOM   3496  CA  ARG A 333     -16.409 -16.163 -19.713  1.00 77.70           C  
ATOM   3507  CA  ILE A 334     -18.230 -13.907 -17.246  1.00 79.40           C  
ATOM   3515  CA  ALA A 335     -17.757 -10.953 -19.597  1.00 84.46           C  
ATOM   3520  CA  PHE A 336     -19.156 -12.907 -22.550  1.00 69.70           C  
ATOM   3531  CA  GLN A 337     -22.206 -13.964 -20.542  1.00 87.68           C  
ATOM   3540  CA  GLU A 338     -22.885 -10.489 -19.141  1.00 96.94           C  
ATOM   3549  CA  LEU A 339     -22.497  -8.787 -22.536  1.00 97.34           C  
ATOM   3557  CA  LEU A 340     -25.382 -10.578 -24.256  1.00115.72           C  
ATOM   3565  CA  CYS A 341     -27.389 -11.197 -21.058  1.00143.42           C  
