# Supplementary material for: Unifying view of mechanical and functional hotspots across class A GPCRs
Source: PLoS Comput Biol. 2017 Feb 3;13(2):e1005381. doi: 10.1371/journal.pcbi.1005381 (PMC5315405; doi:10.1371/journal.pcbi.1005381)
Supplement: S1 Additional Data — Contains all PDB structures used for the analysis, annotated with the GPCRdb numbering scheme. For each receptor, a decomposition into quasi-rigid domains is provided, along with the corresponding single-receptor bridging score. (ZIP) [file pcbi.1005381.s003.zip › SI_additional_data/B2AR/structures/comm_res_4LDO_CA.pdb]

ATOM   1348  CA  TRP A  32     -21.962 -25.726 -55.187  1.00137.01           C  
ATOM   1362  CA  VAL A  33     -21.706 -22.016 -55.986  1.00119.69           C  
ATOM   1369  CA  VAL A  34     -24.361 -20.869 -53.507  1.00126.22           C  
ATOM   1376  CA  GLY A  35     -23.338 -23.790 -51.312  1.00120.27           C  
ATOM   1380  CA  MET A  36     -19.994 -22.094 -50.712  1.00109.19           C  
ATOM   1388  CA  GLY A  37     -21.578 -18.638 -50.761  1.00 93.98           C  
ATOM   1392  CA  ILE A  38     -23.544 -19.309 -47.579  1.00 96.39           C  
ATOM   1400  CA  VAL A  39     -20.338 -20.663 -46.045  1.00 92.23           C  
ATOM   1407  CA  MET A  40     -18.614 -17.359 -46.818  1.00 83.17           C  
ATOM   1415  CA  SER A  41     -21.547 -15.545 -45.208  1.00 89.45           C  
ATOM   1421  CA  LEU A  42     -21.247 -17.656 -42.052  1.00 78.19           C  
ATOM   1429  CA  ILE A  43     -17.507 -16.946 -42.001  1.00 76.34           C  
ATOM   1437  CA  VAL A  44     -17.998 -13.171 -42.145  1.00 79.94           C  
ATOM   1444  CA  LEU A  45     -20.730 -13.311 -39.498  1.00 91.77           C  
ATOM   1452  CA  ALA A  46     -18.670 -15.471 -37.130  1.00 76.69           C  
ATOM   1457  CA  ILE A  47     -15.512 -13.361 -37.466  1.00 76.15           C  
ATOM   1465  CA  VAL A  48     -17.222  -9.982 -37.054  1.00 69.06           C  
ATOM   1472  CA  PHE A  49     -19.469 -11.121 -34.189  1.00 92.78           C  
ATOM   1483  CA  GLY A  50     -16.649 -12.839 -32.311  1.00 95.73           C  
ATOM   1487  CA  ASN A  51     -14.095 -10.048 -32.599  1.00 84.25           C  
ATOM   1495  CA  VAL A  52     -16.592  -7.265 -31.850  1.00 69.76           C  
ATOM   1502  CA  LEU A  53     -17.604  -9.282 -28.797  1.00 79.15           C  
ATOM   1510  CA  VAL A  54     -13.981  -9.630 -27.639  1.00 72.08           C  
ATOM   1517  CA  ILE A  55     -13.076  -5.968 -28.208  1.00 71.45           C  
ATOM   1525  CA  THR A  56     -16.250  -4.814 -26.455  1.00 78.79           C  
ATOM   1532  CA  ALA A  57     -15.541  -7.163 -23.547  1.00 88.60           C  
ATOM   1537  CA  ILE A  58     -11.986  -5.905 -23.031  1.00 90.40           C  
ATOM   1545  CA  ALA A  59     -13.012  -2.267 -23.512  1.00 84.81           C  
ATOM   1550  CA  LYS A  60     -16.041  -2.168 -21.203  1.00104.71           C  
ATOM   1555  CA  PHE A  61     -14.878  -4.224 -18.211  1.00101.34           C  
ATOM   1566  CA  GLU A  62     -12.060  -3.113 -15.902  1.00113.90           C  
ATOM   1571  CA  ARG A  63     -11.092  -6.593 -14.698  1.00 92.08           C  
ATOM   1576  CA  LEU A  64     -10.009  -7.402 -18.257  1.00 86.79           C  
ATOM   1584  CA  GLN A  65      -7.465  -4.581 -18.404  1.00 94.81           C  
ATOM   1593  CA  THR A  66      -4.252  -6.606 -18.606  1.00 88.65           C  
ATOM   1600  CA  VAL A  67      -1.256  -6.514 -20.965  1.00 91.13           C  
ATOM   1607  CA  THR A  68      -2.110  -9.937 -22.380  1.00 74.87           C  
ATOM   1614  CA  ASN A  69      -5.615  -8.596 -22.994  1.00 81.28           C  
ATOM   1622  CA  TYR A  70      -4.116  -5.549 -24.721  1.00 83.86           C  
ATOM   1634  CA  PHE A  71      -2.410  -7.936 -27.126  1.00 54.32           C  
ATOM   1645  CA  ILE A  72      -5.747  -9.753 -27.414  1.00 70.74           C  
ATOM   1653  CA  THR A  73      -7.311  -6.392 -28.268  1.00 75.90           C  
ATOM   1660  CA  SER A  74      -4.770  -5.854 -31.049  1.00 83.42           C  
ATOM   1666  CA  LEU A  75      -5.323  -9.359 -32.440  1.00 67.16           C  
ATOM   1674  CA  ALA A  76      -9.099  -8.915 -32.264  1.00 83.12           C  
ATOM   1679  CA  CYS A  77      -8.807  -5.598 -34.098  1.00 74.35           C  
ATOM   1685  CA  ALA A  78      -6.755  -7.196 -36.867  1.00 74.90           C  
ATOM   1690  CA  ASP A  79      -9.294 -10.012 -37.195  1.00 84.88           C  
ATOM   1698  CA  LEU A  80     -12.138  -7.482 -37.062  1.00 77.48           C  
ATOM   1706  CA  VAL A  81     -10.792  -5.463 -39.983  1.00 82.26           C  
ATOM   1713  CA  MET A  82     -10.221  -8.869 -41.584  1.00 81.44           C  
ATOM   1721  CA  GLY A  83     -13.896  -9.783 -41.271  1.00 78.32           C  
ATOM   1725  CA  LEU A  84     -15.241  -6.339 -42.156  1.00 64.58           C  
ATOM   1733  CA  ALA A  85     -13.081  -5.459 -45.164  1.00 81.18           C  
ATOM   1738  CA  VAL A  86     -10.968  -8.271 -46.637  1.00 76.89           C  
ATOM   1745  CA  VAL A  87     -13.359 -11.232 -46.406  1.00 68.53           C  
ATOM   1752  CA  PRO A  88     -16.558  -9.579 -47.724  1.00 77.52           C  
ATOM   1759  CA  PHE A  89     -14.903  -7.861 -50.701  1.00 82.07           C  
ATOM   1770  CA  GLY A  90     -13.050 -11.094 -51.421  1.00 69.50           C  
ATOM   1774  CA  ALA A  91     -16.334 -12.995 -51.386  1.00 70.66           C  
ATOM   1779  CA  ALA A  92     -17.854 -10.458 -53.777  1.00 73.09           C  
ATOM   1784  CA  HIS A  93     -14.792 -10.776 -56.018  1.00 84.26           C  
ATOM   1794  CA  ILE A  94     -15.029 -14.574 -56.059  1.00 67.28           C  
ATOM   1802  CA  LEU A  95     -18.784 -15.033 -56.476  1.00 78.34           C  
ATOM   1810  CA  THR A  96     -19.346 -12.384 -59.157  1.00 83.85           C  
ATOM   1817  CA  LYS A  97     -16.413 -13.823 -61.150  1.00 77.33           C  
ATOM   1826  CA  THR A  98     -14.959 -10.308 -61.531  1.00 74.06           C  
ATOM   1833  CA  TRP A  99     -14.087  -7.104 -59.660  1.00 78.97           C  
ATOM   1847  CA  THR A 100     -16.300  -4.010 -59.739  1.00 87.89           C  
ATOM   1854  CA  PHE A 101     -14.581  -1.353 -57.619  1.00 92.34           C  
ATOM   1865  CA  GLY A 102     -11.537  -0.257 -59.616  1.00 90.32           C  
ATOM   1869  CA  ASN A 103      -7.773  -0.763 -59.553  1.00 99.58           C  
ATOM   1877  CA  PHE A 104      -7.229   1.677 -56.692  1.00 99.66           C  
ATOM   1888  CA  TRP A 105      -9.696  -0.086 -54.396  1.00 83.34           C  
ATOM   1902  CA  CYS A 106      -8.250  -3.382 -55.607  1.00 76.98           C  
ATOM   1908  CA  GLU A 107      -4.716  -2.576 -54.448  1.00 92.09           C  
ATOM   1917  CA  PHE A 108      -6.171  -0.914 -51.349  1.00 80.59           C  
ATOM   1928  CA  TRP A 109      -8.143  -4.048 -50.481  1.00 72.49           C  
ATOM   1942  CA  THR A 110      -4.965  -6.053 -51.120  1.00 86.14           C  
ATOM   1949  CA  SER A 111      -3.088  -3.707 -48.790  1.00 83.33           C  
ATOM   1955  CA  ILE A 112      -5.701  -4.282 -46.091  1.00 76.39           C  
ATOM   1963  CA  ASP A 113      -5.358  -8.032 -46.709  1.00 64.23           C  
ATOM   1971  CA  VAL A 114      -1.581  -8.135 -46.217  1.00 82.16           C  
ATOM   1978  CA  LEU A 115      -1.681  -5.627 -43.347  1.00 73.74           C  
ATOM   1986  CA  CYS A 116      -4.380  -7.507 -41.428  1.00 84.88           C  
ATOM   1992  CA  VAL A 117      -2.819 -10.946 -41.913  1.00 71.98           C  
ATOM   1999  CA  THR A 118       0.657  -9.740 -40.934  1.00 79.47           C  
ATOM   2006  CA  ALA A 119      -0.637  -7.824 -37.907  1.00 68.65           C  
ATOM   2011  CA  SER A 120      -2.701 -10.828 -36.803  1.00 58.98           C  
ATOM   2017  CA  ILE A 121       0.119 -13.381 -37.001  1.00 65.74           C  
ATOM   2025  CA  GLU A 122       2.779 -11.096 -35.516  1.00 69.29           C  
ATOM   2034  CA  THR A 123       0.376 -10.211 -32.702  1.00 61.92           C  
ATOM   2041  CA  LEU A 124      -0.032 -13.954 -32.110  1.00 73.16           C  
ATOM   2049  CA  CYS A 125       3.756 -14.140 -31.804  1.00 64.87           C  
ATOM   2055  CA  VAL A 126       3.769 -11.241 -29.332  1.00 69.11           C  
ATOM   2062  CA  ILE A 127       1.089 -13.061 -27.320  1.00 60.02           C  
ATOM   2070  CA  ALA A 128       3.215 -16.221 -27.287  1.00 80.03           C  
ATOM   2075  CA  VAL A 129       6.309 -14.401 -26.008  1.00 78.52           C  
ATOM   2082  CA  ASP A 130       4.186 -12.438 -23.526  1.00 82.14           C  
ATOM   2090  CA  ARG A 131       2.747 -15.615 -22.025  1.00 78.45           C  
ATOM   2101  CA  TYR A 132       6.199 -17.201 -21.954  1.00 96.14           C  
ATOM   2113  CA  PHE A 133       7.597 -14.368 -19.842  1.00 99.66           C  
ATOM   2124  CA  ALA A 134       4.393 -14.213 -17.792  1.00 79.04           C  
ATOM   2129  CA  ILE A 135       4.615 -17.905 -16.894  1.00 77.84           C  
ATOM   2137  CA  THR A 136       8.378 -18.479 -16.619  1.00 83.71           C  
ATOM   2144  CA  SER A 137       9.422 -15.228 -14.927  1.00 94.40           C  
ATOM   2150  CA  PRO A 138       6.193 -13.628 -13.607  1.00 89.31           C  
ATOM   2157  CA  PHE A 139       7.738 -11.073 -11.235  1.00 89.25           C  
ATOM   2168  CA  LYS A 140      10.144  -9.628 -13.797  1.00 98.73           C  
ATOM   2177  CA  TYR A 141       7.274  -9.784 -16.295  1.00 88.24           C  
ATOM   2189  CA  GLN A 142       5.073  -7.705 -14.009  1.00 99.47           C  
ATOM   2198  CA  SER A 143       7.861  -5.259 -13.158  1.00116.14           C  
ATOM   2204  CA  LEU A 144       9.260  -4.649 -16.653  1.00116.14           C  
ATOM   2212  CA  LEU A 145       6.388  -4.875 -19.147  1.00 84.32           C  
ATOM   2220  CA  THR A 146       4.117  -1.904 -18.442  1.00102.21           C  
ATOM   2227  CA  LYS A 147       1.017  -0.883 -20.399  1.00122.17           C  
ATOM   2236  CA  ASN A 148       2.979   1.862 -22.158  1.00122.59           C  
ATOM   2244  CA  LYS A 149       5.711  -0.568 -23.199  1.00 87.43           C  
ATOM   2249  CA  ALA A 150       3.030  -2.942 -24.482  1.00 86.91           C  
ATOM   2254  CA  ARG A 151       1.435  -0.082 -26.416  1.00 84.61           C  
ATOM   2265  CA  VAL A 152       4.804   0.740 -27.973  1.00 77.64           C  
ATOM   2272  CA  ILE A 153       5.137  -2.938 -28.902  1.00 83.17           C  
ATOM   2280  CA  ILE A 154       1.703  -2.855 -30.571  1.00 88.08           C  
ATOM   2288  CA  LEU A 155       2.633   0.314 -32.456  1.00 87.57           C  
ATOM   2296  CA  MET A 156       5.831  -1.392 -33.629  1.00 98.80           C  
ATOM   2304  CA  VAL A 157       3.905  -4.460 -34.809  1.00 87.46           C  
ATOM   2311  CA  TRP A 158       1.419  -2.345 -36.764  1.00 79.26           C  
ATOM   2325  CA  ILE A 159       4.278  -0.291 -38.229  1.00 74.47           C  
ATOM   2333  CA  VAL A 160       6.160  -3.386 -39.402  1.00 80.85           C  
ATOM   2340  CA  SER A 161       2.876  -4.743 -40.764  1.00 88.35           C  
ATOM   2346  CA  GLY A 162       2.216  -1.491 -42.613  1.00 72.15           C  
ATOM   2350  CA  LEU A 163       5.738  -1.433 -44.038  1.00 93.09           C  
ATOM   2358  CA  THR A 164       5.177  -4.830 -45.656  1.00 75.62           C  
ATOM   2365  CA  SER A 165       1.673  -4.041 -46.908  1.00 90.11           C  
ATOM   2371  CA  PHE A 166       0.593  -0.502 -47.814  1.00 87.78           C  
ATOM   2382  CA  LEU A 167       4.079   0.859 -48.532  1.00 80.29           C  
ATOM   2390  CA  PRO A 168       5.211  -1.618 -51.207  1.00 88.83           C  
ATOM   2397  CA  ILE A 169       1.739  -2.067 -52.713  1.00 79.13           C  
ATOM   2405  CA  GLN A 170       0.793   1.607 -53.067  1.00 83.46           C  
ATOM   2414  CA  MET A 171       4.255   2.244 -54.529  1.00 88.36           C  
ATOM   2422  CA  HIS A 172       3.815  -0.617 -57.018  1.00 83.80           C  
ATOM   2432  CA  TRP A 173       6.938  -2.323 -55.647  1.00 62.69           C  
ATOM   2446  CA  TYR A 174       5.094  -5.616 -55.150  1.00 69.39           C  
ATOM   2458  CA  ARG A 175       4.074  -5.687 -58.810  1.00 64.24           C  
ATOM   2491  CA  GLN A 179       2.524 -10.130 -69.320  1.00 82.65           C  
ATOM   2500  CA  GLU A 180      -0.582 -11.415 -67.528  1.00 76.47           C  
ATOM   2509  CA  ALA A 181       0.318  -9.337 -64.473  1.00 68.17           C  
ATOM   2514  CA  ILE A 182       0.642  -6.208 -66.617  1.00 66.03           C  
ATOM   2522  CA  ASN A 183      -2.715  -6.966 -68.239  1.00 77.94           C  
ATOM   2530  CA  CYS A 184      -4.402  -7.481 -64.865  1.00 80.56           C  
ATOM   2536  CA  TYR A 185      -2.910  -4.254 -63.507  1.00 81.71           C  
ATOM   2548  CA  ALA A 186      -4.236  -2.555 -66.641  1.00 87.04           C  
ATOM   2553  CA  GLU A 187      -7.626  -4.275 -66.437  1.00 84.82           C  
ATOM   2562  CA  GLU A 188     -10.068  -2.519 -64.096  1.00 79.23           C  
ATOM   2571  CA  THR A 189     -12.116  -5.683 -63.602  1.00 81.85           C  
ATOM   2578  CA  CYS A 190      -9.053  -7.730 -62.642  1.00 76.67           C  
ATOM   2584  CA  CYS A 191      -7.853  -7.979 -59.051  1.00 75.65           C  
ATOM   2590  CA  ASP A 192      -5.798 -11.173 -58.999  1.00 83.58           C  
ATOM   2598  CA  PHE A 193      -2.768 -11.354 -56.723  1.00 81.24           C  
ATOM   2609  CA  PHE A 194       0.407 -11.122 -58.811  1.00 94.37           C  
ATOM   2620  CA  THR A 195       3.763 -10.541 -57.104  1.00 91.86           C  
ATOM   2627  CA  ASN A 196       7.481 -11.050 -57.740  1.00 94.46           C  
ATOM   2635  CA  GLN A 197       9.890 -13.399 -55.955  1.00 93.84           C  
ATOM   2644  CA  ALA A 198      11.311 -10.681 -53.701  1.00 86.55           C  
ATOM   2649  CA  TYR A 199       7.980  -9.447 -52.348  1.00 79.26           C  
ATOM   2661  CA  ALA A 200       6.498 -12.934 -51.959  1.00 64.04           C  
ATOM   2666  CA  ILE A 201       9.543 -14.237 -50.081  1.00 81.50           C  
ATOM   2674  CA  ALA A 202       9.977 -11.126 -47.917  1.00 83.36           C  
ATOM   2679  CA  SER A 203       6.285 -10.874 -47.022  1.00 78.62           C  
ATOM   2685  CA  SER A 204       6.095 -14.600 -46.277  1.00 86.74           C  
ATOM   2691  CA  ILE A 205       9.148 -14.364 -44.015  1.00 77.38           C  
ATOM   2699  CA  VAL A 206       7.962 -11.263 -42.139  1.00 73.57           C  
ATOM   2706  CA  SER A 207       4.264 -12.125 -41.832  1.00 75.13           C  
ATOM   2712  CA  PHE A 208       4.365 -15.878 -41.208  1.00 77.77           C  
ATOM   2723  CA  TYR A 209       7.711 -17.696 -41.024  1.00 91.20           C  
ATOM   2735  CA  VAL A 210       9.472 -15.571 -38.388  1.00101.33           C  
ATOM   2742  CA  PRO A 211       6.449 -15.492 -36.036  1.00 86.07           C  
ATOM   2749  CA  LEU A 212       6.083 -19.240 -36.643  1.00 75.16           C  
ATOM   2757  CA  VAL A 213       9.697 -19.912 -35.642  1.00 81.12           C  
ATOM   2764  CA  ILE A 214       9.553 -17.642 -32.590  1.00 85.59           C  
ATOM   2772  CA  MET A 215       6.254 -19.169 -31.418  1.00 89.07           C  
ATOM   2780  CA  VAL A 216       7.503 -22.741 -31.858  1.00 84.69           C  
ATOM   2787  CA  PHE A 217      10.718 -21.943 -29.983  1.00 76.16           C  
ATOM   2798  CA  VAL A 218       8.839 -20.139 -27.198  1.00 82.45           C  
ATOM   2805  CA  TYR A 219       6.180 -22.805 -26.601  1.00 82.81           C  
ATOM   2817  CA  SER A 220       8.877 -25.478 -26.779  1.00113.62           C  
ATOM   2823  CA  ARG A 221      10.707 -23.485 -24.108  1.00119.39           C  
ATOM   2834  CA  VAL A 222       7.541 -23.538 -21.991  1.00103.38           C  
ATOM   2841  CA  PHE A 223       6.998 -27.288 -22.366  1.00121.65           C  
ATOM   2846  CA  GLN A 224      10.710 -27.813 -21.662  1.00134.55           C  
ATOM   2855  CA  GLU A 225      11.004 -25.543 -18.630  1.00138.33           C  
ATOM   2864  CA  ALA A 226       7.823 -26.974 -17.119  1.00 99.17           C  
ATOM   2869  CA  LYS A 227       9.661 -30.271 -16.616  1.00113.25           C  
ATOM   2923  CA  LEU A 266      -3.519 -34.968 -15.656  1.00125.88           C  
ATOM   2928  CA  LYS A 267      -3.021 -31.196 -15.526  1.00125.07           C  
ATOM   2937  CA  GLU A 268       0.102 -31.373 -17.694  1.00132.22           C  
ATOM   2946  CA  HIS A 269      -1.804 -33.453 -20.248  1.00129.79           C  
ATOM   2956  CA  LYS A 270      -4.581 -30.857 -20.374  1.00100.75           C  
ATOM   2961  CA  ALA A 271      -2.035 -28.058 -20.781  1.00 92.28           C  
ATOM   2966  CA  LEU A 272      -0.283 -30.009 -23.535  1.00 93.14           C  
ATOM   2974  CA  LYS A 273      -3.612 -30.426 -25.322  1.00 86.30           C  
ATOM   2983  CA  THR A 274      -4.231 -26.700 -24.840  1.00 91.98           C  
ATOM   2990  CA  LEU A 275      -0.963 -25.650 -26.486  1.00 96.58           C  
ATOM   2998  CA  GLY A 276      -1.636 -28.370 -29.044  1.00 86.63           C  
ATOM   3002  CA  ILE A 277      -4.794 -26.497 -30.002  1.00 67.60           C  
ATOM   3010  CA  ILE A 278      -3.156 -23.062 -29.777  1.00 87.21           C  
ATOM   3018  CA  MET A 279      -0.308 -23.926 -32.143  1.00 90.00           C  
ATOM   3026  CA  GLY A 280      -2.139 -26.630 -34.085  1.00 85.21           C  
ATOM   3030  CA  THR A 281      -4.958 -24.350 -35.226  1.00 75.71           C  
ATOM   3037  CA  PHE A 282      -2.590 -21.584 -36.337  1.00 86.77           C  
ATOM   3048  CA  THR A 283      -0.388 -24.070 -38.194  1.00 88.32           C  
ATOM   3055  CA  LEU A 284      -3.265 -25.940 -39.843  1.00 83.93           C  
ATOM   3063  CA  CYS A 285      -4.768 -22.619 -40.952  1.00 77.53           C  
ATOM   3069  CA  TRP A 286      -1.810 -20.569 -42.204  1.00 77.95           C  
ATOM   3083  CA  LEU A 287       0.983 -23.051 -43.008  1.00 81.83           C  
ATOM   3091  CA  PRO A 288      -0.550 -24.558 -46.181  1.00 71.29           C  
ATOM   3098  CA  PHE A 289      -0.906 -21.088 -47.722  1.00 82.97           C  
ATOM   3109  CA  PHE A 290       2.524 -19.547 -47.112  1.00 77.48           C  
ATOM   3120  CA  ILE A 291       4.206 -22.760 -48.243  1.00 73.08           C  
ATOM   3128  CA  VAL A 292       2.191 -22.662 -51.468  1.00 66.53           C  
ATOM   3135  CA  ASN A 293       2.726 -18.890 -51.617  1.00 78.21           C  
ATOM   3143  CA  ILE A 294       6.465 -19.603 -51.710  1.00111.04           C  
ATOM   3151  CA  VAL A 295       6.123 -22.520 -54.142  1.00 87.12           C  
ATOM   3158  CA  HIS A 296       3.839 -20.682 -56.566  1.00133.57           C  
ATOM   3168  CA  VAL A 297       6.659 -18.200 -57.236  1.00121.99           C  
ATOM   3175  CA  ILE A 298       9.775 -20.410 -57.322  1.00137.81           C  
ATOM   3183  CA  GLN A 299       8.470 -22.089 -60.484  1.00158.69           C  
ATOM   3192  CA  ASP A 300       5.686 -21.209 -62.924  1.00185.81           C  
ATOM   3200  CA  ASN A 301       2.474 -22.506 -61.388  1.00178.44           C  
ATOM   3208  CA  LEU A 302       1.636 -26.184 -61.509  1.00168.86           C  
ATOM   3213  CA  ILE A 303      -0.387 -25.161 -58.464  1.00132.73           C  
ATOM   3221  CA  ARG A 304      -3.977 -24.237 -59.364  1.00121.35           C  
ATOM   3232  CA  LYS A 305      -5.304 -20.774 -58.487  1.00102.59           C  
ATOM   3241  CA  GLU A 306      -8.319 -22.499 -56.937  1.00108.64           C  
ATOM   3250  CA  VAL A 307      -5.993 -24.100 -54.397  1.00 97.19           C  
ATOM   3257  CA  TYR A 308      -4.266 -20.765 -53.781  1.00 79.74           C  
ATOM   3269  CA  ILE A 309      -7.492 -18.920 -52.973  1.00 75.03           C  
ATOM   3277  CA  LEU A 310      -8.858 -21.890 -51.022  1.00 88.03           C  
ATOM   3285  CA  LEU A 311      -5.793 -22.107 -48.764  1.00 86.98           C  
ATOM   3293  CA  ASN A 312      -5.808 -18.317 -48.449  1.00 74.47           C  
ATOM   3301  CA  TRP A 313      -9.336 -18.572 -47.043  1.00 78.03           C  
ATOM   3315  CA  ILE A 314      -8.348 -21.497 -44.822  1.00 82.25           C  
ATOM   3323  CA  GLY A 315      -5.975 -18.880 -43.467  1.00 88.98           C  
ATOM   3327  CA  TYR A 316      -8.863 -16.403 -43.333  1.00 83.77           C  
ATOM   3339  CA  VAL A 317     -11.029 -18.480 -40.971  1.00 66.91           C  
ATOM   3346  CA  ASN A 318      -8.232 -18.380 -38.383  1.00 71.15           C  
ATOM   3354  CA  SER A 319      -9.375 -14.833 -37.600  1.00 76.45           C  
ATOM   3360  CA  GLY A 320     -12.696 -16.317 -36.520  1.00 70.86           C  
ATOM   3364  CA  PHE A 321     -10.954 -19.176 -34.723  1.00 75.83           C  
ATOM   3375  CA  ASN A 322      -8.800 -16.886 -32.552  1.00 63.51           C  
ATOM   3383  CA  PRO A 323     -11.473 -15.608 -30.117  1.00 88.34           C  
ATOM   3390  CA  LEU A 324     -12.332 -19.232 -29.273  1.00 80.73           C  
ATOM   3398  CA  ILE A 325      -8.734 -19.852 -28.187  1.00 88.70           C  
ATOM   3406  CA  TYR A 326      -7.368 -16.656 -26.648  1.00106.81           C  
ATOM   3418  CA  CYS A 327     -10.455 -15.669 -24.645  1.00106.77           C  
ATOM   3424  CA  ARG A 328     -11.308 -18.651 -22.445  1.00 95.74           C  
ATOM   3435  CA  SER A 329     -10.429 -17.019 -19.120  1.00 99.68           C  
ATOM   3441  CA  PRO A 330     -13.102 -16.942 -16.371  1.00105.04           C  
ATOM   3448  CA  ASP A 331     -13.228 -13.143 -16.635  1.00 82.49           C  
ATOM   3456  CA  PHE A 332     -13.725 -13.385 -20.397  1.00 96.69           C  
ATOM   3467  CA  ARG A 333     -16.478 -15.952 -19.794  1.00 83.42           C  
ATOM   3478  CA  ILE A 334     -18.360 -13.781 -17.294  1.00 98.79           C  
ATOM   3486  CA  ALA A 335     -17.887 -10.749 -19.541  1.00 89.34           C  
ATOM   3491  CA  PHE A 336     -19.288 -12.624 -22.542  1.00 87.04           C  
ATOM   3502  CA  GLN A 337     -22.274 -13.801 -20.501  1.00117.39           C  
ATOM   3511  CA  GLU A 338     -23.024 -10.301 -19.201  1.00 94.60           C  
ATOM   3520  CA  LEU A 339     -22.562  -8.537 -22.557  1.00 84.01           C  
ATOM   3528  CA  LEU A 340     -25.481 -10.343 -24.211  1.00110.69           C  
ATOM   3536  CA  CYS A 341     -27.405 -11.076 -20.989  1.00144.63           C  
