# Supplementary material for: Unifying view of mechanical and functional hotspots across class A GPCRs
Source: PLoS Comput Biol. 2017 Feb 3;13(2):e1005381. doi: 10.1371/journal.pcbi.1005381 (PMC5315405; doi:10.1371/journal.pcbi.1005381)
Supplement: S1 Additional Data — Contains all PDB structures used for the analysis, annotated with the GPCRdb numbering scheme. For each receptor, a decomposition into quasi-rigid domains is provided, along with the corresponding single-receptor bridging score. (ZIP) [file pcbi.1005381.s003.zip › SI_additional_data/B2AR/domain_decomposition/domain_labels-Q_2.dat]

0 1 
1 1 
2 1 
3 1 
4 1 
5 1 
6 1 
7 1 
8 1 
9 1 
10 1 
11 1 
12 1 
13 1 
14 1 
15 1 
16 1 
17 2 
18 2 
19 2 
20 2 
21 2 
22 2 
23 2 
24 2 
25 2 
26 2 
27 2 
28 2 
29 2 
30 2 
31 2 
32 2 
33 2 
34 2 
35 2 
36 2 
37 2 
38 2 
39 2 
40 2 
41 2 
42 2 
43 2 
44 2 
45 2 
46 2 
47 1 
48 1 
49 1 
50 1 
51 1 
52 1 
53 1 
54 1 
55 1 
56 1 
57 1 
58 1 
59 1 
60 1 
61 1 
62 1 
63 1 
64 1 
65 1 
66 1 
67 1 
68 1 
69 1 
70 1 
71 1 
72 1 
73 1 
74 1 
75 1 
76 1 
77 1 
78 1 
79 1 
80 1 
81 1 
82 1 
83 1 
84 1 
85 1 
86 2 
87 2 
88 2 
89 2 
90 2 
91 2 
92 2 
93 2 
94 2 
95 2 
96 2 
97 2 
98 2 
99 2 
100 2 
101 2 
102 2 
103 2 
104 2 
105 2 
106 2 
107 2 
108 2 
109 2 
110 2 
111 2 
112 2 
113 2 
114 2 
115 2 
116 2 
117 2 
118 2 
119 2 
120 2 
121 2 
122 2 
123 2 
124 2 
125 2 
126 2 
127 2 
128 2 
129 1 
130 1 
131 1 
132 1 
133 1 
134 1 
135 1 
136 1 
137 1 
138 1 
139 1 
140 1 
141 1 
142 1 
143 1 
144 1 
145 1 
146 1 
147 1 
148 1 
149 1 
150 1 
151 1 
152 1 
153 1 
154 1 
155 1 
156 1 
157 1 
158 1 
159 1 
160 1 
161 1 
162 1 
163 1 
164 1 
165 1 
166 1 
167 1 
168 1 
169 1 
170 1 
171 1 
172 1 
173 2 
174 2 
175 2 
176 2 
177 2 
178 2 
179 2 
180 2 
181 2 
182 2 
183 2 
184 2 
185 2 
186 2 
187 2 
188 2 
189 2 
190 2 
191 2 
192 2 
193 2 
194 2 
195 2 
196 2 
197 2 
198 2 
199 2 
200 2 
201 2 
202 2 
203 2 
204 2 
205 2 
206 2 
207 2 
208 2 
209 2 
210 2 
211 2 
212 1 
213 1 
214 1 
215 1 
216 1 
217 1 
218 1 
219 1 
220 1 
221 1 
222 1 
223 1 
224 1 
225 1 
226 1 
227 1 
228 1 
229 1 
230 1 
231 1 
232 1 
233 1 
234 1 
235 1 
236 1 
237 1 
238 1 
239 1 
240 1 
241 1 
242 1 
243 1 
244 1 
245 1 
246 1 
247 1 
248 2 
249 2 
250 2 
251 2 
252 2 
253 2 
254 2 
255 2 
256 2 
257 2 
258 2 
259 2 
260 2 
261 2 
262 2 
263 2 
264 2 
265 2 
266 2 
267 2 
268 2 
