# Supplementary material for: Unifying view of mechanical and functional hotspots across class A GPCRs
Source: PLoS Comput Biol. 2017 Feb 3;13(2):e1005381. doi: 10.1371/journal.pcbi.1005381 (PMC5315405; doi:10.1371/journal.pcbi.1005381)
Supplement: S1 Additional Data — Contains all PDB structures used for the analysis, annotated with the GPCRdb numbering scheme. For each receptor, a decomposition into quasi-rigid domains is provided, along with the corresponding single-receptor bridging score. (ZIP) [file pcbi.1005381.s003.zip › SI_additional_data/B2AR/domain_decomposition/similarity_matrix.dat]

0 1 0.995848
0 2 0.832763
0 3 0.528958
0 4 0.253593
0 5 0.466505
0 6 0.709314
0 7 0.482446
0 63 0.18195
1 2 0.995158
1 3 0.891055
1 4 0.687281
1 5 0.605408
1 6 0.741496
1 7 0.773711
1 8 0.730354
1 59 0.447757
1 60 0.0708601
1 62 0.504408
1 63 0.299498
1 64 0.234718
1 65 0.41174
2 3 0.99787
2 4 0.958898
2 5 0.72934
2 6 0.611898
2 7 0.783741
2 8 0.76526
2 9 0.555766
2 59 0.546518
2 60 0.500868
2 62 0.55004
2 63 0.598974
2 64 0.526055
3 4 0.998147
3 5 0.969858
3 6 0.825084
3 7 0.757639
3 8 0.811709
3 9 0.832688
3 10 0.718246
3 63 0.686758
4 5 0.99788
4 6 0.960081
4 7 0.881289
4 8 0.868159
4 9 0.863439
4 10 0.88388
4 11 0.885892
4 59 0.320735
4 60 0.123999
4 62 0.25508
4 63 0.356214
5 6 0.998336
5 7 0.925859
5 8 0.965349
5 9 0.801911
5 10 0.833575
5 11 0.902128
5 12 0.84033
5 55 0.75504
5 56 0.602812
5 58 0.66317
5 59 0.689741
5 60 0.496943
5 61 0.825246
5 62 0.669125
5 63 0.684147
5 64 0.748578
6 7 0.995137
6 8 0.951865
6 9 0.953216
6 10 0.839173
6 11 0.877263
6 12 0.878024
6 13 0.825711
6 56 0.666441
6 59 0.617697
6 60 0.775863
6 63 0.629449
7 8 0.997598
7 9 0.905787
7 10 0.922993
7 11 0.851351
7 12 0.81316
7 13 0.776811
7 14 0.884105
7 55 0.651132
7 56 0.712979
7 59 0.729871
7 63 0.815182
7 240 0.127103
7 244 0.589622
8 9 0.997592
8 10 0.971214
8 11 0.962052
8 12 0.837466
8 13 0.844607
8 14 0.901056
8 15 0.909455
8 51 0.496526
8 55 0.689317
8 56 0.689861
8 57 0.687288
8 58 0.665625
8 59 0.770093
8 60 0.672555
8 61 0.662122
8 62 0.722344
8 63 0.84054
8 240 0.35283
8 241 0.322883
8 243 0.820051
8 244 0.864903
9 10 0.994921
9 11 0.947959
9 12 0.888577
9 13 0.778576
9 14 0.856914
9 15 0.867814
9 16 0.821601
9 51 0.519842
9 52 0.545604
9 55 0.748759
9 56 0.666518
9 57 0.691357
9 58 0.7579
9 59 0.850791
9 60 0.770865
9 63 0.736419
9 244 0.938734
10 11 0.996986
10 12 0.947738
10 13 0.884105
10 14 0.877061
10 15 0.904583
10 16 0.922169
10 17 0.929195
10 18 0.875778
10 51 0.736458
10 55 0.940588
10 56 0.912126
10 59 0.885823
10 244 0.697316
10 247 0.837948
11 12 0.996538
11 13 0.963254
11 14 0.915884
11 15 0.928258
11 16 0.936566
11 17 0.93084
11 18 0.845913
11 47 0.784343
11 48 0.881193
11 50 0.638892
11 51 0.70119
11 52 0.853637
11 54 0.929242
11 55 0.932283
11 56 0.894139
11 58 0.848146
11 59 0.832883
11 240 0.265405
11 241 0.274782
11 242 0.578512
11 243 0.776174
11 244 0.80085
11 245 0.931073
11 246 0.841589
11 247 0.925042
11 248 0.750323
12 13 0.997557
12 14 0.96962
12 15 0.960048
12 16 0.918923
12 17 0.926893
12 18 0.818116
12 19 0.897197
12 47 0.694396
12 48 0.755696
12 49 0.854788
12 50 0.805597
12 51 0.766563
12 52 0.847559
12 53 0.832972
12 54 0.907233
12 55 0.922398
12 56 0.827698
12 57 0.831797
12 58 0.671873
12 59 0.630747
12 60 0.535391
12 240 0.420515
12 243 0.9024
12 244 0.897706
12 245 0.874531
12 246 0.645776
12 247 0.953178
13 14 0.997596
13 15 0.961981
13 16 0.928798
13 17 0.963743
13 18 0.818017
13 19 0.924128
13 20 0.936507
13 21 0.880804
13 47 0.740312
13 48 0.626516
13 50 0.762892
13 51 0.81937
13 52 0.765045
13 55 0.907888
13 56 0.877625
13 244 0.782453
13 246 0.726822
13 247 0.907151
14 15 0.997313
14 16 0.953589
14 17 0.833441
14 18 0.799176
14 19 0.898202
14 20 0.975931
14 21 0.851177
14 47 0.897553
14 48 0.865399
14 50 0.726804
14 51 0.921953
14 52 0.88513
14 55 0.842452
14 243 0.743824
14 244 0.64306
14 245 0.85967
14 246 0.787579
14 247 0.86024
14 248 0.865762
14 249 0.884803
14 250 0.568104
14 251 0.432733
15 16 0.996566
15 17 0.918621
15 18 0.826743
15 19 0.86504
15 20 0.919286
15 21 0.770533
15 22 0.850144
15 44 0.952839
15 45 0.894366
15 46 0.919554
15 47 0.911127
15 48 0.879619
15 49 0.812116
15 50 0.674313
15 51 0.95106
15 52 0.862803
15 53 0.903984
15 54 0.912991
15 55 0.775006
15 56 0.742297
15 243 0.743617
15 244 0.633231
15 245 0.912289
15 246 0.83964
15 247 0.849517
15 248 0.9009
15 249 0.950102
15 250 0.905273
15 251 0.824148
16 17 0.995532
16 18 0.928717
16 19 0.943962
16 20 0.954998
16 21 0.812655
16 22 0.902534
16 23 0.893518
16 24 0.85951
16 44 0.927398
16 45 0.817477
16 46 0.906857
16 47 0.899631
16 48 0.893281
16 49 0.865301
16 50 0.803627
16 51 0.833325
16 52 0.883757
16 53 0.879083
16 54 0.936833
16 55 0.713281
16 56 0.577493
16 244 0.657746
16 246 0.887803
16 247 0.806895
16 248 0.862478
16 249 0.942546
16 250 0.717673
17 18 0.998861
17 19 0.968869
17 20 0.885962
17 21 0.843603
17 22 0.882467
17 23 0.977386
17 24 0.900571
17 44 0.912665
17 47 0.899577
17 48 0.908702
17 49 0.779621
17 51 0.872605
17 52 0.839557
17 246 0.867223
17 247 0.818676
17 248 0.699688
17 249 0.640705
17 250 0.316095
17 251 0.354235
17 263 0.814777
17 267 0.580107
18 19 0.99874
18 20 0.908327
18 21 0.850058
18 22 0.792609
18 23 0.863907
18 24 0.875574
18 25 0.682696
18 44 0.791506
18 45 0.8733
18 47 0.805347
18 48 0.759638
18 51 0.773865
18 244 0.668128
18 245 0.895573
18 246 0.861119
18 247 0.819322
18 248 0.714482
18 249 0.524017
18 250 0.305377
18 251 0.490453
18 252 0.376822
18 253 0.0590642
18 254 0.388322
18 263 0.718477
18 267 0.389753
19 20 0.996978
19 21 0.942264
19 22 0.970056
19 23 0.930959
19 24 0.956184
19 25 0.885647
19 26 0.846935
19 40 0.845232
19 41 0.922096
19 42 0.885661
19 43 0.811039
19 44 0.886768
19 45 0.868939
19 46 0.836444
19 47 0.884691
19 48 0.713729
19 49 0.6971
19 50 0.612385
19 51 0.69391
19 52 0.658896
19 245 0.866463
19 246 0.889945
19 247 0.789634
19 248 0.764034
19 249 0.664587
19 250 0.8254
19 251 0.888967
19 252 0.725251
19 253 0.588954
19 254 0.000903358
19 263 0.812479
20 21 0.996831
20 22 0.945594
20 23 0.887086
20 24 0.90938
20 25 0.830326
20 26 0.83774
20 27 0.86543
20 28 0.963869
20 41 0.658425
20 42 0.819056
20 43 0.918709
20 44 0.932203
20 45 0.918721
20 46 0.903166
20 47 0.923184
20 48 0.848646
20 49 0.721164
20 50 0.636586
20 51 0.712937
20 52 0.601071
20 246 0.910822
20 247 0.827799
20 250 0.620212
20 263 0.876396
20 266 0.779325
20 267 0.607931
21 22 0.997783
21 23 0.981183
21 24 0.92866
21 25 0.890448
21 26 0.932721
21 27 0.951094
21 28 0.9182
21 29 0.850298
21 41 0.83569
21 44 0.924769
21 45 0.921012
21 47 0.911323
21 48 0.822251
21 247 0.888
21 249 0.223953
21 250 0.265158
21 251 0.570146
21 253 0.00347805
21 254 0.127415
21 259 0.882614
21 260 0.900881
21 262 0.692604
21 263 0.85232
21 264 0.84676
21 265 0.886319
21 266 0.817448
21 267 0.642505
22 23 0.995839
22 24 0.939975
22 25 0.88893
22 26 0.911545
22 27 0.930384
22 28 0.913881
22 29 0.860746
22 32 0.931068
22 33 0.750489
22 37 0.584264
22 38 0.855206
22 39 0.869215
22 40 0.787326
22 41 0.885212
22 42 0.915949
22 43 0.958005
22 44 0.934641
22 45 0.879914
22 47 0.955513
22 48 0.845364
22 247 0.870315
22 248 0.592883
22 249 0.185736
22 250 0.714315
22 251 0.931096
22 252 0.484418
22 253 0.0854359
22 254 2.84023e-05
22 255 0.000362846
22 256 0.732344
22 258 0.935686
22 259 0.960726
22 260 0.873103
22 261 0.971807
22 262 0.870765
22 263 0.898223
22 264 0.794845
22 266 0.823218
22 267 0.730131
23 24 0.995563
23 25 0.90511
23 26 0.884162
23 27 0.927738
23 28 0.849153
23 29 0.876249
23 32 0.892159
23 33 0.710568
23 37 0.534632
23 38 0.665764
23 39 0.725422
23 40 0.726044
23 41 0.728706
23 42 0.874962
23 43 0.946461
23 44 0.928201
23 45 0.843323
23 46 0.876923
23 47 0.919499
23 48 0.854965
23 250 0.941915
23 259 0.87018
23 262 0.936678
23 263 0.901502
23 266 0.754622
24 25 0.996575
24 26 0.931664
24 27 0.85552
24 28 0.927593
24 29 0.933765
24 30 0.941608
24 32 0.949298
24 33 0.421827
24 37 0.360726
24 40 0.63216
24 41 0.713311
24 44 0.910084
24 45 0.791987
24 48 0.719282
24 259 0.785689
24 262 0.641819
24 263 0.854767
24 265 0.716088
24 266 0.573727
24 267 0.539214
25 26 0.997592
25 27 0.937229
25 28 0.927701
25 29 0.92068
25 30 0.892385
25 31 0.751719
25 32 0.791518
25 33 0.451643
25 37 0.362743
25 38 0.643395
25 40 0.611614
25 41 0.873653
25 44 0.780356
25 250 0.70818
25 254 0.00154037
25 258 0.589188
25 259 0.704785
25 260 0.831417
25 261 0.835224
25 262 0.774536
25 263 0.779997
25 264 0.81228
25 265 0.891132
25 266 0.87692
25 267 0.826943
26 27 0.99751
26 28 0.945126
26 29 0.905922
26 30 0.869423
26 31 0.880817
26 32 0.958426
26 33 0.467115
26 34 0.581647
26 35 0.640139
26 36 0.348005
26 37 0.312194
26 38 0.55882
26 39 0.620271
26 40 0.53238
26 41 0.793383
26 42 0.834072
26 44 0.802329
26 45 0.662563
26 254 4.26616e-08
26 258 0.645404
26 259 0.623714
26 260 0.624181
26 261 0.8715
26 262 0.90822
26 263 0.612495
26 266 0.851653
27 28 0.997673
27 29 0.908738
27 30 0.882402
27 31 0.769947
27 32 0.918023
27 33 0.389534
27 34 0.361966
27 37 0.208814
27 38 0.219184
27 40 0.33007
27 41 0.472619
27 44 0.843471
27 259 0.594214
27 262 0.785227
27 266 0.776611
28 29 0.997473
28 30 0.958195
28 31 0.867927
28 32 0.791175
28 33 0.276372
28 259 0.612665
28 262 0.684454
28 263 0.539088
28 265 0.696699
28 266 0.781347
29 30 0.998196
29 31 0.895621
29 32 0.858593
29 33 0.541885
29 34 0.638816
29 37 0.669854
29 258 0.267865
29 259 0.455199
29 261 0.670687
29 262 0.506898
29 263 0.411613
29 265 0.847599
29 266 0.793534
30 31 0.993643
30 32 0.8159
30 33 0.670481
30 34 0.506421
30 37 0.740325
30 38 0.67396
30 258 0.194291
30 259 0.360374
30 262 0.441402
31 32 0.99572
31 33 0.834815
31 34 0.661729
31 35 0.611982
31 37 0.925074
31 256 0.0513345
31 257 0.166718
31 258 0.273084
31 259 0.395199
31 261 0.584412
31 262 0.539354
32 33 0.996479
32 34 0.886327
32 35 0.811831
32 36 0.898812
32 37 0.978166
32 38 0.864891
32 39 0.90899
32 40 0.901682
32 41 0.644288
32 254 3.81001e-07
32 256 0.0634904
32 257 0.329034
32 258 0.648366
32 259 0.521996
32 260 0.589277
32 261 0.858226
32 262 0.927461
32 263 0.657562
33 34 0.995955
33 35 0.84167
33 36 0.948924
33 37 0.909657
33 38 0.820868
33 39 0.864994
33 40 0.875388
33 41 0.907589
33 114 0.207474
33 115 0.10356
33 118 0.48852
33 258 0.547005
33 259 0.621916
34 35 0.993904
34 36 0.995564
34 37 0.904216
34 38 0.680437
34 39 0.658007
34 40 0.743262
34 41 0.914693
34 98 0.215081
34 109 0.0628394
34 110 0.0268184
34 111 3.01853e-15
34 113 0.110387
34 114 0.194628
34 115 0.0851557
34 116 0.0864464
34 118 0.340848
34 119 0.518228
34 258 0.337934
35 36 0.996331
35 37 0.930254
35 38 0.770083
35 39 0.507938
35 40 0.605215
35 41 0.768427
35 42 0.658075
35 94 0.106022
35 95 0.0709018
35 98 0.104795
35 99 0.0269339
35 102 0.0224554
35 109 0.123349
35 110 0.354442
35 111 7.2193e-18
35 112 0.000121125
35 113 0.166565
35 114 0.803664
35 115 0.785783
35 116 0.665725
35 117 0.693029
35 118 0.593857
35 119 0.881296
35 120 0.867809
35 121 0.631798
35 122 0.631631
36 37 0.998206
36 38 0.976432
36 39 0.728343
36 40 0.564453
36 41 0.878056
36 42 0.742973
36 43 0.52244
36 91 0.186438
36 92 0.0769489
36 94 0.343613
36 95 0.223917
36 96 0.212872
36 97 0.319146
36 98 0.129292
36 99 0.0946802
36 100 0.112688
36 101 0.0439342
36 102 0.029347
36 109 0.440786
36 110 0.00569743
36 111 1.21451e-25
36 113 0.63707
36 114 0.498094
36 115 0.702998
36 118 0.669987
36 119 0.686006
36 121 0.740108
36 122 0.834195
36 253 2.99039e-06
37 38 0.997672
37 39 0.956589
37 40 0.840232
37 41 0.93826
37 42 0.916876
37 43 0.868656
37 44 0.891475
37 91 0.803145
37 92 0.72802
37 94 0.456613
37 95 0.518412
37 98 0.0932428
37 99 0.142659
37 115 0.768135
37 118 0.878187
37 119 0.801697
37 122 0.830433
37 253 0.00818902
37 254 6.04731e-17
37 256 0.0270568
37 258 0.768058
37 259 0.608803
38 39 0.997594
38 40 0.971898
38 41 0.882019
38 42 0.864451
38 43 0.903858
38 44 0.894654
38 45 0.893521
38 91 0.833471
38 92 0.77108
38 94 0.489599
38 95 0.613269
38 98 0.236377
38 113 0.401184
38 114 0.739652
38 115 0.534933
38 116 0.498551
38 117 0.823864
38 118 0.842932
38 119 0.787835
38 120 0.795406
38 121 0.829365
38 122 0.802699
38 123 0.714538
39 40 0.996342
39 41 0.981318
39 42 0.880817
39 43 0.900164
39 44 0.965659
39 45 0.858478
39 46 0.940119
39 87 0.790549
39 88 0.360574
39 89 0.614522
39 90 0.865227
39 91 0.806862
39 92 0.739696
39 93 0.716326
39 94 0.330996
39 95 0.393481
39 96 0.431562
39 97 0.235033
39 98 0.110152
39 99 0.195962
39 113 0.70343
39 115 0.802214
39 117 0.812246
39 118 0.838613
39 119 0.75316
39 120 0.773761
39 121 0.741428
39 122 0.729113
39 123 0.679511
39 125 0.81518
39 126 0.822839
39 253 6.81306e-08
40 41 0.994927
40 42 0.918029
40 43 0.880956
40 44 0.980385
40 45 0.87518
40 46 0.959967
40 47 0.990054
40 48 0.944737
40 87 0.92295
40 88 0.73963
40 89 0.834277
40 90 0.883815
40 91 0.838073
40 92 0.906938
40 93 0.50448
40 94 0.176748
40 95 0.147557
40 96 0.218876
40 98 0.039779
40 118 0.858098
40 119 0.808098
40 122 0.759032
40 205 3.26927e-09
40 249 0.767457
40 250 0.0429178
40 252 0.0451032
40 253 8.88702e-06
40 254 7.36413e-20
40 259 0.643539
41 42 0.997374
41 43 0.947066
41 44 0.935722
41 45 0.928393
41 46 0.967951
41 47 0.975985
41 48 0.952289
41 87 0.780223
41 88 0.820122
41 91 0.706978
41 92 0.81937
41 95 0.19376
41 118 0.835372
41 119 0.846211
41 122 0.909404
41 249 0.805255
41 250 0.313758
41 253 0.0127072
42 43 0.996086
42 44 0.962042
42 45 0.836807
42 46 0.929443
42 47 0.913064
42 48 0.872983
42 49 0.830202
42 84 0.627688
42 86 0.814696
42 87 0.805862
42 88 0.7267
42 89 0.749953
42 90 0.771196
42 91 0.746454
42 92 0.831282
42 94 0.244276
42 95 0.330584
42 118 0.81261
42 119 0.879478
42 120 0.82146
42 121 0.862048
42 122 0.868868
42 123 0.717892
42 124 0.857484
42 125 0.723543
42 126 0.861098
43 44 0.996755
43 45 0.972473
43 46 0.939117
43 47 0.880937
43 48 0.901534
43 49 0.915163
43 50 0.773528
43 83 0.778913
43 84 0.614527
43 85 0.641568
43 86 0.768554
43 87 0.689809
43 88 0.728164
43 89 0.554943
43 90 0.492049
43 91 0.349529
43 92 0.469105
43 93 0.309799
43 94 0.120249
43 95 0.156545
43 122 0.880774
43 125 0.586999
43 126 0.888606
43 245 0.730571
43 246 0.555902
43 247 0.650893
43 248 0.79199
43 249 0.282158
43 250 0.0198833
43 253 7.21178e-06
44 45 0.996264
44 46 0.977532
44 47 0.973807
44 48 0.952716
44 49 0.94888
44 50 0.827196
44 51 0.539111
44 84 0.793868
44 85 0.711736
44 87 0.624059
44 88 0.571989
44 89 0.41268
44 91 0.346082
44 92 0.340267
44 245 0.830321
44 246 0.876038
44 247 0.80923
44 248 0.898513
44 249 0.929618
44 250 0.238372
44 251 0.31884
44 253 0.0370798
45 46 0.997742
45 47 0.977067
45 48 0.953947
45 49 0.868293
45 50 0.820207
45 51 0.516742
45 52 0.832757
45 53 0.633489
45 83 0.945141
45 84 0.873862
45 85 0.733523
45 87 0.525078
45 88 0.437569
45 91 0.419891
45 122 0.897433
45 126 0.907658
45 246 0.932443
45 247 0.831717
45 249 0.811308
45 250 0.375007
46 47 0.997778
46 48 0.966841
46 49 0.830058
46 50 0.684546
46 51 0.504058
46 52 0.849355
46 53 0.548529
46 54 0.669592
46 80 0.721488
46 81 0.523799
46 82 0.878268
46 83 0.96001
46 84 0.83701
46 85 0.731286
46 86 0.665958
46 87 0.29894
46 88 0.279809
46 89 0.288785
46 90 0.244933
46 91 0.211534
46 92 0.271636
46 122 0.757957
46 125 0.444474
46 126 0.740357
46 129 0.312479
46 243 0.920484
46 245 0.977103
46 246 0.952995
46 247 0.879639
46 249 0.370969
47 48 0.997716
47 49 0.961331
47 50 0.842759
47 51 0.535362
47 52 0.86212
47 53 0.706172
47 54 0.768995
47 55 0.89034
47 80 0.892974
47 81 0.764481
47 82 0.975599
47 83 0.943026
47 84 0.946014
47 85 0.582931
47 86 0.360563
47 87 0.152299
47 88 0.0421345
47 89 0.0365357
47 91 0.0550026
47 92 0.0346799
47 242 0.707387
47 243 0.948807
47 244 0.855089
47 245 0.930897
47 246 0.916939
47 247 0.836934
47 248 0.870726
47 249 0.399798
47 250 0.286842
48 49 0.996914
48 50 0.938788
48 51 0.623078
48 52 0.852661
48 53 0.779498
48 54 0.864704
48 55 0.926086
48 56 0.934794
48 80 0.927852
48 81 0.859906
48 84 0.816582
48 85 0.465369
48 87 0.225813
48 88 0.0754195
48 243 0.892966
48 244 0.817072
48 245 0.887273
48 246 0.851382
48 247 0.72482
48 249 0.672559
48 250 0.578459
49 50 0.994179
49 51 0.9155
49 52 0.918278
49 53 0.882334
49 54 0.904089
49 55 0.894978
49 56 0.825624
49 57 0.758971
49 77 0.852827
49 79 0.921717
49 80 0.926303
49 81 0.850269
49 82 0.915686
49 83 0.908065
49 84 0.790118
49 85 0.53516
49 87 0.444245
49 88 0.206546
49 243 0.730555
49 246 0.864453
49 247 0.748482
50 51 0.99873
50 52 0.942127
50 53 0.797552
50 54 0.816122
50 55 0.846301
50 56 0.858328
50 57 0.847217
50 58 0.783924
50 77 0.588595
50 78 0.76844
50 79 0.897085
50 80 0.874792
50 81 0.819772
50 82 0.968162
50 83 0.944036
50 84 0.697316
50 85 0.272786
50 86 0.387133
50 87 0.250126
50 88 0.0553818
50 240 0.587789
50 242 0.65741
50 243 0.70028
50 244 0.709392
50 245 0.87158
50 246 0.863284
50 247 0.686267
51 52 0.99831
51 53 0.93677
51 54 0.935996
51 55 0.669361
51 56 0.606516
51 57 0.627119
51 58 0.555527
51 59 0.500059
51 80 0.930129
51 81 0.93995
51 84 0.734224
51 85 0.248137
51 240 0.401181
51 242 0.797512
51 243 0.832546
51 244 0.860273
51 245 0.860593
51 246 0.684455
51 247 0.867222
52 53 0.997787
52 54 0.909436
52 55 0.880295
52 56 0.797399
52 57 0.656925
52 58 0.770386
52 59 0.732378
52 77 0.796147
52 80 0.806888
52 81 0.918189
52 84 0.502495
52 243 0.833921
52 246 0.853297
52 247 0.851549
53 54 0.996826
53 55 0.771231
53 56 0.601966
53 57 0.352172
53 58 0.501258
53 59 0.456344
53 60 0.343855
53 73 0.290591
53 74 0.757858
53 76 0.64111
53 77 0.765295
53 78 0.826196
53 79 0.824557
53 80 0.87217
53 81 0.881276
53 82 0.918528
53 83 0.951207
53 84 0.688098
53 243 0.910601
54 55 0.994627
54 56 0.96255
54 57 0.907393
54 58 0.821641
54 59 0.876707
54 60 0.855307
54 61 0.71083
54 73 0.396256
54 74 0.846296
54 75 0.725752
54 76 0.868581
54 77 0.866601
54 78 0.859504
54 79 0.770097
54 80 0.727535
54 81 0.786466
54 82 0.750523
54 83 0.738066
54 84 0.504932
54 85 0.134675
54 239 0.635585
54 240 0.588194
54 242 0.740851
54 243 0.832622
54 244 0.874474
54 246 0.70328
55 56 0.993856
55 57 0.982617
55 58 0.895657
55 59 0.935772
55 60 0.930399
55 61 0.792957
55 62 0.726038
55 77 0.87075
55 78 0.958371
55 80 0.802813
55 81 0.903923
55 84 0.529791
55 85 0.148045
55 239 0.720328
55 240 0.684631
55 241 0.892279
55 242 0.790566
55 243 0.732384
55 244 0.800051
55 245 0.678215
55 246 0.65506
55 247 0.832991
56 57 0.998649
56 58 0.957207
56 59 0.901868
56 60 0.902584
56 61 0.834038
56 62 0.770771
56 63 0.789899
56 77 0.911468
56 81 0.856729
56 240 0.695344
56 243 0.726569
57 58 0.998378
57 59 0.897431
57 60 0.941912
57 61 0.758842
57 62 0.728981
57 63 0.82579
57 64 0.645749
57 65 0.807285
57 66 0.8113
57 67 0.793417
57 68 0.572919
57 69 0.260717
57 73 0.45128
57 74 0.79058
57 76 0.877461
57 77 0.900379
57 78 0.905913
57 80 0.519537
57 81 0.782982
57 156 0.846266
58 59 0.997901
58 60 0.957057
58 61 0.671928
58 62 0.602442
58 63 0.719188
58 64 0.694395
58 65 0.900584
58 66 0.940126
58 67 0.828939
58 68 0.79944
58 69 0.460203
58 74 0.667484
58 77 0.824947
58 78 0.729721
58 80 0.582156
58 81 0.790731
58 156 0.666549
58 157 0.750367
58 158 0.816447
58 236 0.848189
58 237 0.812618
58 239 0.833276
58 240 0.850786
58 243 0.375386
59 60 0.998081
59 61 0.861412
59 62 0.85309
59 63 0.763638
59 64 0.665652
59 65 0.932077
59 66 0.923944
59 67 0.836638
59 236 0.78674
59 237 0.614
59 239 0.740282
59 240 0.741942
59 243 0.430782
60 61 0.996654
60 62 0.930709
60 63 0.709542
60 64 0.683568
60 65 0.799225
60 66 0.763597
60 67 0.747099
60 68 0.519072
60 69 0.395101
60 156 0.70835
61 62 0.995578
61 63 0.837188
61 64 0.697421
61 65 0.744274
61 66 0.823136
61 67 0.778146
61 68 0.81042
61 69 0.646072
61 70 0.850023
61 74 0.586198
61 77 0.59414
61 154 0.451212
61 155 0.540183
61 156 0.558194
61 157 0.531838
61 236 0.728741
62 63 0.997114
62 64 0.944215
62 65 0.797212
62 66 0.903425
62 67 0.791614
62 68 0.800813
62 155 0.586701
62 156 0.523777
62 157 0.391245
62 232 0.572548
62 233 0.778988
62 236 0.894462
62 237 0.751634
62 240 0.911981
63 64 0.998105
63 65 0.855212
63 66 0.93439
63 67 0.902454
63 68 0.457628
64 65 0.997221
64 66 0.952294
64 67 0.828017
64 68 0.463258
64 69 0.387714
64 154 0.404437
64 155 0.803094
65 66 0.996729
65 67 0.982975
65 68 0.7563
65 154 0.232066
65 155 0.598396
65 156 0.806881
65 157 0.565503
66 67 0.995442
66 68 0.819658
66 69 0.759344
66 70 0.871051
66 74 0.924087
66 149 0.693072
66 152 0.41134
66 153 0.247517
66 154 0.262483
66 155 0.755109
66 156 0.779327
66 157 0.682801
67 68 0.996723
67 69 0.842813
67 70 0.820763
67 71 0.879545
67 72 0.864929
67 73 0.937646
67 74 0.915402
67 75 0.869977
67 77 0.914318
67 149 0.852585
67 150 0.685899
67 152 0.703388
67 153 0.396523
67 154 0.791062
67 155 0.888968
67 156 0.698625
67 157 0.674939
68 69 0.997687
68 70 0.874118
68 71 0.773056
68 72 0.707767
68 73 0.766586
68 74 0.781565
68 152 0.686294
68 153 0.445706
68 154 0.822228
68 155 0.816286
68 156 0.67595
69 70 0.997401
69 71 0.930716
69 72 0.728058
69 73 0.775271
69 74 0.692973
69 75 0.719608
69 76 0.608293
69 77 0.657118
69 152 0.740103
69 153 0.698571
69 154 0.541162
69 155 0.748632
69 156 0.612505
70 71 0.998997
70 72 0.824106
70 73 0.815331
70 74 0.838541
70 75 0.875616
70 76 0.822885
70 77 0.858293
70 149 0.378247
70 150 0.470589
70 151 0.429037
70 152 0.48242
70 153 0.564538
70 154 0.149027
70 155 0.476341
70 156 0.659295
71 72 0.997605
71 73 0.910391
71 74 0.909143
71 75 0.832093
71 76 0.885124
71 77 0.912962
71 78 0.764494
71 138 0.558182
71 149 0.212918
71 150 0.286713
71 151 0.346465
71 152 0.319307
71 153 0.405148
71 154 0.135106
71 155 0.427776
71 156 0.621788
71 157 0.432479
72 73 0.997716
72 74 0.913826
72 75 0.621806
72 76 0.884734
72 77 0.918397
72 78 0.827951
72 79 0.778188
72 137 0.461915
72 138 0.305194
72 150 0.1988
72 151 0.114124
72 152 0.202493
72 153 0.339572
72 154 0.174806
72 155 0.494944
72 156 0.693845
73 74 0.993641
73 75 0.913404
73 76 0.952917
73 77 0.828413
73 78 0.913161
73 79 0.924433
73 80 0.798806
73 81 0.77837
73 137 0.840824
73 138 0.499442
73 153 0.519744
73 154 0.265619
73 155 0.706711
73 156 0.88407
74 75 0.995042
74 76 0.940943
74 77 0.922801
74 78 0.92944
74 79 0.933972
74 80 0.933568
74 81 0.950707
74 137 0.823923
74 138 0.641012
74 149 0.697526
74 150 0.729976
74 151 0.617143
74 152 0.666873
74 153 0.810098
74 154 0.341543
74 155 0.803974
74 156 0.900724
74 157 0.895572
74 158 0.72795
75 76 0.997993
75 77 0.858591
75 78 0.599258
75 79 0.744372
75 80 0.802508
75 81 0.638709
75 82 0.605226
75 133 0.188118
75 134 0.715193
75 135 0.76145
75 136 0.817512
75 137 0.803239
75 138 0.554443
75 139 0.575449
75 140 0.595512
75 142 0.363657
75 143 0.177305
75 149 0.62752
75 150 0.647349
75 153 0.551879
75 155 0.74308
75 156 0.677136
75 157 0.605348
75 158 0.645216
75 159 0.416455
76 77 0.995127
76 78 0.924828
76 79 0.923245
76 80 0.88379
76 81 0.904066
76 82 0.859263
76 83 0.941508
76 130 0.707678
76 133 0.360543
76 134 0.683154
76 135 0.783871
76 136 0.844744
76 137 0.801998
76 138 0.472017
76 139 0.464895
76 140 0.483704
76 156 0.783255
77 78 0.996547
77 79 0.888335
77 80 0.928763
77 81 0.971634
77 82 0.935024
77 83 0.962012
77 84 0.875017
77 133 0.327854
77 134 0.748364
77 137 0.883728
77 138 0.49962
77 156 0.923845
77 157 0.888753
77 158 0.893456
78 79 0.997756
78 80 0.968016
78 81 0.959092
78 82 0.86746
78 83 0.929914
78 84 0.888884
78 85 0.796959
78 133 0.364015
78 134 0.899762
78 135 0.912742
78 136 0.895475
78 137 0.827408
78 138 0.576058
78 142 0.650784
78 156 0.775105
78 157 0.727971
78 158 0.879041
78 159 0.764206
78 160 0.855816
79 80 0.996059
79 81 0.958421
79 82 0.861532
79 83 0.923274
79 84 0.892337
79 85 0.905043
79 86 0.863432
79 87 0.869611
79 129 0.798549
79 130 0.859165
79 131 0.493512
79 132 0.454716
79 133 0.466354
79 134 0.904483
79 135 0.910471
79 136 0.97093
79 137 0.901211
79 138 0.511914
79 139 0.681084
79 140 0.789014
79 142 0.585206
79 158 0.832183
80 81 0.997471
80 82 0.968653
80 83 0.967491
80 84 0.875367
80 85 0.783216
80 86 0.957456
80 87 0.969131
80 88 0.879105
80 126 0.758124
80 129 0.806475
80 130 0.65002
80 131 0.460239
80 132 0.660905
80 133 0.734007
80 134 0.852806
80 135 0.858025
80 137 0.917795
80 138 0.62397
81 82 0.997216
81 83 0.96181
81 84 0.94624
81 85 0.701521
81 86 0.881872
81 87 0.895063
81 88 0.777716
81 129 0.378399
81 130 0.778754
81 132 0.098907
81 133 0.545782
81 134 0.837113
81 137 0.735823
81 158 0.712878
81 172 0.425653
81 239 0.719297
81 240 0.619007
81 242 0.571936
81 243 0.771342
81 246 0.740608
82 83 0.992922
82 84 0.941612
82 85 0.914374
82 86 0.963248
82 87 0.965065
82 88 0.938499
82 89 0.837319
82 126 0.791543
82 128 0.13129
82 129 0.227257
82 130 0.594099
82 131 0.32831
82 132 0.0363902
82 133 0.683425
82 134 0.844667
82 135 0.781905
82 136 0.869032
82 137 0.683211
82 142 0.43607
82 158 0.774924
82 165 0.265071
82 168 0.228056
82 169 0.865226
82 171 0.171391
82 172 0.697979
82 173 0.349535
82 239 0.719498
82 242 0.76432
82 243 0.835232
83 84 0.997758
83 85 0.971281
83 86 0.928485
83 87 0.939134
83 88 0.945646
83 89 0.975423
83 90 0.936426
83 91 0.913544
83 125 0.948894
83 126 0.921625
83 127 0.816187
83 128 0.470543
83 129 0.415916
83 130 0.736028
83 131 0.686076
83 132 0.364369
83 133 0.905402
83 134 0.74773
83 135 0.524367
83 136 0.771749
83 137 0.664693
83 168 0.300876
83 171 0.178564
83 172 0.898671
83 173 0.214428
84 85 0.99792
84 86 0.957626
84 87 0.888375
84 88 0.953318
84 89 0.927266
84 90 0.891849
84 91 0.967917
84 125 0.81799
84 126 0.819155
84 127 0.792598
84 128 0.391075
84 129 0.333516
84 130 0.755508
84 132 0.315433
84 133 0.904538
84 134 0.709918
84 172 0.426933
84 173 0.491649
84 242 0.514886
84 243 0.615309
84 245 0.803957
84 246 0.788118
85 86 0.99618
85 87 0.979452
85 88 0.984488
85 89 0.935361
85 90 0.907318
85 91 0.971487
85 92 0.953048
85 125 0.829641
85 126 0.880429
85 129 0.342828
85 130 0.772368
85 132 0.168408
85 133 0.945854
85 168 0.220088
85 169 0.881089
85 171 0.133422
85 172 0.23223
85 173 0.488224
85 176 0.696888
85 209 0.000324181
85 212 0.614882
85 213 0.437125
85 216 0.804569
85 217 0.679789
85 239 0.320365
85 240 0.195662
85 242 0.895029
85 243 0.174248
85 244 0.25917
85 245 0.732752
85 246 0.381349
86 87 0.998379
86 88 0.967907
86 89 0.924198
86 90 0.813821
86 91 0.872499
86 92 0.86512
86 93 0.966963
86 125 0.646871
86 126 0.736018
86 127 0.473497
86 128 0.12921
86 129 0.462301
86 130 0.849931
86 131 0.53931
86 132 0.421945
86 133 0.505002
86 134 0.5417
86 168 0.232417
86 169 0.738484
86 170 0.659451
86 171 0.0901907
86 172 0.463075
86 173 0.462936
86 174 0.694054
86 175 0.906025
86 176 0.699616
86 177 0.0684536
86 213 0.891536
86 242 0.522934
87 88 0.998073
87 89 0.985274
87 90 0.948167
87 91 0.977421
87 92 0.955072
87 93 0.956468
87 94 0.956351
87 121 0.888899
87 122 0.888629
87 123 0.910837
87 124 0.938553
87 125 0.927495
87 126 0.929285
87 127 0.8443
87 128 0.586498
87 129 0.826508
87 130 0.790274
87 131 0.874764
87 132 0.842168
87 133 0.560003
87 171 0.063652
87 172 0.510781
87 173 0.653334
87 176 0.725592
87 246 0.0454275
88 89 0.993153
88 90 0.960156
88 91 0.950438
88 92 0.943277
88 93 0.896411
88 94 0.95662
88 95 0.902993
88 122 0.615232
88 125 0.916275
88 126 0.900689
88 129 0.768518
88 172 0.196739
88 173 0.872114
88 176 0.820387
88 177 0.0189806
88 209 0.0073204
88 213 0.732636
88 242 0.265194
88 243 0.0117283
88 245 0.0349008
88 246 0.00458244
88 249 0.00220265
89 90 0.997651
89 91 0.958269
89 92 0.939548
89 93 0.873266
89 94 0.948941
89 95 0.874604
89 96 0.921296
89 125 0.862564
89 126 0.913148
89 129 0.693522
89 169 0.62822
89 170 0.74396
89 171 0.145321
89 172 0.0882084
89 173 0.937285
89 174 0.770911
89 175 0.896661
89 176 0.788902
89 177 0.0204946
89 178 0.0831104
89 179 0.318858
89 180 0.0261929
89 205 0.0062308
89 206 3.25195e-07
89 208 0.41557
89 209 0.487244
89 210 0.0107151
89 212 0.375359
89 213 0.24984
89 214 0.83075
89 242 0.0217026
89 245 0.000585256
89 246 0.000329684
89 249 3.52638e-05
90 91 0.997369
90 92 0.948643
90 93 0.915712
90 94 0.947184
90 95 0.91996
90 96 0.911394
90 97 0.885063
90 121 0.90557
90 122 0.945768
90 123 0.88984
90 124 0.717305
90 125 0.787422
90 126 0.845395
90 127 0.53865
90 128 0.241175
90 129 0.697158
90 170 0.157972
90 171 0.0219317
90 172 0.113158
90 173 0.643734
90 174 0.738731
90 175 0.598974
90 176 0.886407
90 177 0.314392
90 178 0.739683
90 179 0.892806
90 180 0.158713
90 209 0.861295
91 92 0.997031
91 93 0.930359
91 94 0.942687
91 95 0.948994
91 96 0.924897
91 97 0.919516
91 98 0.918317
91 118 0.701727
91 119 0.809506
91 121 0.786848
91 122 0.794583
91 123 0.851654
91 124 0.848381
91 125 0.875669
91 126 0.86902
91 128 0.543767
91 129 0.785701
91 172 0.107233
91 173 0.67859
91 176 0.806632
91 177 0.356538
91 179 0.893019
91 180 0.235189
91 206 3.08685e-08
91 209 0.653395
92 93 0.997828
92 94 0.966431
92 95 0.867492
92 96 0.960045
92 97 0.878335
92 98 0.861058
92 99 0.919798
92 122 0.756572
92 125 0.878759
92 172 0.0558023
92 173 0.443883
92 175 0.637135
92 176 0.669142
92 177 0.387309
92 178 0.515685
92 179 0.878542
92 180 0.155951
92 181 0.0193097
92 183 0.415626
92 184 0.00319393
92 202 3.77061e-11
92 205 0.0569441
92 206 1.3401e-07
92 207 8.98889e-05
92 208 0.669099
92 209 0.775222
92 210 0.12183
92 249 6.97092e-06
93 94 0.997266
93 95 0.970873
93 96 0.908317
93 97 0.956607
93 98 0.957579
93 99 0.941246
93 100 0.863114
93 121 0.850451
93 122 0.848851
93 125 0.737737
93 172 0.200175
93 173 0.470368
93 174 0.775986
93 175 0.578042
93 176 0.700052
93 177 0.707231
93 178 0.869972
93 179 0.943425
93 180 0.240441
93 181 0.194204
93 182 0.402172
93 183 0.507982
93 184 0.021648
93 205 0.703288
93 206 0.00583997
93 209 0.274029
93 210 0.366475
94 95 0.996487
94 96 0.965833
94 97 0.916976
94 98 0.947183
94 99 0.941199
94 100 0.951117
94 101 0.932612
94 113 0.284806
94 118 0.82497
94 121 0.844341
94 122 0.768216
94 124 0.592346
94 125 0.754511
94 175 0.389671
94 176 0.760606
94 177 0.780644
94 179 0.768341
94 180 0.508738
94 181 0.393521
94 183 0.738953
94 184 0.0158779
95 96 0.995473
95 97 0.898551
95 98 0.911927
95 99 0.923649
95 100 0.96834
95 101 0.876004
95 102 0.810598
95 113 0.0787607
95 118 0.84122
95 121 0.852843
95 122 0.929788
95 125 0.875452
95 176 0.644485
95 179 0.895077
95 180 0.494326
95 181 0.108972
95 183 0.691872
95 184 0.00295548
95 202 5.2402e-13
95 205 0.697394
95 206 9.5338e-05
96 97 0.993096
96 98 0.955086
96 99 0.942709
96 100 0.895494
96 101 0.828135
96 102 0.835017
96 103 0.869293
96 176 0.498271
96 177 0.952514
96 178 0.967473
96 179 0.909901
96 180 0.907806
96 181 0.297488
96 182 0.47565
96 183 0.613341
96 184 0.00546608
96 185 0.0178474
96 186 0.0278161
96 187 0.00156849
96 188 0.00227797
96 202 0.00689212
96 203 1.80583e-13
96 205 0.0683655
96 206 0.264944
97 98 0.995983
97 99 0.97802
97 100 0.941649
97 101 0.84016
97 102 0.914045
97 103 0.932452
97 104 0.568374
97 105 0.225237
97 109 0.0255012
97 113 0.616108
97 121 0.561361
97 176 0.56802
97 177 0.871976
97 178 0.611106
97 179 0.438888
97 180 0.909005
97 181 0.93162
97 182 0.755638
97 183 0.793625
97 184 0.210928
97 185 0.646772
97 186 0.544505
97 187 0.092608
98 99 0.997401
98 100 0.985636
98 101 0.908112
98 102 0.918914
98 103 0.934021
98 104 0.859906
98 105 0.685748
98 108 0.908516
98 109 0.0528764
98 110 0.0286248
98 111 1.0026e-29
98 112 2.86046e-10
98 113 0.1898
98 114 0.747196
98 117 0.748957
98 118 0.894231
98 121 0.903333
98 180 0.950417
98 183 0.888532
98 184 0.124029
98 187 0.0133011
99 100 0.998221
99 101 0.940151
99 102 0.872297
99 103 0.92412
99 104 0.793135
99 105 0.921315
99 106 6.37008e-09
99 108 9.14996e-07
99 109 0.00119515
99 110 3.49334e-08
99 111 1.00286e-37
99 112 1.16538e-13
99 113 0.141254
99 180 0.85915
99 183 0.772793
99 184 0.0831902
99 185 0.0447241
99 186 0.0473504
99 187 0.000513548
99 188 0.000180784
99 190 3.32427e-06
99 191 4.55726e-06
99 199 7.12351e-28
99 202 0.0019442
100 101 0.998023
100 102 0.983652
100 103 0.895064
100 104 0.665548
100 105 0.499339
100 106 2.19726e-06
100 108 0.00402414
100 109 0.620026
100 110 0.0003258
100 112 9.79466e-10
100 179 0.308123
100 180 0.324602
100 181 0.562032
100 182 0.434607
100 183 0.451638
100 184 0.793896
100 185 0.6847
100 186 0.505618
100 187 0.181112
100 188 0.232073
100 189 0.0629079
100 190 0.00564523
100 191 0.0544814
101 102 0.998011
101 103 0.897168
101 104 0.930753
101 105 0.351374
101 106 3.95847e-08
101 107 0.503116
101 108 0.320701
101 109 2.25724e-06
101 110 0.48572
101 111 3.38258e-12
101 112 1.15687e-07
101 113 0.8049
101 183 0.342466
101 184 0.853984
101 186 0.854169
101 187 0.61804
101 190 0.0787742
102 103 0.996149
102 104 0.805832
102 105 0.569166
102 106 2.15533e-09
102 107 0.0902611
102 108 5.42027e-05
102 109 0.452335
102 110 0.000117437
102 111 5.62852e-23
102 112 7.28653e-14
102 113 0.528087
102 187 0.0452786
102 190 4.02173e-05
103 104 0.997085
103 105 0.838175
103 106 0.000547361
103 107 0.003481
103 108 2.28949e-20
103 109 4.94949e-08
103 110 9.6567e-08
103 111 1.21831e-18
103 112 2.07094e-11
103 183 0.335418
103 184 0.625702
103 186 0.142647
103 187 0.129447
103 188 0.0228068
103 189 0.000400997
103 190 9.729e-07
103 191 0.000208692
104 105 0.997278
104 106 0.609644
104 107 0.241222
104 108 2.29199e-05
104 109 0.553125
104 110 0.00720845
104 183 0.0113595
104 184 0.0646845
104 186 0.058845
104 187 0.113791
104 188 0.392406
104 189 0.602599
104 190 0.580028
104 191 0.186266
105 106 0.998062
105 107 0.648357
105 108 0.594006
105 109 0.00134873
105 110 0.248261
105 111 0.0126642
105 112 9.36281e-05
105 113 0.625534
105 187 0.358521
105 190 0.659738
106 107 0.99834
106 108 0.81791
106 109 1.85005e-11
106 110 2.4896e-06
106 111 0.00110419
106 112 0.668567
107 108 0.994479
107 109 0.170881
107 110 0.246546
107 111 0.01179
107 112 0.659466
107 113 0.0141761
108 109 0.99523
108 110 0.847318
108 111 5.30726e-07
108 112 2.97993e-11
108 113 4.21825e-17
109 110 0.993395
109 111 0.163775
109 112 7.16501e-11
109 113 3.21538e-25
109 114 1.42387e-16
110 111 0.996407
110 112 0.489385
110 113 1.2093e-05
110 114 1.19494e-05
110 115 0.0160603
111 112 0.998723
111 113 0.392486
111 114 0.681777
111 115 0.0756659
111 117 0.732944
111 118 1.26918e-05
112 113 0.997287
112 114 0.641284
112 115 0.911126
112 116 0.160218
112 117 0.118902
112 118 0.667699
113 114 0.996202
113 115 0.827724
113 116 0.817652
113 117 0.881668
113 118 0.577189
113 119 0.684079
113 120 0.84902
113 121 0.656848
114 115 0.994302
114 116 0.914367
114 117 0.892652
114 118 0.928326
114 119 0.881033
114 120 0.808524
114 121 0.884328
115 116 0.997768
115 117 0.903667
115 118 0.926894
115 119 0.777908
115 120 0.628244
115 121 0.727943
115 122 0.78887
116 117 0.997841
116 118 0.919061
116 119 0.877228
116 120 0.673603
116 121 0.765481
116 122 0.793701
116 123 0.720321
117 118 0.994466
117 119 0.938165
117 120 0.886146
117 121 0.860476
117 122 0.860569
117 123 0.845859
117 124 0.742653
118 119 0.995905
118 120 0.927754
118 121 0.842746
118 122 0.92542
118 123 0.900295
118 124 0.798474
118 125 0.89455
119 120 0.997158
119 121 0.910486
119 122 0.900198
119 123 0.846571
119 124 0.821794
119 125 0.844991
119 126 0.805417
120 121 0.995397
120 122 0.978503
120 123 0.969425
120 124 0.9029
120 125 0.931091
120 126 0.923593
120 127 0.955345
121 122 0.998149
121 123 0.970837
121 124 0.86818
121 125 0.909944
121 126 0.889186
121 127 0.952254
121 128 0.807731
122 123 0.997587
122 124 0.975823
122 125 0.937956
122 126 0.887353
122 127 0.895467
122 128 0.925522
122 129 0.904929
123 124 0.997565
123 125 0.98508
123 126 0.967676
123 127 0.916899
123 128 0.946984
123 129 0.930517
123 130 0.893585
124 125 0.993188
124 126 0.910813
124 127 0.845565
124 128 0.875704
124 129 0.81054
124 130 0.751887
124 131 0.88565
125 126 0.996583
125 127 0.927084
125 128 0.872658
125 129 0.915671
125 130 0.845937
125 131 0.893119
125 132 0.884284
125 171 0.00132736
125 172 0.353961
125 176 0.806196
126 127 0.995819
126 128 0.979966
126 129 0.940245
126 130 0.850003
126 131 0.936638
126 132 0.963625
126 133 0.857991
126 134 0.80268
126 172 0.489315
127 128 0.996066
127 129 0.932534
127 130 0.894553
127 131 0.897008
127 132 0.917709
127 133 0.926854
127 134 0.90219
127 135 0.221136
128 129 0.997676
128 130 0.955918
128 131 0.918681
128 132 0.867564
128 133 0.899423
128 134 0.740526
128 135 0.771297
128 168 0.000496455
128 171 9.63675e-05
128 172 0.209345
129 130 0.998193
129 131 0.949646
129 132 0.929245
129 133 0.788518
129 134 0.738747
129 135 0.730071
129 136 0.770639
129 168 0.0458835
129 171 0.0422467
129 172 0.833134
129 173 0.801542
130 131 0.999177
130 132 0.928547
130 133 0.902463
130 134 0.724557
130 135 0.148914
130 136 0.184275
130 137 0.452144
130 138 0.48781
130 168 0.0627211
130 172 0.894664
131 132 0.997086
131 133 0.917493
131 134 0.401889
131 135 0.832333
131 136 0.205755
131 137 0.657671
131 138 0.742032
131 139 0.889086
131 168 0.0055017
131 171 0.00648171
131 172 0.607673
132 133 0.994097
132 134 0.571709
132 135 0.69341
132 136 0.765602
132 137 0.495276
132 138 0.907804
132 139 0.895239
132 141 0.405702
132 142 0.00997414
132 164 0.00052262
132 165 0.000349796
132 167 0.00275104
132 168 0.0143159
132 169 0.0912611
132 170 0.0809746
132 171 0.20111
132 172 0.416451
132 173 0.475706
133 134 0.998664
133 135 0.861722
133 136 0.686868
133 137 0.361038
133 138 0.411814
133 139 0.580111
133 140 0.482223
133 141 0.359641
133 142 0.115576
133 164 0.17853
133 165 0.30762
133 167 0.46369
133 168 0.878358
133 169 0.602874
133 171 0.71836
133 172 0.0497281
134 135 0.996883
134 136 0.942498
134 137 0.926417
134 138 0.754138
134 139 0.766186
134 140 0.875555
134 141 0.712068
134 142 0.451393
134 168 0.778131
135 136 0.993846
135 137 0.858328
135 138 0.719382
135 139 0.626117
135 140 0.643017
135 141 0.788318
135 142 0.498756
135 164 0.574095
135 168 0.684915
136 137 0.997976
136 138 0.960781
136 139 0.938458
136 140 0.814873
136 141 0.858905
136 142 0.509544
136 143 0.573341
136 160 0.69197
136 161 0.695794
136 163 0.618554
136 164 0.799756
136 165 0.720428
136 167 0.637708
136 168 0.284024
137 138 0.995362
137 139 0.889171
137 140 0.830109
137 141 0.716661
137 142 0.537339
137 143 0.432716
137 158 0.498112
137 159 0.733066
137 160 0.703327
137 161 0.724774
137 164 0.680296
137 165 0.669695
137 168 0.637716
138 139 0.99686
138 140 0.925366
138 141 0.770598
138 142 0.66481
138 143 0.589947
139 140 0.994975
139 141 0.576882
139 142 0.629725
139 143 0.505561
140 141 0.997388
140 142 0.836188
140 143 0.588188
140 147 0.480785
140 150 0.508022
140 159 0.555968
140 160 0.483417
140 161 0.495346
140 164 0.78143
141 142 0.997977
141 143 0.900604
141 159 0.910808
141 160 0.875841
141 161 0.679949
141 162 0.634601
141 163 0.761764
141 164 0.614113
141 165 0.619966
141 167 0.357876
141 168 0.13928
142 143 0.995161
142 146 0.737875
142 150 0.808722
142 158 0.440431
142 159 0.931525
142 160 0.880796
142 161 0.60145
142 162 0.619796
142 163 0.884945
142 164 0.920603
142 165 0.798036
142 166 0.808884
142 167 0.65173
142 168 0.53633
143 144 0.752324
143 145 0.879763
143 146 0.84796
143 147 0.714339
143 148 0.836949
143 149 0.781562
143 150 0.848329
143 151 0.605325
143 157 0.650507
143 158 0.516184
143 159 0.729101
143 160 0.391373
143 161 0.405286
143 162 0.440043
143 163 0.852848
143 164 0.807253
143 165 0.554795
144 145 0.992484
144 146 0.968624
144 147 0.735497
144 148 0.887717
144 149 0.849823
144 150 0.869163
144 151 0.805506
144 159 0.918092
145 146 0.997185
145 147 0.829698
145 148 0.778187
145 149 0.520833
145 150 0.509021
145 151 0.44558
145 152 0.373089
145 155 0.538028
145 157 0.493776
145 158 0.4693
145 159 0.806166
145 160 0.747531
146 147 0.996311
146 148 0.945869
146 149 0.815626
146 150 0.661994
146 151 0.687331
146 152 0.742702
146 155 0.836
146 156 0.826118
146 157 0.887471
146 158 0.839233
146 159 0.781932
146 160 0.644018
146 161 0.631292
147 148 0.997395
147 149 0.945577
147 150 0.96586
147 151 0.799054
147 152 0.802448
147 153 0.822239
147 155 0.905691
147 156 0.829667
147 157 0.874511
147 158 0.881467
147 159 0.723316
147 160 0.513303
147 161 0.503974
148 149 0.998213
148 150 0.949355
148 151 0.715444
148 152 0.872665
148 153 0.912881
148 154 0.932374
148 155 0.962529
148 156 0.883216
148 157 0.880242
148 159 0.691928
149 150 0.998024
149 151 0.809398
149 152 0.870591
149 153 0.935178
149 154 0.931335
149 155 0.97634
149 156 0.893764
149 157 0.906391
149 158 0.929886
149 159 0.617187
149 160 0.509805
150 151 0.996639
150 152 0.870569
150 153 0.829777
150 154 0.758747
150 155 0.923751
150 156 0.825999
150 157 0.612282
150 158 0.667086
150 159 0.871184
150 160 0.771148
151 152 0.995817
151 153 0.903274
151 154 0.959038
151 155 0.842878
151 156 0.862725
151 157 0.759728
152 153 0.998083
152 154 0.964313
152 155 0.870178
152 156 0.873092
152 157 0.851768
153 154 0.997126
153 155 0.830525
153 156 0.775034
153 157 0.891115
154 155 0.996474
154 156 0.768665
154 157 0.897429
155 156 0.997682
155 157 0.924676
155 158 0.835399
155 159 0.610867
156 157 0.997291
156 158 0.826735
156 159 0.701904
157 158 0.99884
157 159 0.730483
157 160 0.649417
157 232 0.303379
157 235 0.423107
157 236 0.49577
158 159 0.998607
158 160 0.807795
158 161 0.8491
158 164 0.736131
158 165 0.702327
158 220 0.421311
158 232 0.312969
158 235 0.25631
158 236 0.371375
158 239 0.560885
159 160 0.998125
159 161 0.986672
159 162 0.772777
159 163 0.822108
159 164 0.82497
159 165 0.833174
159 220 0.665286
159 223 0.242048
159 224 0.0131606
159 232 0.706505
160 161 0.998511
160 162 0.875106
160 163 0.777914
160 164 0.82629
160 165 0.843729
160 166 0.809799
160 167 0.720908
160 168 0.60825
160 169 0.753833
160 220 0.455169
160 221 0.357516
160 223 0.263234
160 224 0.0438118
161 162 0.99762
161 163 0.902372
161 164 0.948299
161 165 0.883386
161 166 0.852866
161 167 0.850886
161 168 0.859636
161 220 0.485862
161 221 0.246313
161 223 0.408589
161 224 0.105624
161 225 0.00363258
161 227 0.705481
162 163 0.997671
162 164 0.770721
162 165 0.542487
162 166 0.704067
162 167 0.676049
162 168 0.648217
162 169 0.716513
162 220 0.480126
162 221 0.579296
162 222 0.456708
162 223 0.528347
162 224 0.861682
162 225 0.0527999
162 226 0.358822
162 227 0.132256
163 164 0.997426
163 165 0.942233
163 166 0.88591
163 167 0.669051
163 168 0.853263
163 169 0.842172
163 170 0.844468
163 221 0.664711
163 224 0.456535
163 225 0.281163
164 165 0.997608
164 166 0.921131
164 167 0.722536
164 168 0.910695
164 169 0.905192
164 170 0.907179
164 171 0.911525
164 172 0.826468
164 220 0.39317
164 221 0.648249
164 224 0.766454
165 166 0.994208
165 167 0.947592
165 168 0.754545
165 169 0.888613
165 170 0.845004
165 171 0.776462
165 172 0.853495
165 173 0.964574
165 217 0.627688
165 218 0.614176
165 219 0.505271
165 220 0.410976
165 221 0.601762
165 222 0.534398
165 223 0.613663
165 224 0.824514
165 225 0.26293
166 167 0.997189
166 168 0.954592
166 169 0.881086
166 170 0.952749
166 171 0.952766
166 172 0.943131
166 173 0.935701
166 174 0.926507
166 175 0.94067
166 217 0.52773
166 218 0.620073
166 219 0.548119
166 220 0.368534
166 221 0.634598
166 222 0.622256
166 223 0.574056
166 224 0.316766
166 225 0.474086
167 168 0.997799
167 169 0.97536
167 170 0.849761
167 171 0.774072
167 172 0.781075
167 173 0.874077
167 174 0.86975
167 175 0.857075
167 217 0.453277
167 220 0.412897
167 221 0.668085
167 224 0.479719
168 169 0.99774
168 170 0.921528
168 171 0.87037
168 172 0.880132
168 173 0.781406
168 174 0.942462
168 175 0.917339
168 176 0.880902
168 217 0.279804
168 220 0.320722
168 221 0.570569
169 170 0.995945
169 171 0.900673
169 172 0.864467
169 173 0.907518
169 174 0.91542
169 175 0.951909
169 176 0.906076
169 177 0.950506
169 213 0.447603
169 214 0.737289
169 216 0.361725
169 217 0.366228
169 218 0.47596
169 219 0.452924
169 220 0.411093
169 221 0.619444
169 222 0.599768
169 224 0.617963
170 171 0.997347
170 172 0.95291
170 173 0.947647
170 174 0.966092
170 175 0.942722
170 176 0.876039
170 177 0.944791
170 178 0.970612
170 179 0.948465
170 214 0.874348
170 217 0.609452
170 218 0.617272
170 220 0.469274
170 221 0.73718
171 172 0.997159
171 173 0.959635
171 174 0.954019
171 175 0.91136
171 176 0.916316
171 177 0.955774
171 178 0.970583
171 179 0.952014
171 217 0.204995
172 173 0.995085
172 174 0.96707
172 175 0.855303
172 176 0.944063
172 177 0.954059
172 178 0.928085
172 213 0.0104206
172 214 0.217215
172 217 0.0776589
173 174 0.995987
173 175 0.970946
173 176 0.842212
173 177 0.966623
173 178 0.914699
173 179 0.936602
173 180 0.97062
173 209 0.484083
173 210 0.853574
173 212 0.147298
173 213 0.0838597
173 214 0.411224
173 215 0.327856
173 216 0.191622
173 217 0.358187
173 218 0.369678
173 220 0.58437
173 221 0.726111
173 242 0.0450733
174 175 0.996327
174 176 0.937731
174 177 0.926436
174 178 0.913256
174 179 0.903765
174 180 0.970455
174 181 0.932179
174 210 0.661997
174 213 0.486192
174 214 0.896168
174 216 0.679027
174 217 0.815448
174 218 0.704897
174 220 0.814031
174 221 0.907111
175 176 0.996002
175 177 0.93207
175 178 0.881831
175 179 0.910155
175 180 0.95841
175 181 0.825365
175 182 0.862211
176 177 0.995707
176 178 0.939611
176 179 0.961359
176 180 0.955157
176 181 0.95835
176 182 0.841455
176 183 0.935519
176 184 0.80231
176 206 0.873924
176 209 0.10727
176 210 0.90537
177 178 0.995388
177 179 0.969872
177 180 0.947407
177 181 0.960385
177 182 0.911049
177 183 0.968725
177 184 0.922482
177 206 0.936162
177 207 0.0926801
177 209 0.557257
177 210 0.52205
177 211 0.44265
177 213 0.492922
177 214 0.770643
177 217 0.836513
178 179 0.997707
178 180 0.952031
178 181 0.924521
178 182 0.91771
178 183 0.989998
178 184 0.944658
178 185 0.850105
178 206 0.925726
178 210 0.149045
178 214 0.585286
179 180 0.996438
179 181 0.978497
179 182 0.833943
179 183 0.958051
179 184 0.81161
179 185 0.897386
179 186 0.781351
179 206 0.859639
180 181 0.997958
180 182 0.923808
180 183 0.850076
180 184 0.900532
180 185 0.930725
180 186 0.795338
180 187 0.853299
180 202 0.445301
180 203 0.000348587
180 205 0.0473648
180 206 0.795043
180 207 0.0358599
180 209 0.182523
180 210 0.636401
181 182 0.996903
181 183 0.910493
181 184 0.909159
181 185 0.959869
181 186 0.840444
181 187 0.914336
181 188 0.872732
181 202 0.0259635
181 203 0.0066828
181 205 0.229744
181 206 0.7873
181 207 0.00122156
181 209 0.806117
181 210 0.207258
182 183 0.997711
182 184 0.962869
182 185 0.629248
182 186 0.651339
182 187 0.767609
182 188 0.611419
182 189 0.466026
182 206 0.62355
183 184 0.995574
183 185 0.875876
183 186 0.820926
183 187 0.842281
183 188 0.739269
183 189 0.82383
183 190 0.769732
183 202 0.00995631
183 206 0.360822
184 185 0.996738
184 186 0.841338
184 187 0.921559
184 188 0.742235
184 189 0.925763
184 190 0.857138
184 191 0.806828
184 199 0.294669
184 200 0.00183977
184 201 0.121277
184 202 0.00304398
184 203 0.000437196
184 204 0.365805
184 205 0.00174474
184 206 0.416788
184 207 0.0575172
185 186 0.997461
185 187 0.968201
185 188 0.89621
185 189 0.757769
185 190 0.805907
185 191 0.883432
185 192 0.762314
185 199 0.798926
185 202 0.000906733
185 203 0.00122048
185 206 0.588518
186 187 0.996148
186 188 0.920203
186 189 0.866883
186 190 0.800219
186 191 0.799534
186 192 0.877936
187 188 0.997338
187 189 0.927565
187 190 0.833602
187 191 0.8827
187 192 0.914291
187 196 9.72178e-10
187 198 0.0863239
187 199 0.00410836
187 200 3.53515e-07
187 202 0.0477232
187 203 6.11469e-06
188 189 0.996965
188 190 0.717625
188 191 0.814424
188 192 0.506833
188 195 0.0016393
188 196 0.000354082
188 197 0.0791301
188 198 0.000114362
188 199 0.783162
188 200 1.13299e-05
188 201 0.2473
188 202 0.000445881
188 203 0.00360046
189 190 0.99658
189 191 0.915247
189 192 0.751526
189 199 0.495837
190 191 0.997202
190 192 0.909488
190 199 0.0142564
191 192 0.996259
191 193 1.21964e-10
191 194 0.853131
191 195 0.461009
191 196 1.36335e-14
191 197 1.94553e-05
191 198 0.000655206
191 199 0.0087717
192 195 8.14858e-07
192 196 2.59684e-06
192 199 0.0224586
193 194 0.997248
193 195 0.901581
193 196 0.646279
193 197 0.326997
193 198 0.565636
193 199 0.718997
193 200 0.521812
194 195 0.997183
194 196 0.87496
194 197 0.700294
194 198 0.643575
194 199 0.780307
194 200 0.782681
194 201 0.182977
195 196 0.997281
195 197 0.772039
195 198 0.653725
195 199 0.76895
195 200 0.851396
195 201 0.460868
195 202 0.558075
196 197 0.997423
196 198 0.912024
196 199 0.954194
196 200 0.827354
196 201 0.878449
196 202 0.765767
196 203 0.826561
197 198 0.996974
197 199 0.941262
197 200 0.841298
197 201 0.578949
197 202 0.594815
197 203 0.810649
197 204 0.59243
197 255 8.1829e-24
197 256 2.00414e-36
198 199 0.996599
198 200 0.89353
198 201 0.391276
198 202 0.531809
198 203 0.705475
198 204 0.479265
198 205 0.412834
198 253 1.33524e-15
198 255 1.66265e-19
198 256 1.94949e-37
199 200 0.996603
199 201 0.857294
199 202 0.817465
199 203 0.895323
199 204 0.933408
199 205 0.869161
199 206 0.936683
199 207 0.388421
200 201 0.994975
200 202 0.843214
200 203 0.932033
200 204 0.918891
200 205 0.897216
200 206 0.868172
200 207 0.775904
200 208 0.845456
200 252 0.0272083
200 255 4.85204e-15
201 202 0.997315
201 203 0.957285
201 204 0.893711
201 205 0.754952
201 206 0.830737
201 207 0.795248
201 208 0.960494
201 249 9.62787e-09
201 251 0.130104
201 252 0.00721575
201 253 3.6841e-08
201 254 4.032e-08
201 255 1.5417e-11
201 256 1.81423e-18
202 203 0.998481
202 204 0.920798
202 205 0.653716
202 206 0.523973
202 207 0.241711
202 208 0.743431
202 209 0.716146
202 249 2.60552e-09
202 252 0.198747
202 253 0.000224578
202 255 7.09713e-07
203 204 0.998149
203 205 0.93566
203 206 0.798927
203 207 0.503101
203 208 0.751335
203 209 0.898806
203 210 0.628923
203 211 0.167995
203 252 0.517595
204 205 0.994331
204 206 0.836997
204 207 0.873139
204 208 0.908603
204 209 0.920494
204 210 0.83595
204 211 0.820649
204 212 0.888988
204 245 0.879976
204 248 0.760464
204 249 0.00607639
204 251 0.61648
204 252 0.840336
204 253 0.229852
204 255 0.000293907
205 206 0.996296
205 207 0.976314
205 208 0.644936
205 209 0.81646
205 210 0.946785
205 211 0.801751
205 212 0.44993
205 245 0.0381481
205 246 0.000140798
205 248 0.0161315
205 249 4.61005e-05
205 250 0.0146887
205 251 0.871165
205 252 0.608337
205 253 0.747725
205 254 0.836134
205 255 0.551981
206 207 0.998382
206 208 0.830141
206 209 0.977046
206 210 0.857068
206 211 0.874389
206 212 0.933912
206 213 0.885625
206 214 0.547453
206 245 0.373619
206 248 0.350347
206 249 0.0238639
206 252 0.388739
207 208 0.99827
207 209 0.905362
207 210 0.927446
207 211 0.802126
207 212 0.878095
207 213 0.944972
207 214 0.906255
207 245 0.868863
207 248 0.878921
207 249 0.29804
207 252 0.648355
208 209 0.997489
208 210 0.903072
208 211 0.846115
208 212 0.972021
208 213 0.962223
208 214 0.90268
208 215 0.92815
208 241 0.87756
208 242 0.782938
208 244 0.39611
208 245 0.818674
208 246 0.664839
208 247 0.857803
208 248 0.71665
208 249 0.771373
208 251 0.194489
208 252 0.360682
209 210 0.996764
209 211 0.893227
209 212 0.851881
209 213 0.880978
209 214 0.817234
209 215 0.868974
209 216 0.949277
209 217 0.855755
209 241 0.661698
209 242 0.470158
209 243 0.438693
209 244 0.852176
209 245 0.80063
209 246 0.271541
209 247 0.644147
209 248 0.876287
209 249 0.766761
209 252 0.020695
210 211 0.997504
210 212 0.960496
210 213 0.868193
210 214 0.882226
210 215 0.530768
210 216 0.919569
210 217 0.798071
210 218 0.903591
210 241 0.853115
210 242 0.931433
210 245 0.964819
211 212 0.995514
211 213 0.871891
211 214 0.690945
211 215 0.812074
211 216 0.83982
211 217 0.597604
211 218 0.682873
211 238 0.360705
211 239 0.817951
211 241 0.461485
211 242 0.73699
211 243 0.586815
211 244 0.341763
211 245 0.947487
211 248 0.728723
212 213 0.996231
212 214 0.957957
212 215 0.88667
212 216 0.898767
212 217 0.858965
212 218 0.909458
212 237 0.708764
212 238 0.729738
212 239 0.906786
212 240 0.825997
212 241 0.86304
212 242 0.72102
212 243 0.594125
212 244 0.519452
212 245 0.918496
212 246 0.938588
212 247 0.730053
212 248 0.582745
212 249 0.336157
213 214 0.998144
213 215 0.975431
213 216 0.935219
213 217 0.834619
213 218 0.919723
213 219 0.920727
213 220 0.845017
213 235 0.76504
213 237 0.759977
213 238 0.769694
213 239 0.773759
213 240 0.758648
213 241 0.813794
213 242 0.759782
213 243 0.681663
213 244 0.66166
213 245 0.76789
213 246 0.835665
214 215 0.993951
214 216 0.970982
214 217 0.795724
214 218 0.910287
214 219 0.893313
214 220 0.890739
214 221 0.929239
214 238 0.82845
214 239 0.906386
214 241 0.797634
214 242 0.660893
214 245 0.778471
215 216 0.99664
215 217 0.848215
215 218 0.865209
215 219 0.925152
215 220 0.80921
215 221 0.847708
215 222 0.609717
215 234 0.546895
215 235 0.711506
215 236 0.795994
215 237 0.852245
215 238 0.901937
215 239 0.929216
215 240 0.889829
215 241 0.786832
215 242 0.635518
216 217 0.998115
216 218 0.924305
216 219 0.937576
216 220 0.634223
216 221 0.650839
216 222 0.75055
216 223 0.502855
216 230 0.556464
216 232 0.797016
216 233 0.817127
216 234 0.690492
216 235 0.902914
216 236 0.928001
216 237 0.955841
216 238 0.955656
216 239 0.963806
216 240 0.945094
216 241 0.900682
216 242 0.603278
216 243 0.635204
217 218 0.99631
217 219 0.98384
217 220 0.854387
217 221 0.614894
217 222 0.834977
217 223 0.71852
217 224 0.742307
217 235 0.908176
217 236 0.8714
217 238 0.916531
217 239 0.865709
217 241 0.863359
217 242 0.540925
218 219 0.997648
218 220 0.922134
218 221 0.840752
218 222 0.687049
218 223 0.585126
218 224 0.613447
218 225 0.602927
218 230 0.568946
218 235 0.743649
218 238 0.935138
218 239 0.848619
219 220 0.993355
219 221 0.926586
219 222 0.838836
219 223 0.487418
219 224 0.602827
219 225 0.756548
219 226 0.454417
219 227 0.0231165
219 228 0.0408241
219 229 0.166308
219 230 0.548432
219 231 0.785311
219 232 0.390229
219 234 0.627976
219 235 0.66021
219 236 0.611403
219 237 0.810241
219 238 0.906984
219 239 0.749775
220 221 0.997079
220 222 0.901112
220 223 0.854003
220 224 0.555917
220 225 0.612436
220 226 0.449621
220 227 0.0114147
220 228 0.0647311
220 229 0.137557
220 230 0.158936
220 231 0.420126
220 232 0.497717
220 234 0.256315
220 235 0.405747
220 236 0.350774
220 238 0.442004
220 239 0.279816
221 222 0.995828
221 223 0.872495
221 224 0.580964
221 225 0.509924
221 226 0.495956
221 227 0.053775
221 229 0.137953
221 230 0.345379
221 235 0.540789
222 223 0.996827
222 224 0.978942
222 225 0.880962
222 226 0.5541
222 227 0.218707
222 228 0.171644
222 229 0.148971
222 230 0.521205
222 231 0.578394
222 235 0.602646
223 224 0.997075
223 225 0.768611
223 226 0.274918
223 227 0.0129515
223 228 0.122326
223 229 0.205971
223 230 0.0975519
223 231 0.162731
223 232 0.0849237
223 234 0.131888
223 235 0.149361
224 225 0.99764
224 226 0.736298
224 227 0.501986
224 228 0.0239595
224 229 0.511253
224 230 0.0799646
225 226 0.996713
225 227 0.570374
225 228 0.30131
225 229 0.198085
225 230 0.427904
226 227 0.998133
226 228 0.355117
226 229 0.0817971
226 230 0.29665
227 228 0.996168
227 229 0.516701
227 230 0.207634
227 231 0.190564
227 232 0.270423
228 229 0.994911
228 230 0.360392
228 231 0.20153
228 232 0.00955174
228 234 0.17342
228 235 0.00931505
229 230 0.997054
229 231 0.764568
229 232 0.492853
229 233 0.792489
229 234 0.653699
229 235 0.432243
230 231 0.997885
230 232 0.847088
230 233 0.931048
230 234 0.706997
230 235 0.424904
230 236 0.47894
230 237 0.613257
230 238 0.468244
231 232 0.995975
231 233 0.873724
231 234 0.811316
231 235 0.766788
231 236 0.788268
231 237 0.848274
231 238 0.811817
232 233 0.99599
232 234 0.965446
232 235 0.805872
232 236 0.780183
232 237 0.858461
232 238 0.811679
232 239 0.799438
233 234 0.99729
233 235 0.911
233 236 0.831583
233 237 0.949099
233 238 0.958666
233 239 0.844578
233 240 0.845243
234 235 0.996865
234 236 0.944849
234 237 0.948595
234 238 0.90892
234 239 0.864674
234 240 0.90821
234 241 0.666984
235 236 0.996542
235 237 0.96625
235 238 0.906653
235 239 0.869599
235 240 0.896055
235 241 0.844173
235 242 0.651766
236 237 0.995913
236 238 0.95865
236 239 0.963448
236 240 0.902078
236 241 0.876109
236 242 0.799859
236 243 0.93463
237 238 0.997715
237 239 0.95604
237 240 0.925744
237 241 0.839301
237 242 0.790245
237 243 0.924994
237 244 0.841812
238 239 0.997196
238 240 0.971677
238 241 0.801549
238 242 0.60106
238 243 0.748484
238 244 0.882265
238 245 0.900165
239 240 0.997385
239 241 0.984544
239 242 0.828061
239 243 0.814457
239 244 0.800738
239 245 0.901828
239 246 0.865462
240 241 0.997988
240 242 0.896925
240 243 0.890014
240 244 0.773025
240 245 0.805433
240 246 0.902045
240 247 0.682696
241 242 0.998308
241 243 0.959299
241 244 0.818873
241 245 0.584851
241 246 0.814363
241 247 0.899091
241 248 0.810887
242 243 0.996477
242 244 0.911574
242 245 0.789458
242 246 0.807752
242 247 0.874426
242 248 0.528917
242 249 0.164867
243 244 0.997701
243 245 0.961854
243 246 0.981149
243 247 0.818152
243 248 0.466357
243 249 0.0904801
244 245 0.993397
244 246 0.95192
244 247 0.653544
244 248 0.291814
244 249 0.0899221
244 250 0.351172
245 246 0.997171
245 247 0.952628
245 248 0.556724
245 249 0.088281
245 250 0.315032
245 251 0.413681
245 252 0.243891
246 247 0.998104
246 248 0.86379
246 249 0.118491
246 250 0.307221
246 251 0.515624
246 252 0.362412
247 248 0.997132
247 249 0.780513
247 250 0.918239
247 251 0.939772
247 252 0.90533
247 253 0.861394
248 249 0.996161
248 250 0.924252
248 251 0.861586
248 252 0.715706
248 253 0.799651
248 254 0.800666
249 250 0.995429
249 251 0.948263
249 252 0.904587
249 253 0.804559
249 254 0.212037
249 255 0.872464
250 251 0.998089
250 252 0.947459
250 253 0.800843
250 254 0.041233
250 255 0.0307191
250 256 0.614552
250 259 0.301833
250 260 0.125938
250 263 0.059405
251 252 0.993919
251 253 0.496819
251 254 0.62222
251 255 0.113354
251 256 0.83138
251 259 0.665279
251 260 0.30352
251 263 0.225925
252 253 0.995765
252 254 0.509686
252 255 0.617141
252 256 0.0524571
252 259 0.0337737
252 260 0.0125282
253 254 0.99616
253 255 0.34083
253 256 0.000413959
253 257 4.89985e-06
253 258 2.684e-06
253 259 7.05241e-07
253 260 4.62811e-09
253 263 8.5013e-08
254 255 0.99649
254 256 0.853274
254 257 0.0193515
254 258 0.853842
254 259 0.85957
254 260 0.00021511
254 261 0.00747658
254 262 0.550464
254 263 0.181566
254 264 0.000557176
255 256 0.996587
255 257 0.93538
255 258 0.610935
255 259 0.0299531
255 260 0.202265
255 261 0.324095
255 262 0.0729246
255 263 0.0147662
256 257 0.997741
256 258 0.948375
256 259 0.811329
256 260 0.861957
256 261 0.80176
256 262 0.789953
256 263 0.759598
257 258 0.998511
257 259 0.934702
257 260 0.757796
257 261 0.748745
257 262 0.859311
257 263 0.885102
257 264 0.683116
258 259 0.99515
258 260 0.896651
258 261 0.67655
258 262 0.679169
258 263 0.633731
258 264 0.693509
258 265 0.563519
259 260 0.996439
259 261 0.916195
259 262 0.908126
259 263 0.902216
259 264 0.924695
259 265 0.875179
259 266 0.7851
260 261 0.995929
260 262 0.902391
260 263 0.821216
260 264 0.883196
260 265 0.739881
260 266 0.852867
260 267 0.339109
261 262 0.996854
261 263 0.922681
261 264 0.78425
261 265 0.875866
261 266 0.920196
261 267 0.699864
261 268 0.519668
262 263 0.996835
262 264 0.844991
262 265 0.925232
262 266 0.786239
262 267 0.816752
262 268 0.57514
263 264 0.997716
263 265 0.909929
263 266 0.900625
263 267 0.401257
263 268 0.547324
264 265 0.997757
264 266 0.909324
264 267 0.303757
264 268 0.572608
265 266 0.997753
265 267 0.92309
265 268 0.661099
266 267 0.997466
266 268 0.763968
267 268 0.997409
