# Supplementary material for: Unifying view of mechanical and functional hotspots across class A GPCRs
Source: PLoS Comput Biol. 2017 Feb 3;13(2):e1005381. doi: 10.1371/journal.pcbi.1005381 (PMC5315405; doi:10.1371/journal.pcbi.1005381)
Supplement: S1 Additional Data — Contains all PDB structures used for the analysis, annotated with the GPCRdb numbering scheme. For each receptor, a decomposition into quasi-rigid domains is provided, along with the corresponding single-receptor bridging score. (ZIP) [file pcbi.1005381.s003.zip › SI_additional_data/B2AR/domain_decomposition/quality_score.dat]

   2 1.717898e+00 1.357771e+00 2.332659e-01 2.852840e-01
   3 1.887033e+00 1.384574e+00 4.572916e-01 4.893258e-01
   4 1.613923e+00 1.505554e+00 6.120332e-01 6.046487e-01
   5 2.222153e+00 1.769300e+00 7.073009e-01 6.839644e-01
   6 2.525932e+00 1.985254e+00 7.722200e-01 7.407364e-01
   7 3.064220e+00 2.205830e+00 8.123461e-01 7.788692e-01
   8 2.832359e+00 2.112230e+00 8.432048e-01 8.072449e-01
