# Supplementary material for: Unifying view of mechanical and functional hotspots across class A GPCRs
Source: PLoS Comput Biol. 2017 Feb 3;13(2):e1005381. doi: 10.1371/journal.pcbi.1005381 (PMC5315405; doi:10.1371/journal.pcbi.1005381)
Supplement: S1 Additional Data — Contains all PDB structures used for the analysis, annotated with the GPCRdb numbering scheme. For each receptor, a decomposition into quasi-rigid domains is provided, along with the corresponding single-receptor bridging score. (ZIP) [file pcbi.1005381.s003.zip › SI_additional_data/B2AR/domain_decomposition/domain_labels-Q_4.dat]

0 3 
1 3 
2 3 
3 3 
4 3 
5 3 
6 3 
7 3 
8 3 
9 3 
10 4 
11 3 
12 4 
13 4 
14 4 
15 4 
16 4 
17 4 
18 4 
19 4 
20 4 
21 4 
22 4 
23 4 
24 4 
25 4 
26 4 
27 4 
28 4 
29 4 
30 4 
31 4 
32 4 
33 4 
34 4 
35 1 
36 1 
37 4 
38 1 
39 1 
40 4 
41 4 
42 4 
43 4 
44 4 
45 4 
46 4 
47 4 
48 4 
49 4 
50 4 
51 4 
52 4 
53 2 
54 2 
55 3 
56 3 
57 2 
58 2 
59 3 
60 2 
61 2 
62 2 
63 2 
64 2 
65 2 
66 2 
67 2 
68 2 
69 2 
70 2 
71 2 
72 2 
73 2 
74 2 
75 2 
76 2 
77 2 
78 2 
79 2 
80 2 
81 2 
82 2 
83 2 
84 2 
85 1 
86 1 
87 1 
88 1 
89 1 
90 1 
91 1 
92 1 
93 1 
94 1 
95 1 
96 1 
97 1 
98 1 
99 1 
100 1 
101 1 
102 1 
103 1 
104 1 
105 1 
106 1 
107 1 
108 1 
109 1 
110 1 
111 1 
112 1 
113 1 
114 1 
115 1 
116 1 
117 1 
118 1 
119 1 
120 1 
121 1 
122 1 
123 1 
124 1 
125 1 
126 1 
127 1 
128 1 
129 1 
130 2 
131 2 
132 2 
133 2 
134 2 
135 2 
136 2 
137 2 
138 2 
139 2 
140 2 
141 2 
142 2 
143 2 
144 2 
145 2 
146 2 
147 2 
148 2 
149 2 
150 2 
151 2 
152 2 
153 2 
154 2 
155 2 
156 2 
157 2 
158 2 
159 2 
160 2 
161 2 
162 2 
163 2 
164 2 
165 2 
166 2 
167 2 
168 2 
169 2 
170 1 
171 1 
172 1 
173 1 
174 1 
175 1 
176 1 
177 1 
178 1 
179 1 
180 1 
181 1 
182 1 
183 1 
184 1 
185 1 
186 1 
187 1 
188 1 
189 1 
190 1 
191 1 
192 1 
193 3 
194 3 
195 3 
196 3 
197 3 
198 3 
199 3 
200 3 
201 3 
202 3 
203 3 
204 3 
205 3 
206 3 
207 3 
208 3 
209 3 
210 3 
211 3 
212 3 
213 3 
214 3 
215 3 
216 3 
217 3 
218 3 
219 3 
220 3 
221 3 
222 3 
223 3 
224 3 
225 3 
226 3 
227 3 
228 3 
229 3 
230 3 
231 3 
232 3 
233 3 
234 3 
235 3 
236 3 
237 3 
238 3 
239 3 
240 3 
241 3 
242 3 
243 3 
244 3 
245 3 
246 4 
247 4 
248 4 
249 4 
250 4 
251 4 
252 3 
253 4 
254 4 
255 4 
256 4 
257 4 
258 4 
259 4 
260 4 
261 4 
262 4 
263 4 
264 4 
265 4 
266 4 
267 4 
268 4 
