# Supplementary material for: Unifying view of mechanical and functional hotspots across class A GPCRs
Source: PLoS Comput Biol. 2017 Feb 3;13(2):e1005381. doi: 10.1371/journal.pcbi.1005381 (PMC5315405; doi:10.1371/journal.pcbi.1005381)
Supplement: S1 Additional Data — Contains all PDB structures used for the analysis, annotated with the GPCRdb numbering scheme. For each receptor, a decomposition into quasi-rigid domains is provided, along with the corresponding single-receptor bridging score. (ZIP) [file pcbi.1005381.s003.zip › SI_additional_data/B2AR/domain_decomposition/domain_labels-Q_6.dat]

0 3 
1 3 
2 3 
3 3 
4 3 
5 3 
6 3 
7 3 
8 3 
9 3 
10 3 
11 3 
12 3 
13 3 
14 3 
15 3 
16 3 
17 3 
18 3 
19 5 
20 5 
21 5 
22 5 
23 5 
24 5 
25 5 
26 5 
27 5 
28 5 
29 5 
30 5 
31 5 
32 5 
33 5 
34 5 
35 1 
36 1 
37 5 
38 5 
39 1 
40 5 
41 5 
42 1 
43 5 
44 5 
45 5 
46 3 
47 3 
48 3 
49 3 
50 3 
51 3 
52 3 
53 3 
54 3 
55 3 
56 3 
57 3 
58 3 
59 3 
60 3 
61 3 
62 3 
63 3 
64 3 
65 3 
66 2 
67 2 
68 2 
69 2 
70 2 
71 2 
72 2 
73 2 
74 2 
75 2 
76 2 
77 2 
78 2 
79 2 
80 2 
81 3 
82 2 
83 2 
84 3 
85 4 
86 1 
87 1 
88 1 
89 1 
90 1 
91 1 
92 1 
93 1 
94 1 
95 1 
96 1 
97 1 
98 1 
99 1 
100 1 
101 1 
102 1 
103 1 
104 1 
105 1 
106 1 
107 1 
108 1 
109 1 
110 1 
111 1 
112 1 
113 1 
114 1 
115 1 
116 1 
117 1 
118 1 
119 1 
120 1 
121 1 
122 1 
123 1 
124 1 
125 1 
126 1 
127 1 
128 1 
129 1 
130 2 
131 2 
132 2 
133 2 
134 2 
135 2 
136 2 
137 2 
138 2 
139 2 
140 2 
141 2 
142 2 
143 2 
144 2 
145 2 
146 2 
147 2 
148 2 
149 2 
150 2 
151 2 
152 2 
153 2 
154 2 
155 2 
156 2 
157 2 
158 2 
159 2 
160 2 
161 2 
162 4 
163 4 
164 4 
165 4 
166 4 
167 4 
168 4 
169 4 
170 4 
171 4 
172 4 
173 4 
174 4 
175 1 
176 1 
177 1 
178 1 
179 1 
180 1 
181 1 
182 1 
183 1 
184 1 
185 1 
186 1 
187 1 
188 1 
189 1 
190 1 
191 6 
192 1 
193 6 
194 6 
195 6 
196 6 
197 6 
198 6 
199 6 
200 6 
201 6 
202 6 
203 6 
204 6 
205 6 
206 6 
207 6 
208 6 
209 4 
210 4 
211 4 
212 4 
213 4 
214 4 
215 4 
216 4 
217 4 
218 4 
219 4 
220 4 
221 4 
222 4 
223 4 
224 4 
225 4 
226 4 
227 4 
228 4 
229 4 
230 4 
231 4 
232 4 
233 4 
234 4 
235 4 
236 4 
237 4 
238 4 
239 4 
240 3 
241 4 
242 4 
243 3 
244 3 
245 3 
246 3 
247 3 
248 3 
249 5 
250 5 
251 5 
252 6 
253 5 
254 5 
255 5 
256 5 
257 5 
258 5 
259 5 
260 5 
261 5 
262 5 
263 5 
264 5 
265 5 
266 5 
267 5 
268 5 
