# Supplementary material for: Unifying view of mechanical and functional hotspots across class A GPCRs
Source: PLoS Comput Biol. 2017 Feb 3;13(2):e1005381. doi: 10.1371/journal.pcbi.1005381 (PMC5315405; doi:10.1371/journal.pcbi.1005381)
Supplement: S1 Additional Data — Contains all PDB structures used for the analysis, annotated with the GPCRdb numbering scheme. For each receptor, a decomposition into quasi-rigid domains is provided, along with the corresponding single-receptor bridging score. (ZIP) [file pcbi.1005381.s003.zip › SI_additional_data/B2AR/domain_decomposition/domain_labels-Q_7.dat]

0 3 
1 3 
2 3 
3 3 
4 3 
5 3 
6 3 
7 3 
8 3 
9 3 
10 3 
11 3 
12 3 
13 3 
14 3 
15 3 
16 3 
17 3 
18 3 
19 6 
20 6 
21 6 
22 6 
23 6 
24 6 
25 6 
26 6 
27 6 
28 6 
29 6 
30 6 
31 6 
32 6 
33 6 
34 6 
35 1 
36 1 
37 6 
38 1 
39 1 
40 1 
41 6 
42 1 
43 1 
44 6 
45 1 
46 1 
47 3 
48 3 
49 3 
50 3 
51 3 
52 3 
53 3 
54 3 
55 3 
56 3 
57 3 
58 3 
59 3 
60 3 
61 4 
62 3 
63 3 
64 3 
65 4 
66 4 
67 4 
68 4 
69 4 
70 4 
71 4 
72 4 
73 4 
74 4 
75 4 
76 4 
77 4 
78 4 
79 1 
80 1 
81 1 
82 1 
83 1 
84 1 
85 1 
86 1 
87 1 
88 1 
89 1 
90 1 
91 1 
92 1 
93 5 
94 5 
95 5 
96 5 
97 5 
98 5 
99 5 
100 5 
101 5 
102 5 
103 5 
104 5 
105 5 
106 5 
107 5 
108 5 
109 5 
110 5 
111 5 
112 5 
113 1 
114 1 
115 1 
116 1 
117 1 
118 1 
119 1 
120 1 
121 1 
122 1 
123 1 
124 1 
125 1 
126 1 
127 1 
128 1 
129 1 
130 1 
131 1 
132 1 
133 1 
134 1 
135 1 
136 1 
137 4 
138 1 
139 1 
140 4 
141 4 
142 4 
143 4 
144 4 
145 4 
146 4 
147 4 
148 4 
149 4 
150 4 
151 4 
152 4 
153 4 
154 4 
155 4 
156 4 
157 4 
158 4 
159 4 
160 4 
161 2 
162 2 
163 2 
164 2 
165 2 
166 2 
167 2 
168 2 
169 2 
170 2 
171 2 
172 1 
173 2 
174 2 
175 2 
176 5 
177 5 
178 5 
179 5 
180 5 
181 5 
182 5 
183 5 
184 5 
185 5 
186 5 
187 5 
188 5 
189 5 
190 5 
191 5 
192 5 
193 7 
194 7 
195 7 
196 7 
197 7 
198 7 
199 7 
200 7 
201 7 
202 7 
203 7 
204 7 
205 7 
206 7 
207 7 
208 7 
209 7 
210 2 
211 2 
212 2 
213 2 
214 2 
215 2 
216 2 
217 2 
218 2 
219 2 
220 2 
221 2 
222 2 
223 2 
224 2 
225 2 
226 2 
227 2 
228 2 
229 2 
230 2 
231 2 
232 2 
233 2 
234 2 
235 2 
236 2 
237 2 
238 2 
239 2 
240 2 
241 2 
242 2 
243 3 
244 3 
245 3 
246 3 
247 3 
248 3 
249 3 
250 6 
251 6 
252 7 
253 6 
254 6 
255 6 
256 6 
257 6 
258 6 
259 6 
260 6 
261 6 
262 6 
263 6 
264 6 
265 6 
266 6 
267 6 
268 6 
