# Supplementary material for: Unifying view of mechanical and functional hotspots across class A GPCRs
Source: PLoS Comput Biol. 2017 Feb 3;13(2):e1005381. doi: 10.1371/journal.pcbi.1005381 (PMC5315405; doi:10.1371/journal.pcbi.1005381)
Supplement: S1 Additional Data — Contains all PDB structures used for the analysis, annotated with the GPCRdb numbering scheme. For each receptor, a decomposition into quasi-rigid domains is provided, along with the corresponding single-receptor bridging score. (ZIP) [file pcbi.1005381.s003.zip › SI_additional_data/B2AR/domain_decomposition/domain_labels-Q_8.dat]

0 1 
1 1 
2 1 
3 1 
4 1 
5 1 
6 1 
7 1 
8 1 
9 1 
10 1 
11 1 
12 1 
13 1 
14 1 
15 1 
16 1 
17 1 
18 1 
19 1 
20 4 
21 4 
22 4 
23 4 
24 4 
25 4 
26 4 
27 4 
28 4 
29 4 
30 4 
31 4 
32 4 
33 4 
34 6 
35 6 
36 6 
37 6 
38 6 
39 6 
40 6 
41 6 
42 6 
43 2 
44 4 
45 1 
46 1 
47 1 
48 1 
49 1 
50 1 
51 1 
52 1 
53 1 
54 1 
55 1 
56 1 
57 1 
58 1 
59 1 
60 1 
61 5 
62 1 
63 1 
64 5 
65 5 
66 5 
67 5 
68 5 
69 5 
70 5 
71 5 
72 5 
73 5 
74 5 
75 5 
76 2 
77 5 
78 2 
79 2 
80 2 
81 2 
82 2 
83 2 
84 2 
85 2 
86 2 
87 2 
88 2 
89 2 
90 2 
91 6 
92 2 
93 7 
94 7 
95 6 
96 7 
97 7 
98 6 
99 7 
100 7 
101 7 
102 7 
103 7 
104 7 
105 7 
106 6 
107 6 
108 6 
109 6 
110 6 
111 6 
112 6 
113 6 
114 6 
115 6 
116 6 
117 6 
118 6 
119 6 
120 6 
121 6 
122 6 
123 6 
124 6 
125 2 
126 2 
127 2 
128 2 
129 2 
130 2 
131 2 
132 2 
133 2 
134 2 
135 2 
136 2 
137 2 
138 2 
139 2 
140 2 
141 2 
142 2 
143 5 
144 5 
145 5 
146 5 
147 5 
148 5 
149 5 
150 5 
151 5 
152 5 
153 5 
154 5 
155 5 
156 5 
157 5 
158 5 
159 5 
160 5 
161 2 
162 3 
163 2 
164 2 
165 3 
166 3 
167 2 
168 2 
169 3 
170 2 
171 2 
172 2 
173 2 
174 7 
175 7 
176 7 
177 7 
178 7 
179 7 
180 7 
181 7 
182 7 
183 7 
184 7 
185 7 
186 7 
187 7 
188 7 
189 7 
190 7 
191 7 
192 7 
193 8 
194 8 
195 8 
196 8 
197 8 
198 8 
199 8 
200 8 
201 8 
202 8 
203 8 
204 8 
205 8 
206 8 
207 8 
208 8 
209 8 
210 3 
211 3 
212 3 
213 3 
214 3 
215 3 
216 3 
217 3 
218 3 
219 3 
220 3 
221 3 
222 3 
223 3 
224 3 
225 3 
226 3 
227 3 
228 3 
229 3 
230 3 
231 3 
232 3 
233 3 
234 3 
235 3 
236 3 
237 3 
238 3 
239 3 
240 3 
241 3 
242 3 
243 1 
244 1 
245 1 
246 1 
247 1 
248 1 
249 1 
250 4 
251 4 
252 8 
253 4 
254 4 
255 4 
256 4 
257 4 
258 4 
259 4 
260 4 
261 4 
262 4 
263 4 
264 4 
265 4 
266 4 
267 4 
268 4 
