# Supplementary material for: Unifying view of mechanical and functional hotspots across class A GPCRs
Source: PLoS Comput Biol. 2017 Feb 3;13(2):e1005381. doi: 10.1371/journal.pcbi.1005381 (PMC5315405; doi:10.1371/journal.pcbi.1005381)
Supplement: S1 Additional Data — Contains all PDB structures used for the analysis, annotated with the GPCRdb numbering scheme. For each receptor, a decomposition into quasi-rigid domains is provided, along with the corresponding single-receptor bridging score. (ZIP) [file pcbi.1005381.s003.zip › SI_additional_data/B2AR/domain_decomposition/decomposition_into_8_domains.pdb]

ATOM      1  CA  UNK A   1      22.080  -8.356 -54.730  1.00  1.00
ATOM      2  CA  UNK A   2      22.219 -11.951 -55.983  1.00  1.00
ATOM      3  CA  UNK A   3      24.753 -13.092 -53.395  1.00  1.00
ATOM      4  CA  UNK A   4      23.649 -10.243 -51.137  1.00  1.00
ATOM      5  CA  UNK A   5      20.294 -11.907 -50.515  1.00  1.00
ATOM      6  CA  UNK A   6      21.920 -15.334 -50.508  1.00  1.00
ATOM      7  CA  UNK A   7      23.996 -14.622 -47.411  1.00  1.00
ATOM      8  CA  UNK A   8      20.841 -13.334 -45.727  1.00  1.00
ATOM      9  CA  UNK A   9      19.007 -16.577 -46.487  1.00  1.00
ATOM     10  CA  UNK A  10      22.056 -18.421 -45.166  1.00  1.00
ATOM     11  CA  UNK A  11      21.560 -16.675 -41.821  1.00  1.00
ATOM     12  CA  UNK A  12      17.798 -17.201 -41.755  1.00  1.00
ATOM     13  CA  UNK A  13      18.208 -20.979 -41.988  1.00  1.00
ATOM     14  CA  UNK A  14      20.773 -21.076 -39.183  1.00  1.00
ATOM     15  CA  UNK A  15      18.685 -18.900 -36.861  1.00  1.00
ATOM     16  CA  UNK A  16      15.608 -21.089 -37.302  1.00  1.00
ATOM     17  CA  UNK A  17      17.330 -24.472 -37.001  1.00  1.00
ATOM     18  CA  UNK A  18      19.701 -23.655 -34.138  1.00  1.00
ATOM     19  CA  UNK A  19      17.055 -21.500 -32.467  1.00  1.00
ATOM     20  CA  UNK A  20      14.248 -24.052 -32.289  1.00  1.00
ATOM     21  CA  UNK A  21      16.552 -26.970 -31.459  1.00  4.00
ATOM     22  CA  UNK A  22      17.621 -24.950 -28.422  1.00  4.00
ATOM     23  CA  UNK A  23      13.988 -24.611 -27.324  1.00  4.00
ATOM     24  CA  UNK A  24      13.162 -28.294 -27.805  1.00  4.00
ATOM     25  CA  UNK A  25      16.365 -29.338 -26.041  1.00  4.00
ATOM     26  CA  UNK A  26      15.505 -27.154 -23.042  1.00  4.00
ATOM     27  CA  UNK A  27      12.012 -28.552 -22.461  1.00  4.00
ATOM     28  CA  UNK A  28      13.161 -32.122 -23.142  1.00  4.00
ATOM     29  CA  UNK A  29      16.072 -32.021 -20.696  1.00  4.00
ATOM     30  CA  UNK A  30      14.993 -29.752 -17.838  1.00  4.00
ATOM     31  CA  UNK A  31      12.036 -30.889 -15.727  1.00  4.00
ATOM     32  CA  UNK A  32      11.076 -27.393 -14.563  1.00  4.00
ATOM     33  CA  UNK A  33      10.062 -26.465 -18.113  1.00  4.00
ATOM     34  CA  UNK A  34       7.456 -29.222 -18.364  1.00  4.00
ATOM     35  CA  UNK A  35       4.250 -27.181 -18.215  1.00  6.00
ATOM     36  CA  UNK A  36       1.125 -27.202 -20.387  1.00  6.00
ATOM     37  CA  UNK A  37       2.093 -23.904 -22.031  1.00  6.00
ATOM     38  CA  UNK A  38       5.568 -25.255 -22.787  1.00  6.00
ATOM     39  CA  UNK A  39       4.025 -28.405 -24.257  1.00  6.00
ATOM     40  CA  UNK A  40       2.491 -26.027 -26.788  1.00  6.00
ATOM     41  CA  UNK A  41       5.836 -24.261 -27.165  1.00  6.00
ATOM     42  CA  UNK A  42       7.369 -27.637 -28.028  1.00  6.00
ATOM     43  CA  UNK A  43       4.792 -28.007 -30.802  1.00  6.00
ATOM     44  CA  UNK A  44       5.563 -24.543 -32.173  1.00  2.00
ATOM     45  CA  UNK A  45       9.291 -25.249 -31.952  1.00  4.00
ATOM     46  CA  UNK A  46       8.693 -28.515 -33.815  1.00  1.00
ATOM     47  CA  UNK A  47       6.800 -26.945 -36.711  1.00  1.00
ATOM     48  CA  UNK A  48       9.423 -24.208 -36.990  1.00  1.00
ATOM     49  CA  UNK A  49      12.338 -26.658 -36.804  1.00  1.00
ATOM     50  CA  UNK A  50      11.188 -28.825 -39.716  1.00  1.00
ATOM     51  CA  UNK A  51      10.440 -25.571 -41.538  1.00  1.00
ATOM     52  CA  UNK A  52      14.087 -24.569 -41.200  1.00  1.00
ATOM     53  CA  UNK A  53      15.311 -28.047 -42.109  1.00  1.00
ATOM     54  CA  UNK A  54      12.973 -28.897 -44.981  1.00  1.00
ATOM     55  CA  UNK A  55      11.025 -25.900 -46.283  1.00  1.00
ATOM     56  CA  UNK A  56      13.384 -22.919 -45.948  1.00  1.00
ATOM     57  CA  UNK A  57      16.558 -24.598 -47.295  1.00  1.00
ATOM     58  CA  UNK A  58      14.925 -26.218 -50.334  1.00  1.00
ATOM     59  CA  UNK A  59      13.044 -22.985 -50.964  1.00  1.00
ATOM     60  CA  UNK A  60      16.192 -20.872 -51.034  1.00  1.00
ATOM     61  CA  UNK A  61      18.061 -23.528 -53.021  1.00  1.00
ATOM     62  CA  UNK A  62      15.776 -22.995 -56.002  1.00  5.00
ATOM     63  CA  UNK A  63      15.464 -19.191 -55.908  1.00  1.00
ATOM     64  CA  UNK A  64      19.241 -18.830 -56.136  1.00  1.00
ATOM     65  CA  UNK A  65      19.549 -21.472 -58.865  1.00  5.00
ATOM     66  CA  UNK A  66      16.470 -20.149 -60.714  1.00  5.00
ATOM     67  CA  UNK A  67      15.210 -23.741 -61.105  1.00  5.00
ATOM     68  CA  UNK A  68      14.037 -26.788 -59.139  1.00  5.00
ATOM     69  CA  UNK A  69      16.368 -29.779 -59.434  1.00  5.00
ATOM     70  CA  UNK A  70      14.725 -32.508 -57.355  1.00  5.00
ATOM     71  CA  UNK A  71      11.833 -33.717 -59.500  1.00  5.00
ATOM     72  CA  UNK A  72       8.040 -33.574 -59.540  1.00  5.00
ATOM     73  CA  UNK A  73       7.557 -36.072 -56.717  1.00  5.00
ATOM     74  CA  UNK A  74       9.687 -34.074 -54.290  1.00  5.00
ATOM     75  CA  UNK A  75       8.211 -30.818 -55.567  1.00  5.00
ATOM     76  CA  UNK A  76       4.785 -31.553 -54.107  1.00  5.00
ATOM     77  CA  UNK A  77       6.199 -33.427 -51.110  1.00  2.00
ATOM     78  CA  UNK A  78       8.268 -30.372 -50.203  1.00  5.00
ATOM     79  CA  UNK A  79       5.122 -28.347 -50.860  1.00  2.00
ATOM     80  CA  UNK A  80       3.176 -30.723 -48.621  1.00  2.00
ATOM     81  CA  UNK A  81       5.668 -30.219 -45.792  1.00  2.00
ATOM     82  CA  UNK A  82       5.422 -26.461 -46.317  1.00  2.00
ATOM     83  CA  UNK A  83       1.647 -26.228 -45.972  1.00  2.00
ATOM     84  CA  UNK A  84       1.774 -28.742 -43.118  1.00  2.00
ATOM     85  CA  UNK A  85       4.382 -27.022 -40.944  1.00  2.00
ATOM     86  CA  UNK A  86       3.130 -23.487 -41.619  1.00  2.00
ATOM     87  CA  UNK A  87      -0.441 -24.414 -40.693  1.00  2.00
ATOM     88  CA  UNK A  88       0.727 -26.272 -37.583  1.00  2.00
ATOM     89  CA  UNK A  89       2.885 -23.294 -36.598  1.00  2.00
ATOM     90  CA  UNK A  90       0.156 -20.657 -36.863  1.00  2.00
ATOM     91  CA  UNK A  91      -2.539 -22.849 -35.310  1.00  2.00
ATOM     92  CA  UNK A  92      -0.199 -23.519 -32.383  1.00  6.00
ATOM     93  CA  UNK A  93       0.274 -19.771 -31.914  1.00  2.00
ATOM     94  CA  UNK A  94      -3.515 -19.750 -31.647  1.00  7.00
ATOM     95  CA  UNK A  95      -3.522 -22.541 -29.056  1.00  7.00
ATOM     96  CA  UNK A  96      -0.861 -20.795 -26.956  1.00  6.00
ATOM     97  CA  UNK A  97      -2.891 -17.575 -27.083  1.00  7.00
ATOM     98  CA  UNK A  98      -6.038 -19.317 -25.834  1.00  7.00
ATOM     99  CA  UNK A  99      -3.905 -21.213 -23.317  1.00  6.00
ATOM    100  CA  UNK A 100      -2.508 -18.026 -21.788  1.00  7.00
ATOM    101  CA  UNK A 101      -6.012 -16.566 -21.616  1.00  7.00
ATOM    102  CA  UNK A 102      -7.396 -19.363 -19.446  1.00  7.00
ATOM    103  CA  UNK A 103      -4.091 -19.606 -17.573  1.00  7.00
ATOM    104  CA  UNK A 104      -4.592 -15.986 -16.515  1.00  7.00
ATOM    105  CA  UNK A 105      -8.344 -15.332 -16.533  1.00  7.00
ATOM    106  CA  UNK A 106      -9.372 -18.594 -14.861  1.00  7.00
ATOM    107  CA  UNK A 107      -6.076 -20.104 -13.618  1.00  6.00
ATOM    108  CA  UNK A 108      -7.645 -22.409 -11.023  1.00  6.00
ATOM    109  CA  UNK A 109      -9.972 -24.085 -13.514  1.00  6.00
ATOM    110  CA  UNK A 110      -7.188 -24.028 -16.109  1.00  6.00
ATOM    111  CA  UNK A 111      -4.945 -26.080 -13.839  1.00  6.00
ATOM    112  CA  UNK A 112      -7.639 -28.657 -13.072  1.00  6.00
ATOM    113  CA  UNK A 113      -9.272 -29.147 -16.479  1.00  6.00
ATOM    114  CA  UNK A 114      -6.385 -29.008 -18.952  1.00  6.00
ATOM    115  CA  UNK A 115      -3.934 -31.827 -18.213  1.00  6.00
ATOM    116  CA  UNK A 116      -0.893 -33.074 -20.142  1.00  6.00
ATOM    117  CA  UNK A 117      -3.009 -35.871 -21.611  1.00  6.00
ATOM    118  CA  UNK A 118      -5.699 -33.412 -22.685  1.00  6.00
ATOM    119  CA  UNK A 119      -3.067 -31.039 -24.070  1.00  6.00
ATOM    120  CA  UNK A 120      -1.493 -33.891 -26.034  1.00  6.00
ATOM    121  CA  UNK A 121      -4.911 -34.451 -27.599  1.00  6.00
ATOM    122  CA  UNK A 122      -5.143 -30.767 -28.527  1.00  6.00
ATOM    123  CA  UNK A 123      -1.742 -30.880 -30.239  1.00  6.00
ATOM    124  CA  UNK A 124      -2.707 -34.067 -32.076  1.00  6.00
ATOM    125  CA  UNK A 125      -5.842 -32.324 -33.358  1.00  6.00
ATOM    126  CA  UNK A 126      -3.809 -29.393 -34.698  1.00  2.00
ATOM    127  CA  UNK A 127      -1.462 -31.611 -36.712  1.00  2.00
ATOM    128  CA  UNK A 128      -4.386 -33.633 -38.084  1.00  2.00
ATOM    129  CA  UNK A 129      -6.125 -30.468 -39.285  1.00  2.00
ATOM    130  CA  UNK A 130      -2.794 -29.289 -40.694  1.00  2.00
ATOM    131  CA  UNK A 131      -2.212 -32.676 -42.314  1.00  2.00
ATOM    132  CA  UNK A 132      -5.734 -32.671 -43.725  1.00  2.00
ATOM    133  CA  UNK A 133      -5.167 -29.306 -45.406  1.00  2.00
ATOM    134  CA  UNK A 134      -1.667 -30.069 -46.694  1.00  2.00
ATOM    135  CA  UNK A 135      -0.656 -33.640 -47.547  1.00  2.00
ATOM    136  CA  UNK A 136      -4.209 -34.870 -48.155  1.00  2.00
ATOM    137  CA  UNK A 137      -5.272 -32.455 -50.908  1.00  2.00
ATOM    138  CA  UNK A 138      -1.809 -32.102 -52.457  1.00  2.00
ATOM    139  CA  UNK A 139      -0.959 -35.800 -52.759  1.00  2.00
ATOM    140  CA  UNK A 140      -4.415 -36.353 -54.264  1.00  2.00
ATOM    141  CA  UNK A 141      -3.844 -33.542 -56.788  1.00  2.00
ATOM    142  CA  UNK A 142      -6.884 -31.733 -55.372  1.00  2.00
ATOM    143  CA  UNK A 143      -4.998 -28.480 -54.767  1.00  2.00
ATOM    144  CA  UNK A 144      -4.002 -28.362 -58.436  1.00  5.00
ATOM    145  CA  UNK A 145      -2.474 -23.939 -69.111  1.00  5.00
ATOM    146  CA  UNK A 146       0.412 -22.430 -67.150  1.00  5.00
ATOM    147  CA  UNK A 147      -0.357 -24.721 -64.213  1.00  5.00
ATOM    148  CA  UNK A 148      -0.631 -27.882 -66.314  1.00  5.00
ATOM    149  CA  UNK A 149       2.819 -27.233 -67.789  1.00  5.00
ATOM    150  CA  UNK A 150       4.520 -26.780 -64.416  1.00  5.00
ATOM    151  CA  UNK A 151       2.888 -29.995 -63.202  1.00  5.00
ATOM    152  CA  UNK A 152       4.345 -31.646 -66.300  1.00  5.00
ATOM    153  CA  UNK A 153       7.733 -29.954 -65.935  1.00  5.00
ATOM    154  CA  UNK A 154      10.437 -31.493 -63.741  1.00  5.00
ATOM    155  CA  UNK A 155      12.309 -28.199 -63.442  1.00  5.00
ATOM    156  CA  UNK A 156       9.194 -26.212 -62.507  1.00  5.00
ATOM    157  CA  UNK A 157       7.915 -26.302 -58.934  1.00  5.00
ATOM    158  CA  UNK A 158       5.644 -23.266 -58.784  1.00  5.00
ATOM    159  CA  UNK A 159       2.722 -23.089 -56.373  1.00  5.00
ATOM    160  CA  UNK A 160      -0.377 -23.113 -58.573  1.00  5.00
ATOM    161  CA  UNK A 161      -3.742 -23.559 -56.856  1.00  5.00
ATOM    162  CA  UNK A 162      -7.422 -23.011 -57.630  1.00  2.00
ATOM    163  CA  UNK A 163      -9.796 -20.545 -55.960  1.00  3.00
ATOM    164  CA  UNK A 164     -11.079 -23.329 -53.712  1.00  2.00
ATOM    165  CA  UNK A 165      -7.825 -24.505 -52.129  1.00  2.00
ATOM    166  CA  UNK A 166      -6.354 -20.997 -51.984  1.00  3.00
ATOM    167  CA  UNK A 167      -9.233 -19.742 -49.849  1.00  3.00
ATOM    168  CA  UNK A 168      -9.808 -22.988 -47.936  1.00  2.00
ATOM    169  CA  UNK A 169      -6.167 -23.198 -46.860  1.00  2.00
ATOM    170  CA  UNK A 170      -5.827 -19.495 -46.033  1.00  3.00
ATOM    171  CA  UNK A 171      -8.865 -19.558 -43.735  1.00  2.00
ATOM    172  CA  UNK A 172      -7.600 -22.608 -41.837  1.00  2.00
ATOM    173  CA  UNK A 173      -3.863 -21.886 -41.989  1.00  2.00
ATOM    174  CA  UNK A 174      -4.061 -18.186 -41.155  1.00  2.00
ATOM    175  CA  UNK A 175      -7.395 -16.365 -40.876  1.00  7.00
ATOM    176  CA  UNK A 176      -9.184 -18.540 -38.296  1.00  7.00
ATOM    177  CA  UNK A 177      -6.179 -18.508 -35.950  1.00  7.00
ATOM    178  CA  UNK A 178      -5.806 -14.775 -36.658  1.00  7.00
ATOM    179  CA  UNK A 179      -9.382 -14.067 -35.570  1.00  7.00
ATOM    180  CA  UNK A 180      -9.062 -16.167 -32.415  1.00  7.00
ATOM    181  CA  UNK A 181      -5.671 -14.707 -31.477  1.00  7.00
ATOM    182  CA  UNK A 182      -7.024 -11.164 -31.796  1.00  7.00
ATOM    183  CA  UNK A 183     -10.267 -11.858 -29.922  1.00  7.00
ATOM    184  CA  UNK A 184      -8.433 -13.699 -27.142  1.00  7.00
ATOM    185  CA  UNK A 185      -5.737 -11.055 -26.630  1.00  7.00
ATOM    186  CA  UNK A 186      -8.444  -8.389 -26.727  1.00  7.00
ATOM    187  CA  UNK A 187     -10.291 -10.079 -23.859  1.00  7.00
ATOM    188  CA  UNK A 188      -7.001 -10.117 -21.951  1.00  7.00
ATOM    189  CA  UNK A 189      -6.644  -6.346 -22.273  1.00  7.00
ATOM    190  CA  UNK A 190     -10.376  -6.138 -21.564  1.00  7.00
ATOM    191  CA  UNK A 191     -10.701  -8.257 -18.421  1.00  7.00
ATOM    192  CA  UNK A 192      -7.574  -6.631 -16.982  1.00  7.00
ATOM    193  CA  UNK A 193      -9.362  -3.291 -16.665  1.00  7.00
ATOM    194  CA  UNK A 194       3.665   1.470 -15.698  1.00  8.00
ATOM    195  CA  UNK A 195       3.404  -2.304 -15.316  1.00  8.00
ATOM    196  CA  UNK A 196       0.343  -2.295 -17.578  1.00  8.00
ATOM    197  CA  UNK A 197       2.049  -0.061 -20.140  1.00  8.00
ATOM    198  CA  UNK A 198       4.951  -2.497 -20.429  1.00  8.00
ATOM    199  CA  UNK A 199       2.560  -5.447 -20.645  1.00  8.00
ATOM    200  CA  UNK A 200       0.792  -3.633 -23.478  1.00  8.00
ATOM    201  CA  UNK A 201       4.044  -3.400 -25.432  1.00  8.00
ATOM    202  CA  UNK A 202       4.537  -7.136 -24.935  1.00  8.00
ATOM    203  CA  UNK A 203       1.291  -8.127 -26.664  1.00  8.00
ATOM    204  CA  UNK A 204       2.040  -5.474 -29.274  1.00  8.00
ATOM    205  CA  UNK A 205       5.189  -7.425 -30.089  1.00  8.00
ATOM    206  CA  UNK A 206       3.683 -10.910 -29.804  1.00  8.00
ATOM    207  CA  UNK A 207       0.730 -10.101 -32.049  1.00  8.00
ATOM    208  CA  UNK A 208       2.479  -7.417 -34.090  1.00  8.00
ATOM    209  CA  UNK A 209       5.289  -9.705 -35.224  1.00  8.00
ATOM    210  CA  UNK A 210       2.930 -12.505 -36.252  1.00  8.00
ATOM    211  CA  UNK A 211       0.852  -9.954 -38.152  1.00  3.00
ATOM    212  CA  UNK A 212       3.737  -8.114 -39.820  1.00  3.00
ATOM    213  CA  UNK A 213       5.154 -11.452 -41.007  1.00  3.00
ATOM    214  CA  UNK A 214       2.248 -13.543 -42.308  1.00  3.00
ATOM    215  CA  UNK A 215      -0.556 -11.043 -43.013  1.00  3.00
ATOM    216  CA  UNK A 216       1.089  -9.503 -46.110  1.00  3.00
ATOM    217  CA  UNK A 217       1.398 -12.958 -47.678  1.00  3.00
ATOM    218  CA  UNK A 218      -2.046 -14.448 -47.038  1.00  3.00
ATOM    219  CA  UNK A 219      -3.757 -11.244 -48.147  1.00  3.00
ATOM    220  CA  UNK A 220      -1.800 -11.335 -51.405  1.00  3.00
ATOM    221  CA  UNK A 221      -2.367 -15.099 -51.610  1.00  3.00
ATOM    222  CA  UNK A 222      -6.111 -14.390 -51.602  1.00  3.00
ATOM    223  CA  UNK A 223      -5.770 -11.525 -54.095  1.00  3.00
ATOM    224  CA  UNK A 224      -3.480 -13.705 -56.218  1.00  3.00
ATOM    225  CA  UNK A 225      -6.507 -15.825 -57.135  1.00  3.00
ATOM    226  CA  UNK A 226      -9.534 -13.502 -56.897  1.00  3.00
ATOM    227  CA  UNK A 227      -8.387 -11.870 -60.139  1.00  3.00
ATOM    228  CA  UNK A 228      -5.846 -12.739 -62.833  1.00  3.00
ATOM    229  CA  UNK A 229      -2.444 -11.761 -61.464  1.00  3.00
ATOM    230  CA  UNK A 230      -1.846  -8.025 -61.272  1.00  3.00
ATOM    231  CA  UNK A 231       0.521  -8.822 -58.408  1.00  3.00
ATOM    232  CA  UNK A 232       4.104  -9.716 -59.375  1.00  3.00
ATOM    233  CA  UNK A 233       5.489 -13.180 -58.587  1.00  3.00
ATOM    234  CA  UNK A 234       8.599 -11.513 -57.172  1.00  3.00
ATOM    235  CA  UNK A 235       6.364 -10.022 -54.492  1.00  3.00
ATOM    236  CA  UNK A 236       4.585 -13.343 -53.968  1.00  3.00
ATOM    237  CA  UNK A 237       7.744 -15.262 -53.077  1.00  3.00
ATOM    238  CA  UNK A 238       9.214 -12.385 -51.061  1.00  3.00
ATOM    239  CA  UNK A 239       6.147 -12.112 -48.822  1.00  3.00
ATOM    240  CA  UNK A 240       6.247 -15.865 -48.217  1.00  3.00
ATOM    241  CA  UNK A 241       9.759 -15.456 -46.849  1.00  3.00
ATOM    242  CA  UNK A 242       8.662 -12.625 -44.564  1.00  3.00
ATOM    243  CA  UNK A 243       6.334 -15.266 -43.157  1.00  3.00
ATOM    244  CA  UNK A 244       9.171 -17.794 -43.148  1.00  1.00
ATOM    245  CA  UNK A 245      11.287 -15.710 -40.771  1.00  1.00
ATOM    246  CA  UNK A 246       8.468 -15.737 -38.217  1.00  1.00
ATOM    247  CA  UNK A 247       9.589 -19.287 -37.424  1.00  1.00
ATOM    248  CA  UNK A 248      12.847 -17.741 -36.239  1.00  1.00
ATOM    249  CA  UNK A 249      11.282 -14.909 -34.257  1.00  1.00
ATOM    250  CA  UNK A 250       9.113 -17.309 -32.239  1.00  1.00
ATOM    251  CA  UNK A 251      11.773 -18.528 -29.775  1.00  4.00
ATOM    252  CA  UNK A 252      12.625 -14.852 -29.222  1.00  4.00
ATOM    253  CA  UNK A 253       9.006 -14.198 -28.238  1.00  8.00
ATOM    254  CA  UNK A 254       7.733 -17.340 -26.521  1.00  4.00
ATOM    255  CA  UNK A 255      10.833 -18.324 -24.534  1.00  4.00
ATOM    256  CA  UNK A 256      11.748 -15.204 -22.558  1.00  4.00
ATOM    257  CA  UNK A 257      10.758 -16.751 -19.224  1.00  4.00
ATOM    258  CA  UNK A 258      13.306 -16.752 -16.362  1.00  4.00
ATOM    259  CA  UNK A 259      13.249 -20.558 -16.499  1.00  4.00
ATOM    260  CA  UNK A 260      13.955 -20.531 -20.236  1.00  4.00
ATOM    261  CA  UNK A 261      16.628 -17.884 -19.629  1.00  4.00
ATOM    262  CA  UNK A 262      18.476 -20.073 -17.127  1.00  4.00
ATOM    263  CA  UNK A 263      17.982 -23.145 -19.315  1.00  4.00
ATOM    264  CA  UNK A 264      19.391 -21.425 -22.403  1.00  4.00
ATOM    265  CA  UNK A 265      22.420 -20.274 -20.420  1.00  4.00
ATOM    266  CA  UNK A 266      23.291 -23.746 -19.131  1.00  4.00
ATOM    267  CA  UNK A 267      22.613 -25.454 -22.469  1.00  4.00
ATOM    268  CA  UNK A 268      25.671 -23.671 -23.870  1.00  4.00
ATOM    269  CA  UNK A 269      27.462 -22.613 -20.663  1.00  4.00
