# Supplementary material for: Unifying view of mechanical and functional hotspots across class A GPCRs
Source: PLoS Comput Biol. 2017 Feb 3;13(2):e1005381. doi: 10.1371/journal.pcbi.1005381 (PMC5315405; doi:10.1371/journal.pcbi.1005381)
Supplement: S1 Additional Data — Contains all PDB structures used for the analysis, annotated with the GPCRdb numbering scheme. For each receptor, a decomposition into quasi-rigid domains is provided, along with the corresponding single-receptor bridging score. (ZIP) [file pcbi.1005381.s003.zip › SI_additional_data/B2AR/bridging_score.dat]

# resID	score
37		54.3742
38		54.391
39		54.3943
40		54.454
41		54.3609
42		54.3727
43		54.5358
44		54.5292
45		54.4491
46		54.5063
47		54.5919
48		54.5679
49		54.5135
50		54.5804
51		54.6754
52		54.5724
53		54.5517
54		54.8979
55		54.6097
56		54.4599
57		54.4891
58		54.714
59		54.3629
67		54.4649
68		54.592
69		54.786
70		54.6059
71		54.7235
72		54.8379
73		54.7241
74		54.8174
75		54.7933
76		54.7949
77		54.7762
78		54.8057
79		54.7998
80		54.7375
81		54.6731
82		54.7342
83		54.6028
84		54.5532
85		54.6466
86		54.8076
87		54.7341
88		54.4943
89		54.5702
90		54.6743
91		54.5177
92		54.3494
93		54.6215
94		54.6477
95		54.3025
102		54.4433
103		54.4796
104		54.384
105		54.3898
106		54.4336
107		54.3356
108		54.4264
109		54.6478
110		54.5542
111		54.5724
112		54.7935
113		54.9024
114		54.8759
115		54.8352
116		54.9072
117		55.0394
118		54.8816
119		54.8523
120		54.7655
121		54.914
122		54.8497
123		54.9359
124		54.9348
125		54.8732
126		54.8164
127		54.8749
128		54.5709
129		54.564
130		54.5253
131		54.3141
132		54.345
133		54.3179
134		54.3177
135		54.4829
136		54.3114
150		54.4647
151		54.4147
152		54.3518
153		54.5526
154		54.6015
155		54.3795
156		54.4037
157		54.6376
158		54.6226
159		54.4169
160		54.4261
161		54.5957
162		54.5232
163		54.4457
164		54.4837
165		54.6689
166		54.5212
167		54.5203
168		54.6733
169		54.6625
170		54.3843
197		54.4252
198		54.479
199		54.5716
200		54.5242
201		54.3728
202		54.3913
203		54.6327
204		54.6944
205		54.575
206		54.5199
207		54.8082
208		54.9403
209		54.7613
210		54.578
211		54.8652
212		54.8024
213		54.6
214		54.6382
215		54.6415
216		54.5027
217		54.3405
218		54.3948
219		54.4329
220		54.3869
221		54.3554
222		54.4229
223		54.3582
272		54.4018
273		54.3446
274		54.4338
275		54.4479
276		54.289
277		54.5806
278		54.8105
279		55.0151
280		54.5264
281		54.8272
282		55.054
283		54.7904
284		54.608
285		54.7369
286		54.8027
287		54.7323
288		54.482
289		54.5938
290		54.7146
291		54.5227
292		54.4721
293		54.5204
294		54.5116
295		54.4249
296		54.4897
297		54.4259
305		54.412
306		54.4599
307		54.3582
308		54.4276
309		54.5309
310		54.4521
311		54.4161
312		54.7288
313		54.7408
314		54.64
315		54.8364
316		54.8493
317		54.7558
318		55.0068
319		54.7726
320		54.7781
321		54.8075
322		54.7033
323		54.5962
324		54.7598
325		54.7875
326		54.5681
327		54.7238
328		54.575
329		54.4973
330		54.1816
331		54.3233
332		54.4756
333		54.2599
334		54.2369
335		54.3073
336		54.423
