# Supplementary material for: Unifying view of mechanical and functional hotspots across class A GPCRs
Source: PLoS Comput Biol. 2017 Feb 3;13(2):e1005381. doi: 10.1371/journal.pcbi.1005381 (PMC5315405; doi:10.1371/journal.pcbi.1005381)
Supplement: S1 Additional Data — Contains all PDB structures used for the analysis, annotated with the GPCRdb numbering scheme. For each receptor, a decomposition into quasi-rigid domains is provided, along with the corresponding single-receptor bridging score. (ZIP) [file pcbi.1005381.s003.zip › SI_additional_data/M2muscarinic/structures/3UON_CA_GPCRDB.pdb]

ATOM      2  CA  THR A  20      20.989  20.462 -20.321  1.00                 C  
ATOM      9  CA  PHE A  21      23.245  23.387 -19.356  1.00                 C  
ATOM     20  CA  GLU A  22      21.631  23.648 -15.918  1.00                 C  
ATOM     29  CA  VAL A  23      23.081  20.300 -14.805  1.00  1.32           C  
ATOM     36  CA  VAL A  24      25.230  21.745 -12.002  1.00  1.33           C  
ATOM     43  CA  PHE A  25      22.075  22.937 -10.219  1.00  1.34           C  
ATOM     54  CA  ILE A  26      20.418  19.513 -10.192  1.00  1.35           C  
ATOM     62  CA  VAL A  27      23.642  17.850  -9.045  1.00  1.36           C  
ATOM     69  CA  LEU A  28      24.018  20.320  -6.176  1.00  1.37           C  
ATOM     77  CA  VAL A  29      20.405  19.911  -5.046  1.00  1.38           C  
ATOM     84  CA  ALA A  30      20.303  16.114  -5.268  1.00  1.39           C  
ATOM     89  CA  GLY A  31      23.829  15.970  -3.857  1.00  1.40           C  
ATOM     93  CA  SER A  32      22.907  18.132  -0.872  1.00  1.41           C  
ATOM     99  CA  LEU A  33      19.706  16.187  -0.267  1.00  1.42           C  
ATOM    107  CA  SER A  34      21.628  12.908  -0.330  1.00  1.43           C  
ATOM    113  CA  LEU A  35      24.188  14.426   2.032  1.00  1.44           C  
ATOM    121  CA  VAL A  36      21.546  15.543   4.529  1.00  1.45           C  
ATOM    128  CA  THR A  37      20.048  12.053   4.416  1.00  1.46           C  
ATOM    135  CA  ILE A  38      23.296  10.165   5.027  1.00  1.47           C  
ATOM    143  CA  ILE A  39      24.663  12.426   7.769  1.00  1.48           C  
ATOM    151  CA  GLY A  40      21.192  12.500   9.315  1.00  1.49           C  
ATOM    155  CA  ASN A  41      20.729   8.752   9.709  1.00  1.50           C  
ATOM    163  CA  ILE A  42      24.353   8.111  10.624  1.00  1.51           C  
ATOM    171  CA  LEU A  43      23.746  10.792  13.251  1.00  1.52           C  
ATOM    179  CA  VAL A  44      20.796   8.769  14.555  1.00  1.53           C  
ATOM    186  CA  MET A  45      22.610   5.426  14.542  1.00  1.54           C  
ATOM    194  CA  VAL A  46      25.495   7.067  16.399  1.00  1.55           C  
ATOM    201  CA  SER A  47      23.191   8.963  18.767  1.00  1.56           C  
ATOM    207  CA  ILE A  48      21.681   5.637  19.847  1.00  1.57           C  
ATOM    215  CA  LYS A  49      24.975   3.741  20.046  1.00  1.58           C  
ATOM    224  CA  VAL A  50      26.737   6.430  22.089  1.00  1.59           C  
ATOM    231  CA  ASN A  51      23.912   7.437  24.445  1.00                 C  
ATOM    239  CA  ARG A  52      22.653   4.917  27.005  1.00                 C  
ATOM    250  CA  HIS A  53      19.495   6.993  27.516  1.00                 C  
ATOM    260  CA  LEU A  54      18.545   6.426  23.865  1.00                 C  
ATOM    268  CA  GLN A  55      19.079   2.663  24.031  1.00                 C  
ATOM    277  CA  THR A  56      15.578   1.147  23.949  1.00                 C  
ATOM    284  CA  VAL A  57      13.797  -1.543  21.911  1.00  2.38           C  
ATOM    291  CA  ASN A  58      11.747   1.218  20.283  1.00  2.39           C  
ATOM    299  CA  ASN A  59      14.987   2.929  19.295  1.00  2.40           C  
ATOM    307  CA  TYR A  60      16.289  -0.390  17.988  1.00  2.41           C  
ATOM    319  CA  PHE A  61      13.447  -0.229  15.487  1.00  2.42           C  
ATOM    330  CA  LEU A  62      14.425   3.346  14.653  1.00  2.43           C  
ATOM    338  CA  PHE A  63      17.991   2.081  14.336  1.00  2.44           C  
ATOM    349  CA  SER A  64      16.900  -0.420  11.701  1.00  2.45           C  
ATOM    355  CA  LEU A  65      14.890   2.272   9.918  1.00  2.46           C  
ATOM    363  CA  ALA A  66      17.968   4.512  10.010  1.00  2.47           C  
ATOM    368  CA  CYS A  67      20.039   1.800   8.330  1.00  2.48           C  
ATOM    374  CA  ALA A  68      17.547   1.350   5.503  1.00  2.49           C  
ATOM    379  CA  ASP A  69      17.227   5.121   5.121  1.00  2.50           C  
ATOM    387  CA  LEU A  70      21.014   5.478   5.108  1.00  2.51           C  
ATOM    395  CA  ILE A  71      21.359   3.055   2.191  1.00  2.52           C  
ATOM    403  CA  ILE A  72      18.661   4.983   0.318  1.00  2.53           C  
ATOM    411  CA  GLY A  73      20.696   8.159   0.783  1.00  2.54           C  
ATOM    415  CA  VAL A  74      23.991   6.671  -0.382  1.00  2.55           C  
ATOM    422  CA  PHE A  75      22.779   4.403  -3.199  1.00                 C  
ATOM    433  CA  SER A  76      19.175   4.864  -4.360  1.00  2.56           C  
ATOM    439  CA  MET A  77      19.128   8.676  -4.449  1.00  2.57           C  
ATOM    447  CA  ASN A  78      22.540   9.080  -6.095  1.00  2.58           C  
ATOM    455  CA  LEU A  79      22.202   6.382  -8.770  1.00  2.59           C  
ATOM    463  CA  TYR A  80      18.637   7.442  -9.578  1.00  2.60           C  
ATOM    475  CA  THR A  81      19.801  11.033 -10.032  1.00  2.61           C  
ATOM    482  CA  LEU A  82      22.524   9.800 -12.387  1.00  2.62           C  
ATOM    490  CA  TYR A  83      19.936   7.798 -14.316  1.00  2.63           C  
ATOM    502  CA  THR A  84      17.562  10.763 -14.653  1.00  2.64           C  
ATOM    509  CA  VAL A  85      20.046  13.551 -15.426  1.00  2.65           C  
ATOM    516  CA  ILE A  86      21.931  11.561 -18.061  1.00                 C  
ATOM    524  CA  GLY A  87      18.754  10.302 -19.741  1.00                 C  
ATOM    528  CA  TYR A  88      19.760   6.634 -19.670  1.00                 C  
ATOM    540  CA  TRP A  89      21.625   3.968 -17.685  1.00                 C  
ATOM    554  CA  PRO A  90      25.415   3.960 -18.253  1.00                 C  
ATOM    561  CA  LEU A  91      26.465   1.521 -15.512  1.00                 C  
ATOM    569  CA  GLY A  92      25.430  -1.835 -16.999  1.00                 C  
ATOM    573  CA  PRO A  93      22.969  -4.676 -16.266  1.00  3.22           C  
ATOM    580  CA  VAL A  94      24.658  -6.260 -13.233  1.00  3.23           C  
ATOM    587  CA  VAL A  95      24.967  -3.029 -11.230  1.00  3.24           C  
ATOM    594  CA  CYS A  96      21.465  -2.178 -12.412  1.00  3.25           C  
ATOM    600  CA  ASP A  97      20.074  -5.387 -10.920  1.00  3.26           C  
ATOM    608  CA  LEU A  98      21.921  -4.899  -7.629  1.00  3.27           C  
ATOM    616  CA  TRP A  99      20.623  -1.331  -7.451  1.00  3.28           C  
ATOM    630  CA  LEU A 100      16.983  -2.351  -7.903  1.00  3.29           C  
ATOM    638  CA  ALA A 101      17.275  -5.299  -5.522  1.00  3.30           C  
ATOM    643  CA  LEU A 102      18.847  -3.093  -2.861  1.00  3.31           C  
ATOM    651  CA  ASP A 103      16.157  -0.428  -3.286  1.00  3.32           C  
ATOM    659  CA  TYR A 104      13.196  -2.820  -3.110  1.00  3.33           C  
ATOM    671  CA  VAL A 105      14.760  -5.018  -0.420  1.00  3.34           C  
ATOM    678  CA  VAL A 106      15.378  -2.099   1.943  1.00  3.35           C  
ATOM    685  CA  SER A 107      11.994  -0.560   1.122  1.00  3.36           C  
ATOM    691  CA  ASN A 108      10.312  -3.835   2.104  1.00  3.37           C  
ATOM    699  CA  ALA A 109      12.434  -3.948   5.254  1.00  3.38           C  
ATOM    704  CA  SER A 110      11.202  -0.454   6.091  1.00  3.39           C  
ATOM    710  CA  VAL A 111       7.508  -1.299   5.701  1.00  3.40           C  
ATOM    717  CA  MET A 112       7.932  -4.492   7.730  1.00  3.41           C  
ATOM    725  CA  ASN A 113       9.607  -2.490  10.491  1.00  3.42           C  
ATOM    733  CA  LEU A 114       6.537  -0.261  10.497  1.00  3.43           C  
ATOM    741  CA  LEU A 115       4.509  -3.463  10.808  1.00  3.44           C  
ATOM    749  CA  ILE A 116       6.599  -4.709  13.731  1.00  3.45           C  
ATOM    757  CA  ILE A 117       6.216  -1.358  15.489  1.00  3.46           C  
ATOM    765  CA  SER A 118       2.465  -1.619  14.907  1.00  3.47           C  
ATOM    771  CA  PHE A 119       2.264  -5.117  16.387  1.00  3.48           C  
ATOM    782  CA  ASP A 120       4.386  -3.950  19.314  1.00  3.49           C  
ATOM    790  CA  ARG A 121       1.964  -1.107  20.059  1.00  3.50           C  
ATOM    801  CA  TYR A 122      -1.006  -3.451  19.717  1.00  3.51           C  
ATOM    813  CA  PHE A 123       0.294  -5.947  22.273  1.00  3.52           C  
ATOM    824  CA  CYS A 124       1.518  -3.207  24.626  1.00  3.53           C  
ATOM    830  CA  VAL A 125      -1.930  -1.615  24.587  1.00  3.54           C  
ATOM    837  CA  THR A 126      -3.965  -4.837  24.564  1.00  3.55           C  
ATOM    844  CA  LYS A 127      -1.887  -6.857  27.046  1.00                 C  
ATOM    853  CA  PRO A 128      -0.650  -4.302  29.636  1.00                 C  
ATOM    860  CA  LEU A 129       0.210  -6.905  32.283  1.00                 C  
ATOM    868  CA  THR A 130       1.629  -9.884  30.400  1.00                 C  
ATOM    875  CA  TYR A 131       3.213  -8.487  27.244  1.00                 C  
ATOM    887  CA  PRO A 132       5.462  -5.548  28.227  1.00                 C  
ATOM    894  CA  VAL A 133       7.584  -7.813  30.450  1.00                 C  
ATOM    901  CA  LYS A 134       8.656 -10.034  27.544  1.00                 C  
ATOM    910  CA  ARG A 135       9.852  -7.132  25.379  1.00                 C  
ATOM    921  CA  THR A 136      13.633  -7.582  25.421  1.00                 C  
ATOM    928  CA  THR A 137      16.591  -6.456  23.303  1.00  4.39           C  
ATOM    935  CA  LYS A 138      16.878 -10.059  22.112  1.00  4.40           C  
ATOM    944  CA  MET A 139      13.313 -10.358  20.806  1.00  4.41           C  
ATOM    952  CA  ALA A 140      13.845  -7.016  19.080  1.00  4.42           C  
ATOM    957  CA  GLY A 141      17.062  -7.997  17.296  1.00  4.43           C  
ATOM    961  CA  MET A 142      15.407 -11.234  16.192  1.00  4.44           C  
ATOM    969  CA  MET A 143      12.302  -9.521  14.809  1.00  4.45           C  
ATOM    977  CA  ILE A 144      14.557  -7.054  13.000  1.00  4.46           C  
ATOM    985  CA  ALA A 145      16.648  -9.963  11.743  1.00  4.47           C  
ATOM    990  CA  ALA A 146      13.534 -11.707  10.436  1.00  4.48           C  
ATOM    995  CA  ALA A 147      12.390  -8.487   8.760  1.00  4.49           C  
ATOM   1000  CA  TRP A 148      15.596  -7.912   6.798  1.00  4.50           C  
ATOM   1014  CA  VAL A 149      16.201 -11.570   5.960  1.00  4.51           C  
ATOM   1021  CA  LEU A 150      12.589 -12.142   4.917  1.00  4.52           C  
ATOM   1029  CA  SER A 151      12.456  -8.991   2.780  1.00  4.53           C  
ATOM   1035  CA  PHE A 152      15.702  -9.930   1.028  1.00  4.54           C  
ATOM   1046  CA  ILE A 153      14.494 -13.480   0.382  1.00  4.55           C  
ATOM   1054  CA  LEU A 154      11.375 -12.090  -1.310  1.00  4.56           C  
ATOM   1062  CA  TRP A 155      12.828  -9.393  -3.567  1.00  4.57           C  
ATOM   1076  CA  ALA A 156      16.517 -10.154  -4.185  1.00  4.58           C  
ATOM   1081  CA  PRO A 157      16.222 -13.600  -5.838  1.00  4.59           C  
ATOM   1088  CA  ALA A 158      13.261 -12.646  -8.034  1.00  4.60           C  
ATOM   1093  CA  ILE A 159      14.776  -9.328  -9.139  1.00  4.61           C  
ATOM   1101  CA  LEU A 160      18.262 -10.605 -10.009  1.00                 C  
ATOM   1109  CA  PHE A 161      17.465 -14.069 -11.326  1.00                 C  
ATOM   1120  CA  TRP A 162      14.125 -13.516 -13.079  1.00                 C  
ATOM   1134  CA  GLN A 163      15.958 -13.147 -16.392  1.00                 C  
ATOM   1143  CA  PHE A 164      17.597 -16.549 -15.971  1.00                 C  
ATOM   1154  CA  ILE A 165      14.295 -18.083 -14.853  1.00                 C  
ATOM   1162  CA  VAL A 166      12.534 -17.007 -18.048  1.00                 C  
ATOM   1169  CA  GLY A 167      15.784 -17.384 -19.984  1.00                 C  
ATOM   1173  CA  VAL A 168      15.722 -13.938 -21.586  1.00                 C  
ATOM   1180  CA  ARG A 169      16.472 -10.379 -20.451  1.00                 C  
ATOM   1191  CA  THR A 170      13.868  -7.790 -21.452  1.00                 C  
ATOM   1198  CA  VAL A 171      15.864  -4.907 -19.976  1.00                 C  
ATOM   1205  CA  GLU A 172      18.097  -3.099 -22.478  1.00                 C  
ATOM   1214  CA  ASP A 173      21.557  -1.602 -21.954  1.00                 C  
ATOM   1222  CA  GLY A 174      20.526   2.021 -21.427  1.00                 C  
ATOM   1226  CA  GLU A 175      17.562   1.352 -19.160  1.00                 C  
ATOM   1235  CA  CYS A 176      17.080  -0.019 -15.648  1.00                 C  
ATOM   1241  CA  TYR A 177      13.849  -1.548 -14.343  1.00                 C  
ATOM   1253  CA  ILE A 178      12.305  -4.675 -12.809  1.00                 C  
ATOM   1261  CA  GLN A 179      11.735  -7.172 -15.618  1.00                 C  
ATOM   1270  CA  PHE A 180       8.495  -8.838 -14.495  1.00                 C  
ATOM   1281  CA  PHE A 181       7.103  -5.345 -13.902  1.00                 C  
ATOM   1292  CA  SER A 182       6.866  -4.970 -17.685  1.00                 C  
ATOM   1298  CA  ASN A 183       3.231  -5.992 -17.283  1.00                 C  
ATOM   1306  CA  ALA A 184       1.303  -3.249 -15.475  1.00  5.37           C  
ATOM   1311  CA  ALA A 185      -1.130  -5.698 -13.871  1.00  5.38           C  
ATOM   1316  CA  VAL A 186       1.724  -7.569 -12.182  1.00  5.39           C  
ATOM   1323  CA  THR A 187       3.208  -4.290 -10.948  1.00  5.40           C  
ATOM   1330  CA  PHE A 188      -0.112  -3.199  -9.450  1.00  5.41           C  
ATOM   1341  CA  GLY A 189      -0.655  -6.626  -7.915  1.00  5.42           C  
ATOM   1345  CA  THR A 190       2.775  -6.393  -6.320  1.00  5.43           C  
ATOM   1352  CA  ALA A 191       2.003  -2.893  -5.032  1.00  5.44           C  
ATOM   1357  CA  ILE A 192      -1.112  -4.201  -3.284  1.00  5.45           C  
ATOM   1365  CA  ALA A 193       0.685  -7.097  -1.590  1.00  5.46           C  
ATOM   1370  CA  ALA A 194       3.827  -5.126  -0.720  1.00                 C  
ATOM   1375  CA  PHE A 195       2.343  -1.731   0.136  1.00  5.47           C  
ATOM   1386  CA  TYR A 196      -1.457  -1.583   0.320  1.00  5.48           C  
ATOM   1398  CA  LEU A 197      -2.159  -4.625   2.507  1.00  5.49           C  
ATOM   1406  CA  PRO A 198       0.441  -3.824   5.181  1.00  5.50           C  
ATOM   1413  CA  VAL A 199      -1.011  -0.301   5.276  1.00  5.51           C  
ATOM   1420  CA  ILE A 200      -4.528  -1.707   5.630  1.00  5.52           C  
ATOM   1428  CA  ILE A 201      -3.410  -4.005   8.443  1.00  5.53           C  
ATOM   1436  CA  MET A 202      -1.573  -1.176  10.201  1.00  5.54           C  
ATOM   1444  CA  THR A 203      -4.790   0.827   9.912  1.00  5.55           C  
ATOM   1451  CA  VAL A 204      -6.966  -1.893  11.442  1.00  5.56           C  
ATOM   1458  CA  LEU A 205      -4.798  -2.680  14.472  1.00  5.57           C  
ATOM   1466  CA  TYR A 206      -4.192   1.024  15.084  1.00  5.58           C  
ATOM   1478  CA  TRP A 207      -7.967   1.336  14.962  1.00  5.59           C  
ATOM   1492  CA  HIS A 208      -8.072  -1.221  17.778  1.00  5.60           C  
ATOM   1502  CA  ILE A 209      -5.238   0.604  19.548  1.00  5.61           C  
ATOM   1510  CA  SER A 210      -7.346   3.757  19.305  1.00  5.62           C  
ATOM   1516  CA  ARG A 211     -10.437   2.025  20.691  1.00  5.63           C  
ATOM   1527  CA  ALA A 212      -8.481   0.675  23.657  1.00  5.64           C  
ATOM   1532  CA  SER A 213      -6.670   3.932  24.452  1.00  5.65           C  
ATOM   1538  CA  LYS A 214      -9.508   6.468  24.057  1.00                 C  
ATOM   1547  CA  SER A 215      -9.194   7.361  27.737  1.00                 C  
ATOM   1553  CA  ARG A 216      -5.505   6.496  28.015  1.00                 C  
ATOM   1558  CA  ILE A 217      -4.383   5.421  31.482  1.00                 C  
ATOM   2815  CA  PRO A 377      -5.501  12.371  35.278  1.00                 C  
ATOM   2822  CA  PRO A 378      -3.752  11.794  31.906  1.00                 C  
ATOM   2829  CA  PRO A 379      -0.069  12.859  31.518  1.00                 C  
ATOM   2836  CA  SER A 380      -1.107  15.834  29.341  1.00                 C  
ATOM   2842  CA  ARG A 381       2.030  15.156  27.290  1.00  6.29           C  
ATOM   2853  CA  GLU A 382       1.920  12.062  25.076  1.00  6.30           C  
ATOM   2862  CA  LYS A 383       4.664   9.426  25.150  1.00  6.31           C  
ATOM   2871  CA  LYS A 384       7.790   9.991  23.062  1.00  6.32           C  
ATOM   2880  CA  VAL A 385       7.209   6.574  21.496  1.00  6.33           C  
ATOM   2887  CA  THR A 386       3.609   7.228  20.419  1.00  6.34           C  
ATOM   2894  CA  ARG A 387       4.514  10.778  19.436  1.00  6.35           C  
ATOM   2905  CA  THR A 388       7.328   9.527  17.201  1.00  6.36           C  
ATOM   2912  CA  ILE A 389       5.380   6.591  15.778  1.00  6.37           C  
ATOM   2920  CA  LEU A 390       2.574   8.864  14.580  1.00  6.38           C  
ATOM   2928  CA  ALA A 391       4.935  11.174  12.688  1.00  6.39           C  
ATOM   2933  CA  ILE A 392       6.697   8.183  11.141  1.00  6.40           C  
ATOM   2941  CA  LEU A 393       3.409   6.814   9.814  1.00  6.41           C  
ATOM   2949  CA  LEU A 394       2.181  10.170   8.511  1.00  6.42           C  
ATOM   2957  CA  ALA A 395       5.477  10.741   6.707  1.00  6.43           C  
ATOM   2962  CA  PHE A 396       5.463   7.190   5.338  1.00  6.44           C  
ATOM   2973  CA  ILE A 397       1.914   7.289   3.970  1.00  6.45           C  
ATOM   2981  CA  ILE A 398       2.033  10.860   2.626  1.00  6.46           C  
ATOM   2989  CA  THR A 399       5.285  10.208   0.740  1.00  6.47           C  
ATOM   2996  CA  TRP A 400       4.552   6.699  -0.557  1.00  6.48           C  
ATOM   3010  CA  ALA A 401       0.868   7.123  -1.472  1.00  6.49           C  
ATOM   3015  CA  PRO A 402       1.569   9.450  -4.432  1.00  6.50           C  
ATOM   3022  CA  TYR A 403       3.801   6.870  -6.111  1.00  6.51           C  
ATOM   3034  CA  ASN A 404       1.542   3.901  -5.378  1.00  6.52           C  
ATOM   3042  CA  VAL A 405      -1.664   5.646  -6.440  1.00  6.53           C  
ATOM   3049  CA  MET A 406       0.396   6.511  -9.513  1.00  6.54           C  
ATOM   3057  CA  VAL A 407       0.785   2.787 -10.127  1.00  6.55           C  
ATOM   3064  CA  LEU A 408      -2.949   2.233  -9.618  1.00  6.56           C  
ATOM   3072  CA  ILE A 409      -3.859   4.920 -12.155  1.00  6.57           C  
ATOM   3080  CA  ASN A 410      -1.190   3.571 -14.508  1.00  6.58           C  
ATOM   3088  CA  THR A 411      -3.100   0.292 -14.635  1.00  6.59           C  
ATOM   3095  CA  PHE A 412      -5.916   1.603 -16.832  1.00  6.60           C  
ATOM   3106  CA  CYS A 413      -4.184   4.660 -18.287  1.00                 C  
ATOM   3112  CA  ALA A 414      -0.424   4.833 -18.840  1.00                 C  
ATOM   3117  CA  PRO A 415      -0.272   8.088 -20.866  1.00                 C  
ATOM   3124  CA  CYS A 416      -2.083   9.904 -18.029  1.00                 C  
ATOM   3130  CA  ILE A 417       1.090   9.787 -15.927  1.00                 C  
ATOM   3138  CA  PRO A 418       3.984  11.727 -17.524  1.00                 C  
ATOM   3145  CA  ASN A 419       7.622  10.933 -16.730  1.00  7.31           C  
ATOM   3153  CA  THR A 420       8.116  14.128 -14.704  1.00  7.32           C  
ATOM   3160  CA  VAL A 421       5.325  12.867 -12.454  1.00  7.33           C  
ATOM   3167  CA  TRP A 422       6.990   9.491 -11.901  1.00  7.34           C  
ATOM   3181  CA  THR A 423      10.190  11.338 -11.014  1.00  7.35           C  
ATOM   3188  CA  ILE A 424       8.340  13.356  -8.385  1.00  7.36           C  
ATOM   3196  CA  GLY A 425       6.803  10.179  -7.017  1.00  7.37           C  
ATOM   3200  CA  TYR A 426      10.269   8.633  -6.746  1.00  7.38           C  
ATOM   3212  CA  TRP A 427      11.781  11.598  -4.919  1.00  7.39           C  
ATOM   3226  CA  LEU A 428       8.909  11.699  -2.447  1.00  7.40           C  
ATOM   3234  CA  CYS A 429       9.489   8.064  -1.496  1.00  7.41           C  
ATOM   3240  CA  TYR A 430      13.186   8.894  -1.266  1.00  7.42           C  
ATOM   3252  CA  ILE A 431      13.058  12.059   0.855  1.00  7.43           C  
ATOM   3260  CA  ASN A 432      10.891  10.173   3.360  1.00  7.45           C  
ATOM   3268  CA  SER A 433      14.205   8.651   4.380  1.00  7.46           C  
ATOM   3274  CA  THR A 434      15.438  12.211   4.895  1.00  7.47           C  
ATOM   3281  CA  ILE A 435      12.674  13.545   7.150  1.00  7.48           C  
ATOM   3289  CA  ASN A 436      12.847  10.559   9.513  1.00  7.49           C  
ATOM   3297  CA  PRO A 437      15.784  11.834  11.605  1.00  7.50           C  
ATOM   3304  CA  ALA A 438      14.017  15.206  11.571  1.00  7.51           C  
ATOM   3309  CA  CYS A 439      11.003  13.575  13.236  1.00  7.52           C  
ATOM   3315  CA  TYR A 440      13.142  11.855  15.871  1.00  7.53           C  
ATOM   3327  CA  ALA A 441      14.620  15.225  16.813  1.00  7.54           C  
ATOM   3332  CA  LEU A 442      11.264  17.025  16.893  1.00  7.55           C  
ATOM   3340  CA  CYS A 443       9.230  14.311  18.615  1.00  7.56           C  
ATOM   3346  CA  ASN A 444      12.070  13.386  20.969  1.00                 C  
ATOM   3354  CA  ALA A 445      14.147  15.984  22.812  1.00  8.48           C  
ATOM   3359  CA  THR A 446      16.859  13.463  23.700  1.00  8.49           C  
ATOM   3366  CA  PHE A 447      17.657  12.692  20.054  1.00  8.50           C  
ATOM   3377  CA  LYS A 448      17.828  16.395  19.192  1.00  8.51           C  
ATOM   3386  CA  LYS A 449      20.065  17.063  22.201  1.00  8.52           C  
ATOM   3395  CA  THR A 450      22.309  14.138  21.295  1.00  8.53           C  
ATOM   3402  CA  PHE A 451      22.620  15.370  17.707  1.00  8.54           C  
ATOM   3413  CA  LYS A 452      23.482  18.857  18.963  1.00  8.55           C  
ATOM   3422  CA  HIS A 453      26.287  17.464  21.126  1.00  8.56           C  
ATOM   3432  CA  LEU A 454      27.379  15.055  18.381  1.00  8.57           C  
ATOM   3440  CA  LEU A 455      28.103  17.882  15.945  1.00                 C  
ATOM   3448  CA  MET A 456      30.672  19.024  18.505  1.00                 C  
