# Supplementary material for: Unifying view of mechanical and functional hotspots across class A GPCRs
Source: PLoS Comput Biol. 2017 Feb 3;13(2):e1005381. doi: 10.1371/journal.pcbi.1005381 (PMC5315405; doi:10.1371/journal.pcbi.1005381)
Supplement: S1 Additional Data — Contains all PDB structures used for the analysis, annotated with the GPCRdb numbering scheme. For each receptor, a decomposition into quasi-rigid domains is provided, along with the corresponding single-receptor bridging score. (ZIP) [file pcbi.1005381.s003.zip › SI_additional_data/M2muscarinic/structures/4MQS_CA.pdb]

ATOM      2  CA  LYS A  19      -4.205 -37.950 -16.977  1.00144.52           C  
ATOM      7  CA  THR A  20      -7.850 -38.426 -16.012  1.00119.59           C  
ATOM     14  CA  PHE A  21      -6.890 -39.042 -12.383  1.00146.66           C  
ATOM     25  CA  GLU A  22      -5.207 -35.632 -12.258  1.00144.01           C  
ATOM     34  CA  VAL A  23      -8.373 -33.542 -12.599  1.00145.07           C  
ATOM     41  CA  VAL A  24     -10.192 -35.054  -9.586  1.00151.99           C  
ATOM     48  CA  PHE A  25      -7.259 -34.792  -7.188  1.00118.02           C  
ATOM     59  CA  ILE A  26      -7.306 -31.005  -7.549  1.00 94.08           C  
ATOM     67  CA  VAL A  27     -11.011 -30.695  -6.693  1.00117.78           C  
ATOM     74  CA  LEU A  28     -10.317 -32.965  -3.731  1.00112.58           C  
ATOM     82  CA  VAL A  29      -7.397 -30.902  -2.429  1.00 96.16           C  
ATOM     89  CA  ALA A  30      -8.844 -27.439  -3.104  1.00116.16           C  
ATOM     94  CA  GLY A  31     -12.337 -28.556  -2.151  1.00100.17           C  
ATOM     98  CA  SER A  32     -11.250 -30.128   1.127  1.00 81.21           C  
ATOM    104  CA  LEU A  33      -9.082 -27.097   1.860  1.00 93.43           C  
ATOM    112  CA  SER A  34     -12.076 -24.812   1.350  1.00103.54           C  
ATOM    118  CA  LEU A  35     -14.094 -27.178   3.540  1.00112.82           C  
ATOM    126  CA  VAL A  36     -11.508 -27.116   6.322  1.00 72.93           C  
ATOM    133  CA  THR A  37     -11.378 -23.329   5.982  1.00 96.31           C  
ATOM    140  CA  ILE A  38     -15.090 -22.723   6.534  1.00115.53           C  
ATOM    148  CA  ILE A  39     -15.337 -25.376   9.259  1.00 80.87           C  
ATOM    156  CA  GLY A  40     -12.431 -23.763  11.103  1.00101.48           C  
ATOM    160  CA  ASN A  41     -13.762 -20.214  11.003  1.00109.33           C  
ATOM    168  CA  ILE A  42     -17.260 -21.443  11.906  1.00 98.41           C  
ATOM    176  CA  LEU A  43     -15.700 -23.077  14.955  1.00 68.76           C  
ATOM    184  CA  VAL A  44     -14.105 -19.726  15.753  1.00105.50           C  
ATOM    191  CA  MET A  45     -17.386 -17.778  15.545  1.00125.42           C  
ATOM    199  CA  VAL A  46     -19.276 -20.502  17.439  1.00 91.74           C  
ATOM    206  CA  SER A  47     -16.642 -20.919  20.161  1.00 96.97           C  
ATOM    212  CA  ILE A  48     -16.671 -17.156  20.710  1.00106.89           C  
ATOM    220  CA  LYS A  49     -20.463 -16.846  20.959  1.00123.08           C  
ATOM    229  CA  VAL A  50     -20.699 -19.944  23.188  1.00133.38           C  
ATOM    236  CA  ASN A  51     -17.787 -19.307  25.556  1.00148.11           C  
ATOM    244  CA  ARG A  52     -18.361 -16.118  27.551  1.00174.19           C  
ATOM    249  CA  HIS A  53     -14.812 -16.045  28.944  1.00143.52           C  
ATOM    254  CA  LEU A  54     -13.102 -15.505  25.577  1.00151.61           C  
ATOM    262  CA  GLN A  55     -15.618 -12.783  24.698  1.00114.06           C  
ATOM    271  CA  THR A  56     -13.122  -9.972  25.234  1.00116.58           C  
ATOM    278  CA  VAL A  57     -12.824  -6.891  23.003  1.00115.44           C  
ATOM    285  CA  ASN A  58      -9.722  -8.414  21.391  1.00152.99           C  
ATOM    293  CA  ASN A  59     -11.828 -11.341  20.171  1.00113.91           C  
ATOM    301  CA  TYR A  60     -14.419  -9.172  18.413  1.00127.79           C  
ATOM    313  CA  PHE A  61     -11.700  -8.445  15.884  1.00 91.13           C  
ATOM    324  CA  LEU A  62     -11.225 -12.209  15.716  1.00111.87           C  
ATOM    332  CA  PHE A  63     -14.952 -12.516  15.071  1.00 92.66           C  
ATOM    343  CA  SER A  64     -14.914 -10.056  12.174  1.00 91.52           C  
ATOM    349  CA  LEU A  65     -11.779 -11.773  10.891  1.00113.83           C  
ATOM    357  CA  ALA A  66     -13.359 -15.233  11.044  1.00 72.85           C  
ATOM    362  CA  CYS A  67     -16.410 -13.818   9.250  1.00 87.97           C  
ATOM    368  CA  ALA A  68     -14.360 -12.464   6.350  1.00 95.25           C  
ATOM    373  CA  ASP A  69     -12.410 -15.724   6.244  1.00 76.61           C  
ATOM    381  CA  LEU A  70     -15.730 -17.581   6.210  1.00 75.82           C  
ATOM    389  CA  ILE A  71     -17.119 -15.700   3.207  1.00 54.37           C  
ATOM    397  CA  ILE A  72     -13.716 -16.176   1.565  1.00 61.54           C  
ATOM    405  CA  GLY A  73     -13.746 -19.824   2.567  1.00 71.62           C  
ATOM    409  CA  VAL A  74     -17.132 -20.711   1.104  1.00 91.04           C  
ATOM    416  CA  PHE A  75     -17.489 -18.402  -1.907  1.00 99.57           C  
ATOM    427  CA  SER A  76     -14.109 -17.278  -3.240  1.00 81.39           C  
ATOM    433  CA  MET A  77     -12.413 -20.654  -2.818  1.00 99.79           C  
ATOM    441  CA  ASN A  78     -15.099 -22.747  -4.498  1.00 99.75           C  
ATOM    449  CA  LEU A  79     -15.773 -20.373  -7.385  1.00116.68           C  
ATOM    457  CA  TYR A  80     -12.042 -20.187  -8.098  1.00109.31           C  
ATOM    469  CA  THR A  81     -11.929 -23.976  -7.774  1.00 92.53           C  
ATOM    476  CA  LEU A  82     -14.604 -24.110 -10.471  1.00 94.72           C  
ATOM    484  CA  TYR A  83     -12.845 -21.489 -12.631  1.00 97.52           C  
ATOM    496  CA  THR A  84      -9.592 -23.452 -12.532  1.00110.49           C  
ATOM    503  CA  VAL A  85     -11.029 -26.951 -12.880  1.00 94.92           C  
ATOM    510  CA  ILE A  86     -13.266 -26.156 -15.865  1.00 88.79           C  
ATOM    518  CA  GLY A  87     -10.646 -24.284 -17.866  1.00 92.25           C  
ATOM    522  CA  TYR A  88     -12.681 -21.093 -18.111  1.00 99.24           C  
ATOM    534  CA  TRP A  89     -15.300 -18.945 -16.366  1.00104.50           C  
ATOM    548  CA  PRO A  90     -18.676 -20.189 -17.668  1.00121.25           C  
ATOM    555  CA  LEU A  91     -20.938 -18.226 -15.330  1.00103.75           C  
ATOM    563  CA  GLY A  92     -21.059 -14.962 -17.316  1.00 75.86           C  
ATOM    567  CA  PRO A  93     -19.840 -11.335 -17.002  1.00102.68           C  
ATOM    574  CA  VAL A  94     -22.377 -10.405 -14.317  1.00142.48           C  
ATOM    581  CA  VAL A  95     -21.320 -12.943 -11.682  1.00 87.23           C  
ATOM    588  CA  CYS A  96     -17.702 -12.599 -12.801  1.00 93.27           C  
ATOM    594  CA  ASP A  97     -17.746  -8.907 -11.915  1.00113.10           C  
ATOM    602  CA  LEU A  98     -19.744  -9.829  -8.817  1.00110.76           C  
ATOM    610  CA  TRP A  99     -17.513 -12.676  -7.595  1.00 74.31           C  
ATOM    624  CA  LEU A 100     -14.368 -10.632  -8.154  1.00106.33           C  
ATOM    632  CA  ALA A 101     -15.773  -7.565  -6.394  1.00 78.65           C  
ATOM    637  CA  LEU A 102     -16.885  -9.698  -3.440  1.00 78.41           C  
ATOM    645  CA  ASP A 103     -13.627 -11.663  -3.192  1.00 80.12           C  
ATOM    653  CA  TYR A 104     -11.350  -8.620  -3.440  1.00 81.24           C  
ATOM    665  CA  VAL A 105     -13.468  -6.624  -0.980  1.00 94.01           C  
ATOM    672  CA  VAL A 106     -13.660  -9.312   1.720  1.00 66.15           C  
ATOM    679  CA  SER A 107      -9.978 -10.272   1.299  1.00 83.82           C  
ATOM    685  CA  ASN A 108      -9.017  -6.630   1.703  1.00 87.71           C  
ATOM    693  CA  ALA A 109     -11.363  -6.740   4.699  1.00 71.37           C  
ATOM    698  CA  SER A 110      -9.382  -9.672   6.111  1.00 86.17           C  
ATOM    704  CA  VAL A 111      -6.140  -7.738   5.709  1.00 93.87           C  
ATOM    711  CA  MET A 112      -7.539  -4.550   7.271  1.00122.92           C  
ATOM    719  CA  ASN A 113      -8.790  -6.747  10.113  1.00 95.03           C  
ATOM    727  CA  LEU A 114      -5.324  -8.163  10.739  1.00 74.62           C  
ATOM    735  CA  LEU A 115      -3.984  -4.616  10.567  1.00 98.37           C  
ATOM    743  CA  ILE A 116      -6.467  -3.278  13.104  1.00 77.37           C  
ATOM    751  CA  ILE A 117      -5.665  -6.273  15.320  1.00 79.83           C  
ATOM    759  CA  SER A 118      -2.014  -5.291  15.074  1.00 87.10           C  
ATOM    765  CA  PHE A 119      -2.826  -1.722  16.132  1.00 76.94           C  
ATOM    776  CA  ASP A 120      -4.978  -2.970  18.999  1.00107.01           C  
ATOM    784  CA  ARG A 121      -2.243  -5.262  20.311  1.00 91.04           C  
ATOM    795  CA  TYR A 122       0.305  -2.437  20.036  1.00 95.35           C  
ATOM    807  CA  PHE A 123      -1.841  -0.136  22.163  1.00104.93           C  
ATOM    818  CA  CYS A 124      -2.565  -2.965  24.614  1.00 93.98           C  
ATOM    824  CA  VAL A 125       1.175  -3.373  25.037  1.00 72.33           C  
ATOM    831  CA  THR A 126       2.409   0.244  25.180  1.00103.50           C  
ATOM    838  CA  LYS A 127      -0.510   1.461  27.298  1.00107.29           C  
ATOM    843  CA  PRO A 128      -0.682  -1.538  29.656  1.00 94.85           C  
ATOM    850  CA  LEU A 129      -3.385  -0.368  32.093  1.00 99.83           C  
ATOM    858  CA  THR A 130      -5.035   2.680  30.533  1.00126.37           C  
ATOM    865  CA  TYR A 131      -5.960   1.539  27.020  1.00132.13           C  
ATOM    877  CA  PRO A 132      -7.585  -1.829  27.865  1.00109.25           C  
ATOM    884  CA  VAL A 133     -10.039  -0.013  30.151  1.00129.06           C  
ATOM    891  CA  LYS A 134     -10.505   3.077  27.946  1.00141.05           C  
ATOM    896  CA  ARG A 135     -11.163   0.945  24.852  1.00138.01           C  
ATOM    907  CA  THR A 136     -14.828  -0.075  24.712  1.00150.47           C  
ATOM    914  CA  THR A 137     -16.847  -2.495  22.562  1.00141.84           C  
ATOM    921  CA  LYS A 138     -18.303   0.416  20.591  1.00124.87           C  
ATOM    926  CA  MET A 139     -14.785   1.325  19.484  1.00116.21           C  
ATOM    934  CA  ALA A 140     -14.206  -2.260  18.316  1.00113.01           C  
ATOM    939  CA  GLY A 141     -17.392  -2.278  16.247  1.00120.79           C  
ATOM    943  CA  MET A 142     -16.342   1.097  14.851  1.00128.32           C  
ATOM    951  CA  MET A 143     -12.907  -0.091  13.728  1.00125.53           C  
ATOM    959  CA  ILE A 144     -14.378  -3.266  12.243  1.00118.01           C  
ATOM    967  CA  ALA A 145     -16.960  -1.289  10.278  1.00114.46           C  
ATOM    972  CA  ALA A 146     -14.167   1.081   9.233  1.00106.65           C  
ATOM    977  CA  ALA A 147     -12.133  -1.852   7.926  1.00113.42           C  
ATOM    982  CA  TRP A 148     -14.980  -3.320   5.864  1.00101.48           C  
ATOM    996  CA  VAL A 149     -16.080   0.074   4.560  1.00101.13           C  
ATOM   1003  CA  LEU A 150     -12.565   1.112   3.517  1.00 96.82           C  
ATOM   1011  CA  SER A 151     -11.954  -2.247   1.825  1.00 96.06           C  
ATOM   1017  CA  PHE A 152     -15.235  -1.956  -0.062  1.00119.70           C  
ATOM   1028  CA  ILE A 153     -14.611   1.642  -1.154  1.00 91.78           C  
ATOM   1036  CA  LEU A 154     -11.075   0.869  -2.307  1.00112.26           C  
ATOM   1044  CA  TRP A 155     -12.000  -2.192  -4.354  1.00107.92           C  
ATOM   1058  CA  ALA A 156     -15.674  -2.513  -5.333  1.00109.31           C  
ATOM   1063  CA  PRO A 157     -16.425   0.692  -7.300  1.00 97.40           C  
ATOM   1070  CA  ALA A 158     -13.174   0.418  -9.263  1.00121.55           C  
ATOM   1075  CA  ILE A 159     -13.886  -3.223 -10.121  1.00110.33           C  
ATOM   1083  CA  LEU A 160     -17.417  -3.127 -11.528  1.00126.61           C  
ATOM   1091  CA  PHE A 161     -17.515   0.328 -13.134  1.00 98.88           C  
ATOM   1102  CA  TRP A 162     -14.128   0.003 -14.849  1.00113.36           C  
ATOM   1116  CA  GLN A 163     -15.954  -1.117 -17.985  1.00132.27           C  
ATOM   1125  CA  PHE A 164     -18.575   1.630 -17.878  1.00126.81           C  
ATOM   1136  CA  ILE A 165     -15.841   4.278 -17.721  1.00148.95           C  
ATOM   1141  CA  VAL A 166     -13.591   2.709 -20.365  1.00129.44           C  
ATOM   1148  CA  GLY A 167     -16.587   1.899 -22.563  1.00124.64           C  
ATOM   1152  CA  VAL A 168     -15.541  -1.683 -23.303  1.00124.59           C  
ATOM   1159  CA  ARG A 169     -15.315  -4.862 -21.227  1.00144.54           C  
ATOM   1170  CA  THR A 170     -11.642  -5.767 -21.720  1.00132.12           C  
ATOM   1177  CA  VAL A 171     -12.257  -9.104 -19.981  1.00128.24           C  
ATOM   1184  CA  GLU A 172     -12.085 -12.105 -22.315  1.00112.28           C  
ATOM   1193  CA  ASP A 173     -15.224 -14.210 -22.824  1.00132.59           C  
ATOM   1198  CA  GLY A 174     -13.739 -17.362 -21.312  1.00123.96           C  
ATOM   1202  CA  GLU A 175     -11.582 -15.919 -18.531  1.00109.97           C  
ATOM   1207  CA  CYS A 176     -12.614 -13.780 -15.548  1.00127.95           C  
ATOM   1213  CA  TYR A 177     -10.058 -11.282 -14.227  1.00 87.54           C  
ATOM   1225  CA  ILE A 178      -9.979  -7.682 -13.031  1.00136.94           C  
ATOM   1233  CA  GLN A 179      -9.683  -5.520 -16.128  1.00128.95           C  
ATOM   1242  CA  PHE A 180      -7.842  -2.719 -14.350  1.00114.34           C  
ATOM   1253  CA  PHE A 181      -4.822  -5.060 -14.337  1.00131.60           C  
ATOM   1264  CA  SER A 182      -4.066  -3.952 -17.895  1.00133.27           C  
ATOM   1270  CA  ASN A 183      -3.682  -0.426 -16.513  1.00131.11           C  
ATOM   1278  CA  ALA A 184      -0.651  -0.412 -14.196  1.00116.11           C  
ATOM   1283  CA  ALA A 185      -1.304   3.086 -12.813  1.00 99.84           C  
ATOM   1288  CA  VAL A 186      -4.343   2.000 -10.777  1.00116.94           C  
ATOM   1295  CA  THR A 187      -3.124  -1.559 -10.129  1.00 92.27           C  
ATOM   1302  CA  PHE A 188      -0.093  -0.360  -8.150  1.00104.59           C  
ATOM   1313  CA  GLY A 189      -2.002   2.213  -6.106  1.00133.66           C  
ATOM   1317  CA  THR A 190      -4.718  -0.256  -5.149  1.00123.67           C  
ATOM   1324  CA  ALA A 191      -2.323  -3.128  -4.454  1.00101.93           C  
ATOM   1329  CA  ILE A 192      -0.084  -1.113  -2.112  1.00100.68           C  
ATOM   1337  CA  ALA A 193      -2.988   0.246  -0.058  1.00 92.28           C  
ATOM   1342  CA  ALA A 194      -4.110  -3.363   0.309  1.00 95.04           C  
ATOM   1347  CA  PHE A 195      -0.877  -5.189   1.043  1.00107.17           C  
ATOM   1358  CA  TYR A 196       2.376  -3.220   0.829  1.00 79.43           C  
ATOM   1370  CA  LEU A 197       1.334  -0.257   2.959  1.00 84.13           C  
ATOM   1378  CA  PRO A 198      -0.571  -2.474   5.444  1.00108.25           C  
ATOM   1385  CA  VAL A 199       2.248  -5.033   5.703  1.00 97.43           C  
ATOM   1392  CA  ILE A 200       4.702  -2.183   6.322  1.00 99.46           C  
ATOM   1400  CA  ILE A 201       2.471  -0.830   9.090  1.00103.70           C  
ATOM   1408  CA  MET A 202       1.796  -4.224  10.696  1.00 93.95           C  
ATOM   1416  CA  THR A 203       5.463  -5.230  10.645  1.00 91.37           C  
ATOM   1423  CA  VAL A 204       6.697  -1.885  12.002  1.00 82.50           C  
ATOM   1430  CA  LEU A 205       4.273  -1.624  14.934  1.00 92.12           C  
ATOM   1438  CA  TYR A 206       4.779  -5.320  15.690  1.00 78.18           C  
ATOM   1450  CA  TRP A 207       8.466  -4.419  15.819  1.00105.65           C  
ATOM   1464  CA  HIS A 208       7.515  -1.712  18.301  1.00 91.15           C  
ATOM   1474  CA  ILE A 209       5.600  -4.351  20.269  1.00 96.40           C  
ATOM   1482  CA  SER A 210       8.452  -6.856  20.423  1.00132.03           C  
ATOM   1488  CA  ARG A 211      11.164  -4.300  21.178  1.00139.52           C  
ATOM   1499  CA  ALA A 212       9.232  -2.242  23.738  1.00134.26           C  
ATOM   1504  CA  SER A 213       7.421  -4.992  25.628  1.00137.24           C  
ATOM   1510  CA  LYS A 214       9.998  -7.477  26.761  1.00146.09           C  
ATOM   1515  CA  SER A 215      13.386  -5.773  27.254  1.00173.89           C  
ATOM   1520  CA  PRO A 377      19.765 -13.998  25.619  1.00138.68           C  
ATOM   1527  CA  PRO A 378      16.268 -13.021  26.867  1.00165.73           C  
ATOM   1534  CA  PRO A 379      14.610 -15.996  28.639  1.00166.83           C  
ATOM   1541  CA  SER A 380      10.846 -15.962  27.970  1.00136.76           C  
ATOM   1547  CA  ARG A 381       9.355 -12.555  27.221  1.00140.79           C  
ATOM   1552  CA  GLU A 382      11.356 -11.579  24.132  1.00142.23           C  
ATOM   1561  CA  LYS A 383      11.613 -15.262  23.171  1.00121.78           C  
ATOM   1566  CA  LYS A 384       7.888 -16.075  23.101  1.00 92.86           C  
ATOM   1571  CA  VAL A 385       6.904 -12.619  21.830  1.00 99.62           C  
ATOM   1578  CA  THR A 386       9.401 -12.730  18.947  1.00112.66           C  
ATOM   1585  CA  ARG A 387       8.283 -16.296  18.203  1.00 74.20           C  
ATOM   1596  CA  THR A 388       4.549 -15.589  17.967  1.00101.77           C  
ATOM   1603  CA  ILE A 389       5.020 -12.257  16.165  1.00 74.10           C  
ATOM   1611  CA  LEU A 390       7.308 -14.041  13.717  1.00 68.69           C  
ATOM   1619  CA  ALA A 391       4.699 -16.742  13.050  1.00 93.36           C  
ATOM   1624  CA  ILE A 392       1.969 -14.153  12.413  1.00 94.08           C  
ATOM   1632  CA  LEU A 393       4.083 -12.009  10.081  1.00 86.39           C  
ATOM   1640  CA  LEU A 394       5.405 -15.091   8.265  1.00 74.15           C  
ATOM   1648  CA  ALA A 395       1.854 -16.290   7.664  1.00 66.57           C  
ATOM   1653  CA  PHE A 396       0.610 -12.951   6.314  1.00 59.91           C  
ATOM   1664  CA  ILE A 397       3.647 -12.603   4.055  1.00 84.53           C  
ATOM   1672  CA  ILE A 398       3.992 -16.184   2.763  1.00 56.53           C  
ATOM   1680  CA  THR A 399       0.305 -16.073   1.794  1.00 74.22           C  
ATOM   1687  CA  TRP A 400      -0.394 -12.529   0.573  1.00 89.22           C  
ATOM   1701  CA  ALA A 401       2.970 -11.589  -0.956  1.00 99.14           C  
ATOM   1706  CA  PRO A 402       3.360 -14.022  -3.914  1.00101.78           C  
ATOM   1713  CA  TYR A 403       0.156 -12.824  -5.636  1.00 90.45           C  
ATOM   1725  CA  ASN A 404       0.787  -9.187  -4.718  1.00 96.23           C  
ATOM   1733  CA  VAL A 405       4.211  -9.326  -6.350  1.00 78.90           C  
ATOM   1740  CA  MET A 406       2.929 -11.322  -9.340  1.00 72.24           C  
ATOM   1748  CA  VAL A 407       0.202  -8.730  -9.849  1.00 78.16           C  
ATOM   1755  CA  LEU A 408       3.090  -6.281 -10.217  1.00 86.73           C  
ATOM   1763  CA  ILE A 409       4.974  -8.634 -12.556  1.00102.15           C  
ATOM   1771  CA  ASN A 410       2.037  -9.094 -14.930  1.00122.88           C  
ATOM   1779  CA  THR A 411       1.307  -5.360 -15.066  1.00135.70           C  
ATOM   1786  CA  PHE A 412       4.407  -4.826 -17.212  1.00146.98           C  
ATOM   1797  CA  CYS A 413       4.167  -7.904 -19.439  1.00158.32           C  
ATOM   1803  CA  ALA A 414       1.139 -10.009 -20.373  1.00163.69           C  
ATOM   1808  CA  PRO A 415       2.759 -13.337 -21.345  1.00146.72           C  
ATOM   1815  CA  CYS A 416       5.217 -13.175 -18.436  1.00150.76           C  
ATOM   1821  CA  ILE A 417       3.386 -15.400 -15.946  1.00 85.73           C  
ATOM   1829  CA  PRO A 418       2.169 -18.991 -16.493  1.00 98.55           C  
ATOM   1836  CA  ASN A 419      -1.465 -19.614 -15.519  1.00139.95           C  
ATOM   1844  CA  THR A 420      -0.393 -22.417 -13.184  1.00111.49           C  
ATOM   1851  CA  VAL A 421       1.871 -20.169 -11.127  1.00119.26           C  
ATOM   1858  CA  TRP A 422      -0.829 -17.488 -11.186  1.00101.33           C  
ATOM   1872  CA  THR A 423      -3.396 -19.965  -9.878  1.00 92.78           C  
ATOM   1879  CA  ILE A 424      -0.991 -20.904  -7.079  1.00 99.80           C  
ATOM   1887  CA  GLY A 425      -0.599 -17.232  -6.161  1.00110.09           C  
ATOM   1891  CA  TYR A 426      -4.376 -16.936  -5.910  1.00 99.02           C  
ATOM   1903  CA  TRP A 427      -4.690 -20.057  -3.749  1.00 89.10           C  
ATOM   1917  CA  LEU A 428      -1.793 -18.992  -1.534  1.00 75.43           C  
ATOM   1925  CA  CYS A 429      -3.790 -15.834  -0.969  1.00 91.70           C  
ATOM   1931  CA  TYR A 430      -6.831 -17.930  -0.080  1.00101.25           C  
ATOM   1943  CA  ILE A 431      -5.096 -20.134   2.505  1.00 93.67           C  
ATOM   1951  CA  ASN A 432      -4.383 -17.135   4.734  1.00 60.41           C  
ATOM   1959  CA  SER A 433      -8.104 -17.160   5.479  1.00 84.30           C  
ATOM   1965  CA  THR A 434      -7.605 -20.818   6.348  1.00 50.47           C  
ATOM   1972  CA  ILE A 435      -4.669 -20.288   8.684  1.00 72.72           C  
ATOM   1980  CA  ASN A 436      -6.065 -17.268  10.544  1.00103.75           C  
ATOM   1988  CA  PRO A 437      -7.729 -19.370  13.295  1.00 76.19           C  
ATOM   1995  CA  ALA A 438      -4.266 -20.813  14.002  1.00 89.46           C  
ATOM   2000  CA  CYS A 439      -2.286 -17.591  14.339  1.00107.45           C  
ATOM   2006  CA  TYR A 440      -4.842 -15.640  16.327  1.00118.89           C  
ATOM   2018  CA  ALA A 441      -7.347 -17.995  17.967  1.00101.35           C  
ATOM   2023  CA  LEU A 442      -5.739 -21.405  18.531  1.00 94.76           C  
ATOM   2031  CA  CYS A 443      -2.397 -19.732  19.283  1.00131.78           C  
ATOM   2037  CA  ASN A 444      -4.171 -18.895  22.533  1.00155.08           C  
ATOM   2042  CA  ALA A 445      -4.367 -21.822  24.952  1.00148.17           C  
ATOM   2047  CA  THR A 446      -8.090 -21.766  25.789  1.00152.78           C  
ATOM   2054  CA  PHE A 447      -9.513 -21.429  22.269  1.00127.36           C  
ATOM   2065  CA  LYS A 448      -8.395 -24.916  21.204  1.00131.14           C  
ATOM   2070  CA  LYS A 449      -9.868 -26.476  24.345  1.00127.57           C  
ATOM   2075  CA  THR A 450     -13.139 -24.725  23.508  1.00132.93           C  
ATOM   2082  CA  PHE A 451     -12.828 -26.042  19.940  1.00145.74           C  
ATOM   2093  CA  LYS A 452     -12.432 -29.735  20.751  1.00154.34           C  
ATOM   2102  CA  HIS A 453     -15.881 -30.138  22.351  1.00155.07           C  
ATOM   2112  CA  LEU A 454     -17.508 -29.415  18.991  1.00163.99           C  
ATOM   2120  CA  LEU A 455     -16.090 -32.739  17.826  1.00154.65           C  
ATOM   2125  CA  MET A 456     -17.864 -34.857  20.444  1.00159.36           C  
