# Supplementary material for: Unifying view of mechanical and functional hotspots across class A GPCRs
Source: PLoS Comput Biol. 2017 Feb 3;13(2):e1005381. doi: 10.1371/journal.pcbi.1005381 (PMC5315405; doi:10.1371/journal.pcbi.1005381)
Supplement: S1 Additional Data — Contains all PDB structures used for the analysis, annotated with the GPCRdb numbering scheme. For each receptor, a decomposition into quasi-rigid domains is provided, along with the corresponding single-receptor bridging score. (ZIP) [file pcbi.1005381.s003.zip › SI_additional_data/M2muscarinic/structures/4MQT_CA_GPCRDB.pdb]

ATOM      2  CA  LYS A  19      -1.368 -37.016 -16.535  1.00                 C  
ATOM      7  CA  THR A  20      -4.140 -39.305 -15.295  1.00                 C  
ATOM     14  CA  PHE A  21      -2.927 -39.198 -11.688  1.00                 C  
ATOM     19  CA  GLU A  22      -1.435 -35.697 -11.836  1.00                 C  
ATOM     28  CA  VAL A  23      -4.750 -33.821 -11.931  1.00  1.32           C  
ATOM     35  CA  VAL A  24      -6.111 -35.749  -8.940  1.00  1.33           C  
ATOM     42  CA  PHE A  25      -2.858 -35.090  -7.077  1.00  1.34           C  
ATOM     53  CA  ILE A  26      -3.229 -31.361  -7.743  1.00  1.35           C  
ATOM     61  CA  VAL A  27      -6.862 -31.297  -6.619  1.00  1.36           C  
ATOM     68  CA  LEU A  28      -5.898 -33.313  -3.530  1.00  1.37           C  
ATOM     76  CA  VAL A  29      -3.061 -31.022  -2.442  1.00  1.38           C  
ATOM     83  CA  ALA A  30      -4.888 -27.763  -3.180  1.00  1.39           C  
ATOM     88  CA  GLY A  31      -8.270 -29.051  -2.020  1.00  1.40           C  
ATOM     92  CA  SER A  32      -6.950 -30.412   1.269  1.00  1.41           C  
ATOM     98  CA  LEU A  33      -5.031 -27.171   1.800  1.00  1.42           C  
ATOM    106  CA  SER A  34      -8.241 -25.161   1.451  1.00  1.43           C  
ATOM    112  CA  LEU A  35     -10.012 -27.666   3.705  1.00  1.44           C  
ATOM    120  CA  VAL A  36      -7.379 -27.221   6.413  1.00  1.45           C  
ATOM    127  CA  THR A  37      -7.774 -23.456   6.017  1.00  1.46           C  
ATOM    134  CA  ILE A  38     -11.541 -23.363   6.559  1.00  1.47           C  
ATOM    142  CA  ILE A  39     -11.366 -25.998   9.315  1.00  1.48           C  
ATOM    150  CA  GLY A  40      -8.697 -24.058  11.202  1.00  1.49           C  
ATOM    154  CA  ASN A  41     -10.429 -20.689  10.988  1.00  1.50           C  
ATOM    162  CA  ILE A  42     -13.809 -22.204  11.876  1.00  1.51           C  
ATOM    170  CA  LEU A  43     -12.016 -23.595  14.921  1.00  1.52           C  
ATOM    178  CA  VAL A  44     -10.722 -20.133  15.768  1.00  1.53           C  
ATOM    185  CA  MET A  45     -14.148 -18.484  15.594  1.00  1.54           C  
ATOM    193  CA  VAL A  46     -15.828 -21.352  17.441  1.00  1.55           C  
ATOM    200  CA  SER A  47     -13.137 -21.382  20.148  1.00  1.56           C  
ATOM    206  CA  ILE A  48     -13.521 -17.648  20.666  1.00  1.57           C  
ATOM    214  CA  LYS A  49     -17.321 -17.870  20.961  1.00  1.58           C  
ATOM    223  CA  VAL A  50     -17.270 -21.020  23.126  1.00  1.59           C  
ATOM    230  CA  ASN A  51     -14.535 -19.982  25.578  1.00                 C  
ATOM    238  CA  ARG A  52     -15.425 -16.765  27.443  1.00                 C  
ATOM    243  CA  HIS A  53     -11.894 -16.562  28.880  1.00                 C  
ATOM    253  CA  LEU A  54     -10.390 -15.680  25.493  1.00                 C  
ATOM    261  CA  GLN A  55     -13.120 -13.161  24.693  1.00                 C  
ATOM    270  CA  THR A  56     -10.870 -10.121  25.001  1.00                 C  
ATOM    277  CA  VAL A  57     -10.903  -7.086  22.708  1.00  2.38           C  
ATOM    284  CA  ASN A  58      -7.619  -8.277  21.196  1.00  2.39           C  
ATOM    292  CA  ASN A  59      -9.379 -11.440  20.005  1.00  2.40           C  
ATOM    300  CA  TYR A  60     -12.179  -9.628  18.173  1.00  2.41           C  
ATOM    312  CA  PHE A  61      -9.590  -8.675  15.574  1.00  2.42           C  
ATOM    323  CA  LEU A  62      -8.630 -12.349  15.466  1.00  2.43           C  
ATOM    331  CA  PHE A  63     -12.312 -13.136  14.949  1.00  2.44           C  
ATOM    342  CA  SER A  64     -12.606 -10.777  11.983  1.00  2.45           C  
ATOM    348  CA  LEU A  65      -9.296 -12.100  10.660  1.00  2.46           C  
ATOM    356  CA  ALA A  66     -10.606 -15.653  10.960  1.00  2.47           C  
ATOM    361  CA  CYS A  67     -13.697 -14.573   9.021  1.00  2.48           C  
ATOM    367  CA  ALA A  68     -11.694 -13.065   6.156  1.00  2.49           C  
ATOM    372  CA  ASP A  69      -9.416 -16.111   6.103  1.00  2.50           C  
ATOM    380  CA  LEU A  70     -12.526 -18.303   6.060  1.00  2.51           C  
ATOM    388  CA  ILE A  71     -13.901 -16.481   3.017  1.00  2.52           C  
ATOM    396  CA  ILE A  72     -10.500 -16.791   1.332  1.00  2.53           C  
ATOM    404  CA  GLY A  73     -10.264 -20.436   2.358  1.00  2.54           C  
ATOM    408  CA  VAL A  74     -13.612 -21.495   0.905  1.00  2.55           C  
ATOM    415  CA  PHE A  75     -14.137 -19.351  -2.205  1.00                 C  
ATOM    426  CA  SER A  76     -10.830 -18.032  -3.572  1.00  2.56           C  
ATOM    432  CA  MET A  77      -8.810 -21.223  -3.097  1.00  2.57           C  
ATOM    440  CA  ASN A  78     -11.356 -23.576  -4.671  1.00  2.58           C  
ATOM    448  CA  LEU A  79     -12.177 -21.347  -7.637  1.00  2.59           C  
ATOM    456  CA  TYR A  80      -8.494 -20.731  -8.337  1.00  2.60           C  
ATOM    468  CA  THR A  81      -7.924 -24.468  -7.957  1.00  2.61           C  
ATOM    475  CA  LEU A  82     -10.578 -24.941 -10.630  1.00  2.62           C  
ATOM    483  CA  TYR A  83      -9.054 -22.208 -12.811  1.00  2.63           C  
ATOM    495  CA  THR A  84      -5.624 -23.830 -12.603  1.00  2.64           C  
ATOM    502  CA  VAL A  85      -6.797 -27.436 -12.912  1.00  2.65           C  
ATOM    509  CA  ILE A  86      -8.857 -26.870 -16.069  1.00                 C  
ATOM    517  CA  GLY A  87      -6.371 -24.574 -17.802  1.00                 C  
ATOM    521  CA  TYR A  88      -8.854 -21.737 -18.236  1.00                 C  
ATOM    533  CA  TRP A  89     -11.789 -19.946 -16.592  1.00                 C  
ATOM    547  CA  PRO A  90     -15.038 -21.437 -17.946  1.00                 C  
ATOM    554  CA  LEU A  91     -17.528 -19.924 -15.479  1.00                 C  
ATOM    562  CA  GLY A  92     -17.919 -16.684 -17.447  1.00                 C  
ATOM    566  CA  PRO A  93     -17.086 -12.943 -17.333  1.00  3.22           C  
ATOM    573  CA  VAL A  94     -19.753 -12.009 -14.774  1.00  3.23           C  
ATOM    580  CA  VAL A  95     -18.670 -14.470 -12.058  1.00  3.24           C  
ATOM    587  CA  CYS A  96     -15.091 -13.778 -13.148  1.00  3.25           C  
ATOM    593  CA  ASP A  97     -15.394 -10.116 -12.192  1.00  3.26           C  
ATOM    601  CA  LEU A  98     -17.342 -11.167  -9.095  1.00  3.27           C  
ATOM    609  CA  TRP A  99     -14.795 -13.743  -7.900  1.00  3.28           C  
ATOM    623  CA  LEU A 100     -11.857 -11.460  -8.533  1.00  3.29           C  
ATOM    631  CA  ALA A 101     -13.543  -8.536  -6.765  1.00  3.30           C  
ATOM    636  CA  LEU A 102     -14.420 -10.744  -3.793  1.00  3.31           C  
ATOM    644  CA  ASP A 103     -10.950 -12.303  -3.593  1.00  3.32           C  
ATOM    652  CA  TYR A 104      -9.069  -9.003  -3.740  1.00  3.33           C  
ATOM    664  CA  VAL A 105     -11.430  -7.249  -1.315  1.00  3.34           C  
ATOM    671  CA  VAL A 106     -11.316  -9.966   1.362  1.00  3.35           C  
ATOM    678  CA  SER A 107      -7.549 -10.457   1.008  1.00  3.36           C  
ATOM    684  CA  ASN A 108      -6.975  -6.726   1.376  1.00  3.37           C  
ATOM    692  CA  ALA A 109      -9.377  -6.989   4.309  1.00  3.38           C  
ATOM    697  CA  SER A 110      -7.169  -9.690   5.825  1.00  3.39           C  
ATOM    703  CA  VAL A 111      -4.038  -7.562   5.463  1.00  3.40           C  
ATOM    710  CA  MET A 112      -5.778  -4.483   6.892  1.00  3.41           C  
ATOM    718  CA  ASN A 113      -6.835  -6.693   9.796  1.00  3.42           C  
ATOM    726  CA  LEU A 114      -3.222  -7.715  10.407  1.00  3.43           C  
ATOM    734  CA  LEU A 115      -2.316  -4.023  10.260  1.00  3.44           C  
ATOM    742  CA  ILE A 116      -4.999  -3.006  12.751  1.00  3.45           C  
ATOM    750  CA  ILE A 117      -3.837  -5.839  15.019  1.00  3.46           C  
ATOM    758  CA  SER A 118      -0.324  -4.419  14.791  1.00  3.47           C  
ATOM    764  CA  PHE A 119      -1.616  -0.974  15.789  1.00  3.48           C  
ATOM    775  CA  ASP A 120      -3.670  -2.362  18.679  1.00  3.49           C  
ATOM    783  CA  ARG A 121      -0.717  -4.341  20.030  1.00  3.50           C  
ATOM    794  CA  TYR A 122       1.506  -1.264  19.746  1.00  3.51           C  
ATOM    806  CA  PHE A 123      -0.901   0.848  21.790  1.00  3.52           C  
ATOM    817  CA  CYS A 124      -1.347  -1.939  24.347  1.00  3.53           C  
ATOM    823  CA  VAL A 125       2.437  -2.081  24.716  1.00  3.54           C  
ATOM    830  CA  THR A 126       3.297   1.634  24.921  1.00  3.55           C  
ATOM    837  CA  LYS A 127       0.605   2.821  27.347  1.00                 C  
ATOM    846  CA  PRO A 128       0.206  -0.402  29.362  1.00                 C  
ATOM    853  CA  LEU A 129      -2.402   0.847  31.844  1.00                 C  
ATOM    861  CA  THR A 130      -4.389   3.543  30.046  1.00                 C  
ATOM    868  CA  TYR A 131      -5.073   2.123  26.573  1.00                 C  
ATOM    880  CA  PRO A 132      -6.395  -1.356  27.524  1.00                 C  
ATOM    887  CA  VAL A 133      -9.091   0.236  29.704  1.00                 C  
ATOM    894  CA  LYS A 134      -9.778   3.193  27.399  1.00                 C  
ATOM    899  CA  ARG A 135     -10.192   0.915  24.373  1.00                 C  
ATOM    910  CA  THR A 136     -13.716  -0.509  24.171  1.00                 C  
ATOM    917  CA  THR A 137     -15.396  -3.160  22.008  1.00  4.39           C  
ATOM    924  CA  LYS A 138     -17.196  -0.463  20.019  1.00  4.40           C  
ATOM    929  CA  MET A 139     -13.805   0.879  18.950  1.00  4.41           C  
ATOM    934  CA  ALA A 140     -12.762  -2.616  17.862  1.00  4.42           C  
ATOM    939  CA  GLY A 141     -15.888  -3.003  15.748  1.00  4.43           C  
ATOM    943  CA  MET A 142     -15.250   0.448  14.300  1.00  4.44           C  
ATOM    951  CA  MET A 143     -11.678  -0.440  13.319  1.00  4.45           C  
ATOM    959  CA  ILE A 144     -12.731  -3.777  11.812  1.00  4.46           C  
ATOM    967  CA  ALA A 145     -15.489  -2.070   9.830  1.00  4.47           C  
ATOM    972  CA  ALA A 146     -12.938   0.533   8.747  1.00  4.48           C  
ATOM    977  CA  ALA A 147     -10.626  -2.213   7.490  1.00  4.49           C  
ATOM    982  CA  TRP A 148     -13.324  -4.006   5.492  1.00  4.50           C  
ATOM    996  CA  VAL A 149     -14.776  -0.769   4.101  1.00  4.51           C  
ATOM   1003  CA  LEU A 150     -11.391   0.620   3.034  1.00  4.52           C  
ATOM   1011  CA  SER A 151     -10.527  -2.714   1.423  1.00  4.53           C  
ATOM   1017  CA  PHE A 152     -13.797  -2.753  -0.518  1.00  4.54           C  
ATOM   1028  CA  ILE A 153     -13.419   0.870  -1.632  1.00  4.55           C  
ATOM   1036  CA  LEU A 154      -9.796   0.388  -2.661  1.00  4.56           C  
ATOM   1044  CA  TRP A 155     -10.404  -2.747  -4.720  1.00  4.57           C  
ATOM   1058  CA  ALA A 156     -14.014  -3.482  -5.746  1.00  4.58           C  
ATOM   1063  CA  PRO A 157     -14.975  -0.373  -7.771  1.00  4.59           C  
ATOM   1070  CA  ALA A 158     -11.714  -0.475  -9.728  1.00  4.60           C  
ATOM   1075  CA  ILE A 159     -12.132  -4.149 -10.624  1.00  4.61           C  
ATOM   1083  CA  LEU A 160     -15.649  -4.479 -12.053  1.00                 C  
ATOM   1091  CA  PHE A 161     -16.093  -0.996 -13.503  1.00                 C  
ATOM   1102  CA  TRP A 162     -12.783  -0.930 -15.378  1.00                 C  
ATOM   1116  CA  GLN A 163     -14.328  -2.455 -18.498  1.00                 C  
ATOM   1125  CA  PHE A 164     -17.147   0.105 -18.433  1.00                 C  
ATOM   1136  CA  ILE A 165     -14.630   2.958 -18.310  1.00                 C  
ATOM   1141  CA  VAL A 166     -12.091   1.665 -20.835  1.00                 C  
ATOM   1148  CA  GLY A 167     -14.807   0.655 -23.292  1.00                 C  
ATOM   1152  CA  VAL A 168     -13.637  -2.953 -23.704  1.00                 C  
ATOM   1159  CA  ARG A 169     -13.013  -5.974 -21.448  1.00                 C  
ATOM   1170  CA  THR A 170      -9.277  -6.656 -21.848  1.00                 C  
ATOM   1177  CA  VAL A 171      -9.773 -10.041 -20.158  1.00                 C  
ATOM   1184  CA  GLU A 172      -9.425 -12.914 -22.634  1.00                 C  
ATOM   1193  CA  ASP A 173     -12.252 -15.399 -23.194  1.00                 C  
ATOM   1198  CA  GLY A 174     -10.374 -18.311 -21.630  1.00                 C  
ATOM   1202  CA  GLU A 175      -8.344 -16.515 -18.971  1.00                 C  
ATOM   1207  CA  CYS A 176      -9.640 -14.531 -15.994  1.00                 C  
ATOM   1213  CA  TYR A 177      -7.299 -11.865 -14.649  1.00                 C  
ATOM   1225  CA  ILE A 178      -7.802  -8.237 -13.662  1.00                 C  
ATOM   1233  CA  GLN A 179      -7.810  -5.695 -16.486  1.00                 C  
ATOM   1242  CA  PHE A 180      -6.252  -2.640 -14.777  1.00                 C  
ATOM   1253  CA  PHE A 181      -2.884  -4.365 -14.359  1.00                 C  
ATOM   1258  CA  SER A 182      -2.379  -3.775 -18.085  1.00                 C  
ATOM   1264  CA  ASN A 183      -1.692  -0.165 -17.091  1.00                 C  
ATOM   1272  CA  ALA A 184       0.965   0.265 -14.387  1.00  5.37           C  
ATOM   1277  CA  ALA A 185      -0.148   3.661 -13.046  1.00  5.38           C  
ATOM   1282  CA  VAL A 186      -3.096   2.126 -11.179  1.00  5.39           C  
ATOM   1289  CA  THR A 187      -1.266  -1.150 -10.539  1.00  5.40           C  
ATOM   1296  CA  PHE A 188       1.397   0.445  -8.347  1.00  5.41           C  
ATOM   1307  CA  GLY A 189      -1.035   2.781  -6.594  1.00  5.42           C  
ATOM   1311  CA  THR A 190      -3.246  -0.098  -5.485  1.00  5.43           C  
ATOM   1318  CA  ALA A 191      -0.453  -2.599  -4.803  1.00  5.44           C  
ATOM   1323  CA  ILE A 192       1.417  -0.287  -2.423  1.00  5.45           C  
ATOM   1331  CA  ALA A 193      -1.798   0.709  -0.651  1.00  5.46           C  
ATOM   1336  CA  ALA A 194      -2.560  -2.985  -0.217  1.00                 C  
ATOM   1341  CA  PHE A 195       0.855  -4.389   0.671  1.00  5.47           C  
ATOM   1352  CA  TYR A 196       3.921  -2.126   0.619  1.00  5.48           C  
ATOM   1364  CA  LEU A 197       2.621   0.744   2.767  1.00  5.49           C  
ATOM   1372  CA  PRO A 198       0.894  -1.612   5.255  1.00  5.50           C  
ATOM   1379  CA  VAL A 199       3.989  -3.834   5.560  1.00  5.51           C  
ATOM   1386  CA  ILE A 200       6.171  -0.760   6.104  1.00  5.52           C  
ATOM   1394  CA  ILE A 201       3.850   0.421   8.878  1.00  5.53           C  
ATOM   1402  CA  MET A 202       3.631  -3.041  10.452  1.00  5.54           C  
ATOM   1410  CA  THR A 203       7.399  -3.559  10.450  1.00  5.55           C  
ATOM   1417  CA  VAL A 204       8.158  -0.101  11.861  1.00  5.56           C  
ATOM   1424  CA  LEU A 205       5.605  -0.114  14.694  1.00  5.57           C  
ATOM   1432  CA  TYR A 206       6.487  -3.723  15.534  1.00  5.58           C  
ATOM   1444  CA  TRP A 207      10.068  -2.463  15.704  1.00  5.59           C  
ATOM   1458  CA  HIS A 208       8.804   0.162  18.147  1.00  5.60           C  
ATOM   1468  CA  ILE A 209       7.113  -2.581  20.177  1.00  5.61           C  
ATOM   1476  CA  SER A 210      10.180  -4.826  20.348  1.00  5.62           C  
ATOM   1482  CA  ARG A 211      12.619  -1.997  21.049  1.00  5.63           C  
ATOM   1493  CA  ALA A 212      10.525  -0.187  23.675  1.00  5.64           C  
ATOM   1498  CA  SER A 213       8.868  -3.066  25.544  1.00  5.65           C  
ATOM   1504  CA  LYS A 214      11.811  -5.177  26.661  1.00                 C  
ATOM   1509  CA  PRO A 379      16.297 -12.759  28.653  1.00                 C  
ATOM   1516  CA  SER A 380      13.219 -14.973  28.461  1.00                 C  
ATOM   1522  CA  ARG A 381      10.925 -11.908  28.410  1.00  6.29           C  
ATOM   1527  CA  GLU A 382      12.774 -10.319  25.554  1.00  6.30           C  
ATOM   1532  CA  LYS A 383      13.907 -13.146  23.323  1.00  6.31           C  
ATOM   1537  CA  LYS A 384      10.246 -14.169  22.995  1.00  6.32           C  
ATOM   1546  CA  VAL A 385       9.082 -10.754  21.777  1.00  6.33           C  
ATOM   1553  CA  THR A 386      11.566 -10.757  18.904  1.00  6.34           C  
ATOM   1560  CA  ARG A 387      10.588 -14.396  18.342  1.00  6.35           C  
ATOM   1571  CA  THR A 388       6.853 -13.790  17.908  1.00  6.36           C  
ATOM   1578  CA  ILE A 389       7.339 -10.562  15.952  1.00  6.37           C  
ATOM   1586  CA  LEU A 390       9.774 -12.330  13.626  1.00  6.38           C  
ATOM   1594  CA  ALA A 391       7.406 -15.261  13.106  1.00  6.39           C  
ATOM   1599  CA  ILE A 392       4.547 -12.912  12.224  1.00  6.40           C  
ATOM   1607  CA  LEU A 393       6.539 -10.607   9.936  1.00  6.41           C  
ATOM   1615  CA  LEU A 394       8.322 -13.449   8.141  1.00  6.42           C  
ATOM   1623  CA  ALA A 395       4.955 -15.129   7.611  1.00  6.43           C  
ATOM   1628  CA  PHE A 396       3.309 -12.007   6.173  1.00  6.44           C  
ATOM   1639  CA  ILE A 397       6.322 -11.288   3.966  1.00  6.45           C  
ATOM   1647  CA  ILE A 398       7.101 -14.784   2.649  1.00  6.46           C  
ATOM   1655  CA  THR A 399       3.401 -15.111   1.814  1.00  6.47           C  
ATOM   1662  CA  TRP A 400       2.345 -11.726   0.418  1.00  6.48           C  
ATOM   1676  CA  ALA A 401       5.598 -10.409  -1.086  1.00  6.49           C  
ATOM   1681  CA  PRO A 402       6.003 -12.837  -4.028  1.00  6.50           C  
ATOM   1688  CA  TYR A 403       2.721 -11.958  -5.786  1.00  6.51           C  
ATOM   1700  CA  ASN A 404       2.986  -8.219  -5.049  1.00  6.52           C  
ATOM   1708  CA  VAL A 405       6.403  -8.076  -6.706  1.00  6.53           C  
ATOM   1715  CA  MET A 406       5.228 -10.437  -9.447  1.00  6.54           C  
ATOM   1723  CA  VAL A 407       2.446  -7.946 -10.077  1.00  6.55           C  
ATOM   1730  CA  LEU A 408       5.127  -5.274 -10.470  1.00  6.56           C  
ATOM   1738  CA  ILE A 409       7.227  -7.396 -12.838  1.00  6.57           C  
ATOM   1746  CA  ASN A 410       4.354  -8.265 -15.182  1.00  6.58           C  
ATOM   1754  CA  THR A 411       3.172  -4.652 -15.333  1.00  6.59           C  
ATOM   1761  CA  PHE A 412       6.180  -3.645 -17.450  1.00  6.60           C  
ATOM   1772  CA  CYS A 413       6.282  -6.469 -19.996  1.00                 C  
ATOM   1778  CA  ALA A 414       3.504  -8.759 -21.227  1.00                 C  
ATOM   1783  CA  PRO A 415       5.270 -11.995 -22.242  1.00                 C  
ATOM   1790  CA  CYS A 416       7.676 -11.719 -19.298  1.00                 C  
ATOM   1796  CA  ILE A 417       5.767 -13.859 -16.787  1.00                 C  
ATOM   1804  CA  PRO A 418       4.583 -17.445 -17.451  1.00                 C  
ATOM   1811  CA  ASN A 419       1.671 -19.173 -15.714  1.00  7.31           C  
ATOM   1819  CA  THR A 420       3.287 -21.730 -13.399  1.00  7.32           C  
ATOM   1826  CA  VAL A 421       5.154 -19.116 -11.382  1.00  7.33           C  
ATOM   1833  CA  TRP A 422       1.930 -17.053 -11.362  1.00  7.34           C  
ATOM   1847  CA  THR A 423       0.103 -20.017  -9.829  1.00  7.35           C  
ATOM   1854  CA  ILE A 424       2.896 -20.326  -7.272  1.00  7.36           C  
ATOM   1862  CA  GLY A 425       2.559 -16.654  -6.330  1.00  7.37           C  
ATOM   1866  CA  TYR A 426      -1.225 -16.759  -6.005  1.00  7.38           C  
ATOM   1878  CA  TRP A 427      -1.097 -19.869  -3.815  1.00  7.39           C  
ATOM   1892  CA  LEU A 428       1.646 -18.283  -1.711  1.00  7.40           C  
ATOM   1900  CA  CYS A 429      -0.756 -15.401  -1.134  1.00  7.41           C  
ATOM   1906  CA  TYR A 430      -3.558 -17.815  -0.258  1.00  7.42           C  
ATOM   1918  CA  ILE A 431      -1.662 -19.829   2.375  1.00  7.43           C  
ATOM   1926  CA  ASN A 432      -1.311 -16.767   4.623  1.00  7.45           C  
ATOM   1934  CA  SER A 433      -4.996 -17.178   5.440  1.00  7.46           C  
ATOM   1940  CA  THR A 434      -4.080 -20.739   6.416  1.00  7.47           C  
ATOM   1947  CA  ILE A 435      -1.147 -19.863   8.681  1.00  7.48           C  
ATOM   1955  CA  ASN A 436      -2.872 -16.912  10.384  1.00  7.49           C  
ATOM   1963  CA  PRO A 437      -4.280 -18.990  13.280  1.00  7.50           C  
ATOM   1970  CA  ALA A 438      -0.738 -20.247  13.928  1.00  7.51           C  
ATOM   1975  CA  CYS A 439       0.963 -16.860  14.268  1.00  7.52           C  
ATOM   1981  CA  TYR A 440      -1.865 -15.119  16.128  1.00  7.53           C  
ATOM   1993  CA  ALA A 441      -4.150 -17.674  17.765  1.00  7.54           C  
ATOM   1998  CA  LEU A 442      -2.116 -20.850  18.284  1.00  7.55           C  
ATOM   2006  CA  CYS A 443       1.004 -18.818  19.076  1.00  7.56           C  
ATOM   2012  CA  ASN A 444      -0.726 -18.238  22.399  1.00                 C  
ATOM   2020  CA  ALA A 445      -0.914 -21.212  24.755  1.00  8.48           C  
ATOM   2025  CA  THR A 446      -4.604 -21.420  25.652  1.00  8.49           C  
ATOM   2032  CA  PHE A 447      -5.998 -21.308  22.103  1.00  8.50           C  
ATOM   2043  CA  LYS A 448      -4.522 -24.691  21.121  1.00  8.51           C  
ATOM   2048  CA  LYS A 449      -5.734 -26.272  24.359  1.00  8.52           C  
ATOM   2053  CA  THR A 450      -9.200 -24.958  23.515  1.00  8.53           C  
ATOM   2060  CA  PHE A 451      -8.795 -26.339  19.958  1.00  8.54           C  
ATOM   2071  CA  LYS A 452      -8.021 -29.838  21.155  1.00  8.55           C  
ATOM   2080  CA  HIS A 453     -11.406 -30.406  22.837  1.00  8.56           C  
ATOM   2090  CA  LEU A 454     -13.260 -29.441  19.676  1.00  8.57           C  
ATOM   2098  CA  LEU A 455     -11.216 -31.900  17.633  1.00                 C  
ATOM   2106  CA  MET A 456     -11.070 -34.389  20.515  1.00                 C  
ATOM   2111  CA  CYS A 457     -14.890 -34.041  20.694  1.00                 C  
