# Supplementary material for: Unifying view of mechanical and functional hotspots across class A GPCRs
Source: PLoS Comput Biol. 2017 Feb 3;13(2):e1005381. doi: 10.1371/journal.pcbi.1005381 (PMC5315405; doi:10.1371/journal.pcbi.1005381)
Supplement: S1 Additional Data — Contains all PDB structures used for the analysis, annotated with the GPCRdb numbering scheme. For each receptor, a decomposition into quasi-rigid domains is provided, along with the corresponding single-receptor bridging score. (ZIP) [file pcbi.1005381.s003.zip › SI_additional_data/M2muscarinic/domain_decomposition/similarity_matrix.dat]

0 1 0.999715
0 2 0.875282
0 3 0.611087
0 4 0.00235886
0 5 0.148045
0 6 0.184826
0 65 4.21113e-12
0 66 5.58601e-14
1 2 0.999981
1 3 0.937238
1 4 0.000234633
1 5 7.39248e-07
1 6 0.0359799
1 7 0.0432797
1 8 8.02411e-07
2 3 0.999954
2 4 0.949944
2 5 0.446796
2 6 0.279155
2 7 0.487218
2 8 0.373003
2 9 0.303506
2 65 0.65148
3 4 0.999402
3 5 0.859531
3 6 0.555511
3 7 0.318389
3 8 0.600718
3 9 0.666211
3 10 0.529749
3 11 0.522398
3 61 0.574323
3 62 0.355456
3 64 0.222966
3 65 0.56866
3 66 0.804286
3 67 0.173636
4 5 0.999595
4 6 0.912924
4 7 0.934679
4 8 0.89714
4 9 0.974604
4 10 0.956604
4 11 0.913925
4 12 0.810497
4 61 0.35486
4 62 0.719829
4 65 0.0428502
4 66 0.268902
5 6 0.999993
5 7 0.978068
5 8 0.921346
5 9 0.992479
5 10 0.992638
5 11 0.98441
5 12 0.942347
5 61 0.830858
5 65 0.610994
6 7 0.999776
6 8 0.942202
6 9 0.946122
6 10 0.973692
6 11 0.914389
6 12 0.927995
6 13 0.927076
6 14 0.859771
6 58 0.838753
6 60 0.782795
6 61 0.965781
6 62 0.870144
6 64 0.217856
6 65 0.680988
6 66 0.852212
7 8 0.999624
7 9 0.983355
7 10 0.999132
7 11 0.861821
7 12 0.823577
7 13 0.889601
7 14 0.928634
7 15 0.841719
7 57 0.794723
7 58 0.958698
7 59 0.923805
7 60 0.288111
7 61 0.203227
7 62 0.75594
7 63 0.3336
7 64 0.03386
7 65 0.0791205
7 66 0.541064
8 9 0.999989
8 10 0.985828
8 11 0.94965
8 12 0.965587
8 13 0.921502
8 14 0.986329
8 15 0.992227
8 16 0.883969
8 58 0.980555
8 61 0.261359
8 65 0.116617
9 10 0.999902
9 11 0.93103
9 12 0.932482
9 13 0.979254
9 14 0.935337
9 15 0.960427
9 16 0.937174
9 57 0.988254
9 58 0.852027
9 61 0.804867
9 65 0.676727
9 243 0.459055
10 11 0.999769
10 12 0.990178
10 13 0.995767
10 14 0.915741
10 15 0.970284
10 16 0.97774
10 17 0.897664
10 53 0.457387
10 54 0.909589
10 56 0.985793
10 57 0.98745
10 58 0.668775
10 59 0.907111
10 60 0.721135
10 61 0.731671
10 62 0.962399
10 64 0.239374
10 65 0.626727
10 239 0.0894811
10 240 0.0175922
10 243 0.143706
10 244 0.0603341
10 246 0.493258
10 247 0.821253
10 250 0.83756
11 12 0.999969
11 13 0.977213
11 14 0.991095
11 15 0.997356
11 16 0.993869
11 17 0.953648
11 18 0.941299
11 53 0.791334
11 54 0.928758
11 55 0.875168
11 56 0.514526
11 57 0.34494
11 58 0.612162
11 59 0.535278
11 60 0.0917013
11 61 0.0178908
11 62 0.271598
11 65 0.0302331
12 13 0.999874
12 14 0.998977
12 15 0.977218
12 16 0.976996
12 17 0.950813
12 18 0.9994
12 19 0.864162
12 20 0.964466
12 53 0.845096
12 54 0.747786
12 57 0.68779
12 58 0.752944
12 61 0.125401
12 247 0.954893
12 250 0.950923
13 14 0.999989
13 15 0.99324
13 16 0.983074
13 17 0.91974
13 18 0.967634
13 19 0.85336
13 20 0.941798
13 52 0.585852
13 53 0.681721
13 54 0.973179
13 57 0.996554
13 58 0.964795
13 61 0.620203
13 243 0.889936
13 244 0.737186
13 246 0.946424
13 247 0.947584
13 248 0.97281
13 249 0.927792
13 250 0.954452
13 251 0.939052
14 15 0.99993
14 16 0.98892
14 17 0.94952
14 18 0.982081
14 19 0.966615
14 20 0.957308
14 21 0.972541
14 49 0.929197
14 50 0.93593
14 51 0.787994
14 52 0.88084
14 53 0.776186
14 54 0.960725
14 55 0.99566
14 56 0.892022
14 57 0.684916
14 58 0.970297
14 59 0.939828
14 60 0.578163
14 61 0.333227
14 243 0.402879
14 246 0.551133
14 247 0.934046
14 248 0.832892
14 249 0.897433
14 250 0.844555
14 251 0.857509
15 16 0.999967
15 17 0.998134
15 18 0.95951
15 19 0.980614
15 20 0.815877
15 21 0.981348
15 22 0.977226
15 49 0.942154
15 50 0.976032
15 51 0.960726
15 52 0.983913
15 53 0.972566
15 54 0.612286
15 55 0.675372
15 57 0.420625
15 58 0.567168
15 247 0.989272
15 249 0.990973
15 250 0.996686
16 17 0.999935
16 18 0.999956
16 19 0.785492
16 20 0.91818
16 21 0.986403
16 22 0.9347
16 23 0.921481
16 49 0.970442
16 50 0.859734
16 52 0.794672
16 53 0.95827
16 54 0.756687
16 57 0.859852
16 247 0.835062
16 249 0.72601
16 250 0.760194
16 251 0.680947
16 252 0.335828
16 253 0.0554349
16 254 0.00120269
17 18 0.999952
17 19 0.929107
17 20 0.911595
17 21 0.984038
17 22 0.99584
17 23 0.880534
17 24 0.991011
17 46 0.975131
17 47 0.906019
17 48 0.928399
17 49 0.956771
17 50 0.680356
17 51 0.623791
17 52 0.764808
17 53 0.989969
17 54 0.914251
17 55 0.996189
17 56 0.992827
17 57 0.900005
17 58 0.975313
17 246 0.966037
17 247 0.968154
17 248 0.999286
17 249 0.925329
17 250 0.988885
17 251 0.958448
17 252 0.835327
17 253 0.324066
17 254 0.0896566
18 19 0.999885
18 20 0.960642
18 21 0.909784
18 22 0.963575
18 23 0.951766
18 24 0.940546
18 25 0.980931
18 26 0.977625
18 46 0.842981
18 47 0.94683
18 48 0.903425
18 49 0.791848
18 50 0.998366
18 51 0.947602
18 52 0.978232
18 53 0.902054
18 54 0.859445
18 55 0.897308
18 56 0.868494
18 57 0.698557
18 58 0.93946
18 246 0.831657
18 247 0.939671
18 249 0.919178
18 250 0.811223
18 251 0.777267
18 252 0.957219
18 253 0.520379
19 20 0.999999
19 21 0.991857
19 22 0.991269
19 23 0.803216
19 24 0.980821
19 25 0.934295
19 26 0.958036
19 27 0.886509
19 46 0.978075
19 47 0.99373
19 49 0.92609
19 50 0.970367
19 51 0.889769
19 53 0.91537
19 54 0.775451
19 249 0.99259
19 250 0.912925
19 251 0.935062
19 253 0.20475
19 267 0.740823
19 270 0.703059
19 271 0.150187
20 21 0.999963
20 22 0.971001
20 23 0.982507
20 24 0.988165
20 25 0.997147
20 26 0.99573
20 27 0.987283
20 46 0.994727
20 47 0.975954
20 49 0.985196
20 50 0.754372
20 53 0.951865
20 54 0.921123
20 247 0.878493
20 249 0.832897
20 250 0.958916
20 251 0.959879
20 252 0.497055
20 253 0.152057
20 254 0.0756525
20 255 0.0298488
20 256 0.00182516
20 257 0.981605
20 258 5.85652e-08
20 263 0.746286
20 264 0.84264
20 267 0.969641
20 268 0.777544
20 270 0.863097
20 271 0.0855388
21 22 0.999207
21 23 0.960856
21 24 0.995294
21 25 0.961382
21 26 0.987954
21 27 0.919657
21 28 0.994386
21 42 0.998102
21 43 0.932119
21 44 0.968647
21 45 0.994699
21 46 0.993173
21 47 0.988961
21 48 0.995926
21 49 0.974108
21 50 0.938528
21 51 0.939622
21 52 0.971024
21 53 0.710516
21 54 0.856033
21 248 0.982616
21 249 0.98732
21 250 0.945481
21 251 0.859247
21 252 0.822595
21 253 0.564087
21 254 0.551569
21 256 0.0981427
21 257 0.00706682
21 263 0.568032
21 267 0.951506
22 23 0.999922
22 24 0.980635
22 25 0.942227
22 26 0.999522
22 27 0.993223
22 28 0.982051
22 29 0.895071
22 30 0.993735
22 42 0.995883
22 43 0.926642
22 44 0.919448
22 45 0.998836
22 46 0.998152
22 47 0.958361
22 48 0.982623
22 49 0.987208
22 50 0.968312
22 51 0.907573
22 53 0.815957
22 54 0.900326
22 249 0.989755
22 250 0.94544
22 253 0.457057
22 267 0.983269
22 270 0.943254
23 24 0.999655
23 25 0.995396
23 26 0.978574
23 27 0.979458
23 28 0.874175
23 29 0.999883
23 30 0.930142
23 31 0.921676
23 42 0.898398
23 43 0.97789
23 46 0.972958
23 47 0.99979
23 49 0.999823
23 50 0.909132
23 250 0.964382
23 252 0.496885
23 253 0.259179
23 254 0.206319
23 257 0.62474
23 258 4.34014e-11
23 263 0.790413
23 264 0.853922
23 265 0.98047
23 266 0.862194
23 267 0.98246
23 268 0.739262
23 269 0.80361
23 270 0.97556
23 271 0.0432261
24 25 0.999502
24 26 0.946693
24 27 0.808157
24 28 0.993516
24 29 0.952868
24 30 0.993838
24 31 0.992983
24 34 0.267228
24 35 0.953135
24 39 0.892754
24 40 0.977619
24 41 0.969925
24 42 0.842965
24 43 0.993545
24 44 0.98218
24 45 0.83937
24 46 0.871247
24 47 0.892383
24 49 0.903868
24 50 0.977287
24 250 0.987303
24 251 0.956689
24 252 0.739375
24 253 0.780359
24 254 0.8495
24 255 0.0842984
24 256 0.00298392
24 257 0.00151482
24 258 3.747e-12
24 260 0.817621
24 262 0.324519
24 263 0.484615
24 264 0.992754
24 265 0.756214
24 266 0.62151
24 267 0.947266
24 268 0.981148
24 270 0.338564
25 26 0.999575
25 27 0.972988
25 28 0.940194
25 29 0.992735
25 30 0.980372
25 31 0.990064
25 34 0.280414
25 35 0.985672
25 39 0.833586
25 40 0.892558
25 41 0.974029
25 42 0.948131
25 43 0.9751
25 44 0.970187
25 45 0.978836
25 46 0.991465
25 47 0.960266
25 48 0.980911
25 49 0.976655
25 50 0.952762
25 253 0.853975
25 257 9.16837e-06
25 263 0.600101
25 266 0.803599
25 267 0.996841
25 270 0.491538
26 27 0.999907
26 28 0.988182
26 29 0.909037
26 30 0.987708
26 31 0.966945
26 32 0.955868
26 34 0.117444
26 35 0.809693
26 39 0.695998
26 42 0.975324
26 43 0.970933
26 46 0.980972
26 47 0.980514
26 263 0.53669
26 266 0.662355
26 267 0.978334
26 269 0.980723
26 270 0.445337
26 271 0.0357165
27 28 0.999452
27 29 0.969496
27 30 0.802629
27 31 0.953433
27 32 0.900678
27 33 0.694367
27 34 0.156551
27 35 0.930061
27 39 0.65937
27 40 0.7672
27 42 0.993516
27 43 0.902103
27 46 0.977609
27 253 0.39835
27 257 0.324389
27 262 0.158376
27 263 0.49023
27 264 0.985345
27 265 0.70898
27 266 0.732604
27 267 0.945694
27 268 0.968871
27 269 0.931725
27 270 0.136967
27 271 0.0414395
28 29 0.999806
28 30 0.978312
28 31 0.977174
28 32 0.959208
28 33 0.757465
28 34 0.154834
28 35 0.875444
28 36 0.599094
28 37 0.855681
28 38 0.877293
28 39 0.843912
28 40 0.875232
28 41 0.979303
28 42 0.831722
28 43 0.969094
28 44 0.973956
28 46 0.917581
28 253 0.991097
28 257 1.37059e-05
28 262 0.183976
28 263 0.793387
28 264 0.986956
28 266 0.878935
28 267 0.883064
28 270 0.102208
29 30 0.999642
29 31 0.993032
29 32 0.596101
29 33 0.971171
29 34 0.357945
29 35 0.964843
29 36 0.753602
29 39 0.918697
29 40 0.882431
29 42 0.906061
29 43 0.998985
29 263 0.796906
29 266 0.885343
30 31 0.999857
30 32 0.869287
30 33 0.994782
30 34 0.424094
30 35 0.905089
30 263 0.980283
30 266 0.994604
30 267 0.860587
30 269 0.911065
30 270 0.06138
31 32 0.999437
31 33 0.960139
31 34 0.623657
31 35 0.938992
31 36 0.985771
31 39 0.955926
31 262 0.402289
31 263 0.963371
31 264 0.911128
31 265 0.900582
31 266 0.959479
31 267 0.793272
31 269 0.58174
31 270 0.0190664
32 33 0.999969
32 34 0.910595
32 35 0.986927
32 36 0.949518
32 37 0.747934
32 39 0.98423
32 262 0.142891
32 263 0.948785
32 266 0.953238
33 34 0.999947
33 35 0.964277
33 36 0.642511
33 37 0.614643
33 39 0.862585
33 262 0.0311379
33 263 0.57534
33 266 0.675358
34 35 0.999874
34 36 0.655898
34 37 0.685036
34 38 0.810012
34 39 0.919258
34 40 0.772564
34 42 0.958705
34 43 0.569188
34 257 0.00107314
34 260 0.652898
34 261 0.786499
34 262 0.270274
34 263 0.699778
34 264 0.636515
34 265 0.417771
34 266 0.576821
34 267 0.6875
35 36 0.999271
35 37 0.826644
35 38 0.872982
35 39 0.946331
35 40 0.964755
35 41 0.954725
35 42 0.7361
35 43 0.973936
35 117 0.110869
35 262 0.307195
35 263 0.889029
36 37 0.999751
36 38 0.995271
36 39 0.781093
36 40 0.335317
36 41 0.349055
36 42 0.765158
36 43 0.459882
36 112 2.55723e-06
36 115 0.221611
36 116 0.171553
36 117 0.114706
36 120 0.303724
37 38 0.999893
37 39 0.99634
37 40 0.557691
37 41 0.289064
37 42 0.718613
37 43 0.571027
37 44 0.374913
37 96 0.204096
37 97 0.5477
37 100 0.665895
37 101 0.149524
37 104 0.00782563
37 112 2.23777e-05
37 113 0.000883207
37 114 0.994849
37 115 0.591826
37 116 0.835529
37 117 0.948096
37 118 0.717346
37 119 0.82168
37 120 0.484735
37 121 0.272928
37 122 0.452654
37 123 0.38636
37 124 0.171917
38 39 0.999643
38 40 0.862591
38 41 0.493221
38 42 0.676033
38 43 0.61621
38 44 0.529417
38 45 0.746723
38 93 0.315018
38 94 0.721671
38 96 0.993114
38 97 0.967159
38 98 0.470421
38 99 0.102409
38 100 0.0210413
38 101 0.0011066
38 104 2.11713e-05
38 112 1.98245e-06
38 115 0.979174
38 116 0.996443
38 117 0.914625
38 119 0.641773
38 120 0.828449
38 121 0.95841
38 123 0.867041
38 124 0.93672
38 256 0.0261033
38 257 2.26754e-14
39 40 0.999808
39 41 0.995674
39 42 0.977358
39 43 0.909089
39 44 0.959323
39 45 0.982904
39 46 0.951269
39 93 0.953763
39 97 0.0957012
39 100 0.00317986
39 117 0.978815
39 120 0.754575
39 121 0.955161
39 124 0.942822
39 253 0.683231
39 256 0.51164
39 257 3.3451e-14
39 260 0.883097
39 263 0.690574
40 41 0.999937
40 42 0.957847
40 43 0.997654
40 44 0.999849
40 45 0.922863
40 46 0.988574
40 47 0.979054
40 93 0.986353
40 96 0.905942
40 97 0.400862
40 100 0.063769
40 116 0.781739
40 117 0.966157
40 118 0.991057
40 119 0.937307
40 120 0.931266
40 121 0.891355
40 122 0.937174
40 123 0.9779
40 124 0.964371
40 125 0.886764
41 42 0.999997
41 43 0.99664
41 44 0.997915
41 45 0.874652
41 46 0.982835
41 47 0.929448
41 48 0.874056
41 89 0.723825
41 90 0.702633
41 91 0.979319
41 92 0.986306
41 93 0.999527
41 94 0.851166
41 95 0.681282
41 96 0.607498
41 97 0.25113
41 98 0.265689
41 99 0.103941
41 100 0.0462133
41 101 0.016459
41 117 0.940889
41 119 0.601705
41 120 0.593611
41 121 0.828282
41 122 0.660997
41 123 0.482112
41 124 0.697484
41 125 0.769677
41 127 0.818602
41 128 0.990298
41 252 0.571909
41 256 0.000431681
42 43 0.999956
42 44 0.961953
42 45 0.999384
42 46 0.998216
42 47 0.968162
42 48 0.995709
42 49 0.991285
42 50 0.999398
42 90 0.931689
42 93 0.712716
42 94 0.241729
42 95 0.201766
42 96 0.273655
42 97 0.0336633
42 98 0.0258207
42 120 0.614962
42 121 0.925751
42 124 0.753774
42 249 0.931511
42 252 0.983807
42 253 0.281543
42 254 0.151713
42 255 0.84377
42 256 0.0325307
42 257 3.30398e-18
42 263 0.943341
43 44 0.999894
43 45 0.98643
43 46 0.969522
43 47 0.941872
43 48 0.976499
43 49 0.997105
43 50 0.995593
43 90 0.986921
43 93 0.687155
43 94 0.283386
43 97 0.101517
43 120 0.898574
43 121 0.923404
43 124 0.945614
43 252 0.979041
43 253 0.87694
43 256 0.810882
43 257 3.43181e-13
44 45 0.999951
44 46 0.942937
44 47 0.957625
44 48 0.959719
44 49 0.996246
44 50 0.956734
44 51 0.836602
44 86 0.47861
44 87 0.777566
44 89 0.667963
44 90 0.88461
44 91 0.988067
44 92 0.944706
44 93 0.785561
44 94 0.633293
44 96 0.689743
44 97 0.250607
44 120 0.787631
44 121 0.886902
44 122 0.911466
44 123 0.827209
44 124 0.853751
44 125 0.848279
44 126 0.875856
44 127 0.929117
44 128 0.841668
44 249 0.993326
44 252 0.813669
44 253 0.622915
45 46 0.999865
45 47 0.984017
45 48 0.992337
45 49 0.990173
45 50 0.992966
45 51 0.937323
45 52 0.953617
45 53 0.585183
45 86 0.513483
45 87 0.906723
45 88 0.989194
45 89 0.953987
45 90 0.928214
45 91 0.576372
45 92 0.329369
45 93 0.0808109
45 94 0.0482024
45 95 0.0586924
45 96 0.0694607
45 97 0.0124001
45 124 0.325445
45 127 0.419203
45 128 0.849236
45 248 0.998698
45 249 0.999446
45 250 0.930151
45 251 0.685925
45 252 0.562804
45 253 0.298219
45 255 0.451384
45 256 0.00420046
45 257 7.22498e-15
46 47 0.9999
46 48 0.997579
46 49 0.98533
46 50 0.99778
46 51 0.993067
46 52 0.942885
46 53 0.561765
46 86 0.768543
46 87 0.803996
46 89 0.820446
46 90 0.35126
46 93 0.0823245
46 94 0.00922834
46 248 0.961779
46 249 0.979107
46 250 0.893185
46 251 0.689551
46 252 0.835532
46 253 0.744757
46 254 0.775599
46 255 0.878454
46 256 0.665572
46 257 1.99483e-10
47 48 0.999813
47 49 0.995314
47 50 0.984772
47 51 0.986207
47 52 0.917965
47 53 0.681327
47 54 0.993794
47 86 0.741552
47 87 0.928423
47 89 0.945563
47 90 0.480225
47 93 0.150128
47 124 0.901341
47 128 0.807586
47 249 0.983152
47 250 0.903313
47 252 0.794477
47 253 0.878875
48 49 0.999976
48 50 0.981066
48 51 0.946683
48 52 0.854613
48 53 0.620915
48 54 0.984968
48 55 0.972737
48 56 0.837509
48 82 0.185887
48 83 0.464994
48 84 0.674822
48 85 0.838277
48 86 0.869375
48 87 0.884709
48 88 0.826436
48 89 0.462623
48 90 0.206619
48 91 0.230731
48 92 0.167724
48 93 0.0447363
48 94 0.0511553
48 124 0.388401
48 127 0.522179
48 128 0.800721
48 131 0.743382
48 246 0.825153
48 248 0.971993
48 249 0.912331
48 250 0.844174
48 252 0.522418
48 253 0.738845
49 50 0.999998
49 51 0.965483
49 52 0.975633
49 53 0.510471
49 54 0.871744
49 55 0.981006
49 56 0.892379
49 57 0.930602
49 83 0.807493
49 85 0.971009
49 86 0.965997
49 87 0.231039
49 88 0.193161
49 89 0.152136
49 90 0.0203729
49 91 0.0163136
49 93 0.0102647
49 94 0.00255752
49 245 0.439984
49 246 0.824672
49 247 0.929221
49 248 0.998808
49 249 0.979897
49 250 0.865315
49 251 0.722025
49 252 0.740093
49 253 0.928851
50 51 0.999981
50 52 0.980023
50 53 0.814393
50 54 0.929176
50 55 0.93865
50 56 0.951349
50 57 0.939458
50 58 0.969368
50 83 0.960861
50 86 0.833448
50 87 0.157861
50 90 0.0362342
50 246 0.858285
50 247 0.758387
50 248 0.965379
50 249 0.97776
50 250 0.995267
50 251 0.971213
50 252 0.987921
50 253 0.707047
51 52 1
51 53 0.991902
51 54 0.867902
51 55 0.927688
51 56 0.890358
51 57 0.899669
51 58 0.746897
51 59 0.846365
51 79 0.479791
51 82 0.531106
51 83 0.99782
51 84 0.951102
51 85 0.915476
51 86 0.504993
51 87 0.1496
51 89 0.122183
51 90 0.0380939
51 246 0.786922
51 249 0.967892
51 250 0.999404
52 53 0.999589
52 54 0.994769
52 55 0.927071
52 56 0.834659
52 57 0.747311
52 58 0.601619
52 59 0.844935
52 60 0.732382
52 79 0.769712
52 80 0.969686
52 81 0.995271
52 82 0.965133
52 83 0.789403
52 84 0.376763
52 85 0.280261
52 86 0.114005
52 87 0.00532426
52 88 0.00919454
52 89 0.0059761
52 90 0.00228741
52 242 0.780318
52 243 0.873729
52 245 0.788191
52 246 0.8115
52 247 0.707816
52 248 0.973235
52 249 0.95288
52 250 0.986819
52 252 0.770683
53 54 0.999939
53 55 0.932137
53 56 0.977796
53 57 0.940302
53 58 0.53762
53 59 0.790131
53 60 0.902535
53 61 0.987834
53 83 0.645744
53 86 0.137531
53 87 0.00124547
53 243 0.989989
53 245 0.967946
53 246 0.950789
53 247 0.991509
53 248 0.773509
53 249 0.598934
53 250 0.663921
53 251 0.577209
53 252 0.55619
54 55 0.999986
54 56 0.934398
54 57 0.680846
54 58 0.991634
54 59 0.990564
54 60 0.974061
54 61 0.600121
54 79 0.497596
54 82 0.589767
54 83 0.781138
54 246 0.837114
54 249 0.735113
54 250 0.596589
55 56 0.999791
55 57 0.976551
55 58 0.979198
55 59 0.958777
55 60 0.893193
55 61 0.967482
55 62 0.995192
55 75 0.410602
55 78 0.261459
55 79 0.537483
55 80 0.805946
55 81 0.731573
55 82 0.806114
55 83 0.821631
55 84 0.789451
55 86 0.473598
55 87 0.11123
55 246 0.986974
56 57 0.999813
56 58 0.998558
56 59 0.967413
56 60 0.955718
56 61 0.988298
56 62 0.980001
56 63 0.982176
56 64 0.984411
56 75 0.958253
56 76 0.813341
56 78 0.87791
56 79 0.948883
56 80 0.994853
56 81 0.995602
56 82 0.99632
56 83 0.629357
56 84 0.440495
56 85 0.574984
56 86 0.415126
56 87 0.0887441
56 242 0.972221
56 243 0.955729
56 245 0.986502
56 246 0.971493
56 247 0.86857
56 249 0.949422
57 58 0.999756
57 59 0.976951
57 60 0.997702
57 61 0.953828
57 62 0.978377
57 63 0.96115
57 64 0.956488
57 65 0.913974
57 79 0.963873
57 80 0.925839
57 82 0.995712
57 83 0.615533
57 87 0.0263766
57 239 0.922585
57 242 0.933056
57 243 0.981256
57 244 0.976245
57 245 0.991372
57 246 0.976818
57 247 0.807118
57 248 0.947022
57 249 0.943327
57 250 0.859802
58 59 0.999575
58 60 0.982965
58 61 0.738474
58 62 0.944431
58 63 0.949605
58 64 0.881742
58 65 0.703045
58 79 0.929001
58 83 0.639196
58 243 0.860535
58 246 0.975203
59 60 0.999938
59 61 0.982245
59 62 0.996652
59 63 0.995748
59 64 0.988267
59 65 0.859786
59 66 0.992453
59 68 0.992282
59 69 0.951212
59 70 0.760723
59 71 0.820877
59 75 0.861283
59 76 0.727284
59 78 0.956022
59 79 0.969166
59 80 0.839919
59 82 0.930773
59 83 0.42681
59 156 0.819713
59 243 0.586568
59 246 0.950461
60 61 0.999963
60 62 0.979956
60 63 0.952662
60 64 0.962736
60 65 0.887633
60 66 0.977311
60 67 0.919613
60 68 0.931743
60 69 0.786536
60 70 0.982548
60 71 0.965525
60 76 0.883419
60 79 0.958144
60 80 0.914174
60 83 0.744422
60 155 0.963667
60 156 0.959492
60 157 0.871608
60 238 0.589741
60 239 0.500042
60 240 0.408107
60 242 0.845569
60 243 0.458267
60 245 0.707715
60 246 0.935845
61 62 0.999891
61 63 0.964292
61 64 0.955121
61 65 0.987305
61 66 0.946004
61 67 0.819462
61 68 0.964962
61 69 0.989047
61 239 0.855494
61 240 0.783439
61 242 0.976767
61 243 0.811806
61 246 0.965992
62 63 0.999043
62 64 0.986615
62 65 0.834404
62 66 0.986719
62 67 0.983679
62 68 0.998839
62 69 0.993535
62 70 0.701308
62 71 0.928097
62 155 0.949674
62 156 0.993001
63 64 0.9997
63 65 0.963844
63 66 0.999216
63 67 0.919192
63 68 0.996823
63 69 0.922854
63 70 0.96466
63 71 0.997394
63 72 0.990518
63 76 0.923861
63 79 0.904353
63 154 0.621821
63 155 0.930929
63 156 0.956306
63 157 0.663159
63 239 0.188753
63 242 0.546418
64 65 0.999709
64 66 0.996371
64 67 0.909475
64 68 0.995126
64 69 0.912942
64 70 0.969136
64 154 0.964478
64 155 0.612523
64 156 0.90872
64 235 0.27094
64 236 0.322468
64 238 0.444317
64 239 0.364518
64 240 0.246402
64 242 0.826267
64 243 0.396847
65 66 0.999788
65 67 0.973991
65 68 0.987976
65 69 0.895297
65 70 0.987047
65 236 0.767414
65 239 0.777193
66 67 0.99961
66 68 0.995768
66 69 0.986078
66 70 0.953861
66 71 0.908889
66 154 0.971448
66 155 0.727293
67 68 0.999803
67 69 0.999209
67 70 0.881758
67 154 0.859247
67 155 0.482842
67 156 0.70145
67 235 0.0261599
67 236 0.0676035
67 239 0.23123
68 69 0.999998
68 70 0.857131
68 71 0.932082
68 72 0.972126
68 76 0.85401
68 152 0.79125
68 153 0.99968
68 154 0.995017
68 155 0.706109
68 156 0.557757
68 157 0.413871
68 235 0.00170267
69 70 0.999871
69 71 0.992023
69 72 0.987471
69 73 0.992683
69 74 0.898374
69 75 0.821486
69 76 0.766898
69 77 0.79632
69 79 0.61298
69 80 0.297944
69 151 0.948799
69 152 0.79709
69 153 0.167468
69 154 0.117983
69 155 0.83936
69 156 0.625925
69 157 0.504468
70 71 0.999449
70 72 0.849823
70 73 0.776578
70 74 0.734691
70 75 0.967678
70 76 0.85504
70 152 0.799942
70 153 0.28519
70 154 0.533238
70 155 0.996034
70 156 0.55392
71 72 0.999802
71 73 0.990417
71 74 0.880535
71 75 0.978476
71 76 0.994695
71 77 0.974595
71 78 0.76201
71 79 0.915782
71 153 0.00832281
71 154 0.116085
71 155 0.429962
71 156 0.977639
72 73 0.999873
72 74 0.916377
72 75 0.981163
72 76 0.943996
72 77 0.990073
72 78 0.704314
72 79 0.928612
72 151 0.748751
72 152 0.0285805
72 153 0.0026286
72 154 0.123982
72 155 0.24063
72 156 0.995595
72 157 0.977056
73 74 0.999942
73 75 0.989405
73 76 0.959931
73 77 0.981886
73 78 0.814352
73 79 0.99385
73 80 0.946996
73 140 0.846577
73 143 0.988246
73 149 0.523161
73 150 0.993622
73 151 0.760201
73 152 0.0432187
73 153 0.0373455
73 154 0.316909
73 155 0.182215
73 156 0.919476
73 157 0.796853
73 158 0.937444
73 159 0.894687
74 75 0.999749
74 76 0.967443
74 77 0.923998
74 78 0.91326
74 79 0.995823
74 80 0.996724
74 81 0.9994
74 139 0.430967
74 140 0.348092
74 141 0.178943
74 143 0.842983
74 149 0.765769
74 151 0.699309
74 153 0.0303714
74 156 0.806112
75 76 0.999781
75 77 0.995524
75 78 0.628689
75 79 0.79129
75 80 0.641201
75 81 0.707594
75 82 0.731125
75 83 0.569218
75 140 0.823826
75 156 0.84537
75 157 0.853448
76 77 0.999946
76 78 0.906855
76 79 0.967293
76 80 0.859058
76 81 0.886547
76 82 0.981746
76 83 0.927315
76 139 0.970878
76 140 0.92369
76 149 0.24049
76 151 0.925505
76 152 0.732986
76 153 0.198297
76 154 0.47034
76 155 0.451736
76 156 0.837497
76 157 0.871078
76 158 0.815343
76 159 0.939687
77 78 0.999933
77 79 0.816084
77 80 0.990975
77 81 0.976452
77 82 0.988024
77 83 0.97617
77 84 0.982106
77 85 0.947991
77 135 0.580407
77 136 0.754599
77 137 0.830608
77 138 0.839246
77 139 0.912092
77 140 0.940626
77 141 0.920682
77 142 0.901145
77 143 0.809438
77 149 0.222203
77 151 0.899072
77 155 0.456672
77 156 0.776746
77 157 0.653621
77 158 0.989113
77 159 0.99433
78 79 0.999569
78 80 0.989816
78 81 0.994158
78 82 0.971261
78 83 0.999262
78 84 0.99603
78 85 0.781551
78 135 0.293181
78 136 0.359373
78 137 0.55066
78 138 0.619472
78 139 0.792621
78 140 0.778799
78 141 0.779956
78 156 0.845296
78 157 0.731578
78 158 0.979012
79 80 0.998546
79 81 0.993437
79 82 0.977935
79 83 0.918458
79 84 0.901065
79 85 0.998298
79 86 0.943465
79 136 0.866998
79 139 0.80998
79 140 0.781019
79 156 0.608438
79 157 0.610231
79 158 0.965893
80 81 0.999876
80 82 0.99981
80 83 0.996286
80 84 0.956953
80 85 0.978467
80 86 0.99725
80 87 0.989725
80 132 0.943113
80 135 0.815998
80 136 0.994208
80 137 0.98883
80 138 0.936342
80 139 0.90846
80 140 0.965732
80 155 0.917224
80 156 0.901576
80 157 0.775796
80 158 0.977817
80 159 0.980541
81 82 0.999792
81 83 0.969601
81 84 0.990392
81 85 0.8713
81 86 0.92026
81 87 0.867196
81 88 0.947975
81 89 0.992377
81 131 0.921103
81 132 0.829529
81 133 0.91197
81 134 0.56522
81 135 0.602853
81 136 0.98903
81 137 0.997679
81 138 0.976053
81 139 0.994388
81 140 0.998058
81 141 0.984718
81 142 0.975898
81 156 0.913592
81 157 0.794721
81 158 0.9584
81 159 0.998633
82 83 0.999984
82 84 0.998227
82 85 0.987358
82 86 0.98913
82 87 0.991125
82 88 0.999068
82 89 0.976252
82 128 0.916356
82 131 0.998162
82 132 0.951168
82 133 0.975632
82 135 0.888259
82 136 0.999059
82 137 0.971847
82 139 0.998154
82 140 0.995297
83 84 0.999872
83 85 0.990236
83 86 0.987003
83 87 0.983002
83 88 0.912655
83 89 0.799943
83 90 0.95211
83 131 0.83901
83 132 0.977514
83 135 0.982869
83 136 0.946022
83 139 0.956791
83 157 0.869448
83 158 0.952511
83 242 0.784133
83 245 0.998673
83 246 0.920786
83 249 0.820661
84 85 0.999992
84 86 0.970388
84 87 0.892792
84 88 0.993244
84 89 0.959446
84 90 0.985891
84 91 0.998586
84 128 0.988418
84 131 0.864347
84 132 0.955837
84 133 0.858703
84 134 0.975189
84 135 0.978261
84 136 0.724337
84 137 0.864485
84 138 0.923835
84 139 0.995098
84 140 0.994362
84 157 0.9304
84 158 0.886337
84 170 0.439481
84 171 0.446354
84 174 0.804257
84 175 0.667616
84 242 0.0844979
84 245 0.284477
84 246 0.206868
85 86 0.999845
85 87 0.990263
85 88 0.996263
85 89 0.926069
85 90 0.993691
85 91 0.938578
85 92 0.860302
85 127 0.985996
85 128 0.992766
85 129 0.94508
85 130 0.949708
85 131 0.926843
85 132 0.976978
85 133 0.961092
85 134 0.989956
85 135 0.998285
85 136 0.906882
85 137 0.953387
85 138 0.990307
85 139 0.983132
85 140 0.930077
85 174 0.172502
86 87 0.999388
86 88 0.99419
86 89 0.916984
86 90 0.997472
86 91 0.986076
86 92 0.941712
86 93 0.886537
86 127 0.985198
86 128 0.958876
86 129 0.937113
86 130 0.944844
86 131 0.893267
86 132 0.96283
86 133 0.967546
86 134 0.997762
86 135 0.999358
86 136 0.938739
86 174 0.228026
86 246 0.626976
86 249 0.399281
87 88 0.999269
87 89 0.891984
87 90 0.963771
87 91 0.987866
87 92 0.978729
87 93 0.867092
87 94 0.968049
87 127 0.986989
87 128 0.904266
87 130 0.840567
87 131 0.840848
87 132 0.970417
87 134 0.975386
87 135 0.997043
87 136 0.94095
87 171 0.973378
87 174 0.702006
87 175 0.493261
87 212 0.116649
87 216 0.518484
87 242 0.239223
87 245 0.408769
87 246 0.0310654
87 247 0.0132355
87 248 0.0199454
87 249 0.00712522
88 89 0.999916
88 90 0.993948
88 91 0.962801
88 92 0.992975
88 93 0.980159
88 94 0.995936
88 95 0.989233
88 126 0.997657
88 127 0.994634
88 128 0.960028
88 129 0.858258
88 130 0.81074
88 131 0.838127
88 132 0.930096
88 133 0.888692
88 134 0.845331
88 135 0.879926
88 136 0.816961
88 170 0.0447768
88 171 0.0823951
88 172 0.0257711
88 173 0.0165148
88 174 0.0903083
88 175 0.90248
88 176 0.905958
88 178 0.932047
88 216 0.00464076
88 245 0.0163674
88 249 0.000954076
89 90 0.99982
89 91 0.948092
89 92 0.990924
89 93 0.976551
89 94 0.996368
89 95 0.998261
89 96 0.999708
89 123 0.862477
89 124 0.918202
89 125 0.928821
89 126 0.993441
89 127 0.956729
89 128 0.92976
89 129 0.877258
89 130 0.926996
89 131 0.851509
89 132 0.908558
89 133 0.914447
89 134 0.845214
89 135 0.848957
89 136 0.794426
89 174 0.0267071
89 175 0.811163
89 178 0.789857
89 249 0.00527809
90 91 0.999772
90 92 0.981463
90 93 0.976788
90 94 0.990501
90 95 0.989488
90 96 0.996949
90 97 0.947315
90 124 0.988799
90 127 0.972591
90 128 0.879823
90 129 0.844516
90 130 0.833481
90 131 0.836859
90 132 0.957732
90 174 0.182783
90 175 0.963772
90 178 0.981339
90 212 0.136691
90 216 0.320746
90 245 0.575465
90 246 0.0363467
90 248 0.00296059
90 249 0.00064009
90 252 0.000219475
91 92 0.999875
91 93 0.969672
91 94 0.980097
91 95 0.972077
91 96 0.972013
91 97 0.959983
91 98 0.999303
91 124 0.896567
91 127 0.6327
91 128 0.533699
91 130 0.32278
91 131 0.475757
91 171 0.829152
91 173 0.104859
91 174 0.164499
91 175 0.979724
91 176 0.817037
91 177 0.895861
91 178 0.940657
91 179 0.897254
91 181 0.948969
91 182 0.949011
91 208 0.0513683
91 209 0.00140595
91 212 0.951825
91 213 0.427987
91 215 0.0178706
91 216 0.0211239
91 245 0.0709897
91 248 8.08587e-06
91 249 2.88469e-05
91 252 3.27023e-07
92 93 0.999966
92 94 0.925576
92 95 0.968885
92 96 0.98981
92 97 0.985364
92 98 0.971979
92 99 0.993052
92 123 0.940748
92 124 0.856171
92 125 0.498446
92 126 0.525201
92 127 0.420294
92 128 0.35375
92 129 0.218717
92 130 0.229631
92 131 0.458869
92 132 0.5013
92 134 0.318463
92 173 0.000235028
92 174 0.0162829
92 175 0.409151
92 176 0.66829
92 177 0.497396
92 178 0.672325
92 179 0.871088
92 181 0.65848
92 182 0.792602
92 212 0.750127
93 94 0.999843
93 95 0.990371
93 96 0.951962
93 97 0.993905
93 98 0.989307
93 99 0.991633
93 100 0.999009
93 120 0.921973
93 121 0.996269
93 122 0.993801
93 123 0.995227
93 124 0.862767
93 125 0.612176
93 126 0.649156
93 127 0.614683
93 128 0.484124
93 129 0.442373
93 130 0.531325
93 131 0.619541
93 174 0.0235753
93 178 0.810589
93 182 0.837838
93 212 0.894365
93 252 8.73796e-06
94 95 0.999881
94 96 0.995587
94 97 0.967519
94 98 0.996389
94 99 0.999083
94 100 0.986189
94 101 0.959201
94 123 0.906543
94 124 0.741866
94 127 0.575242
94 174 0.213359
94 175 0.928734
94 178 0.905787
94 179 0.753252
94 181 0.993328
94 182 0.962879
94 183 0.916668
94 186 0.975916
94 205 9.94733e-11
94 208 0.122648
94 209 2.86322e-05
94 211 0.783367
94 212 0.868488
94 213 0.141507
94 248 1.48169e-05
94 249 2.37859e-05
94 252 1.19601e-09
94 256 2.194e-23
95 96 0.999875
95 97 0.983064
95 98 0.998654
95 99 0.970106
95 100 0.960173
95 101 0.997844
95 102 0.969738
95 123 0.952814
95 124 0.82612
95 126 0.601128
95 127 0.529538
95 174 0.0627916
95 175 0.194532
95 176 0.595134
95 177 0.629606
95 178 0.647397
95 179 0.593631
95 180 0.549446
95 181 0.513051
95 182 0.474529
95 183 0.39799
95 184 0.728538
95 185 0.932437
95 186 0.675579
95 208 0.688252
95 209 0.506859
95 212 0.0167698
96 97 0.999905
96 98 0.998959
96 99 0.97552
96 100 0.995764
96 101 0.991125
96 102 0.996579
96 103 0.996779
96 119 0.94546
96 120 0.986894
96 121 0.926789
96 122 0.851428
96 123 0.808062
96 124 0.696186
96 125 0.601242
96 126 0.339418
96 127 0.374272
96 128 0.446497
96 178 0.230275
96 179 0.47502
96 181 0.0853034
96 182 0.303848
96 185 0.612976
96 186 0.611425
97 98 0.999653
97 99 0.976641
97 100 0.990573
97 101 0.965597
97 102 0.968182
97 103 0.960793
97 104 0.986247
97 120 0.893783
97 123 0.591472
97 124 0.410794
97 127 0.30536
97 178 0.766778
97 181 0.538429
97 182 0.804287
97 185 0.965611
97 186 0.949977
97 205 1.49223e-14
97 208 0.284887
97 209 0.00027401
97 256 1.79342e-23
98 99 0.99989
98 100 0.955786
98 101 0.995931
98 102 0.995867
98 103 0.996639
98 104 0.988798
98 105 0.991446
98 178 0.962894
98 179 0.979643
98 180 0.953173
98 181 0.806161
98 182 0.873886
98 183 0.761494
98 184 0.944449
98 185 0.992599
98 186 0.836849
98 187 0.876826
98 188 0.915118
98 189 0.982274
98 190 0.960842
98 205 0.0868358
98 208 0.0690374
98 209 0.634117
99 100 0.999802
99 101 0.994552
99 102 0.983503
99 103 0.995447
99 104 0.978018
99 105 0.996763
99 106 0.768156
99 107 0.416178
99 111 0.793399
99 120 0.608278
99 123 0.471114
99 178 0.599614
99 181 0.208192
99 182 0.482215
99 183 0.480202
99 184 0.631506
99 185 0.691133
99 186 0.610926
99 187 0.635657
99 188 0.637543
99 189 0.942337
100 101 0.999935
100 102 0.998579
100 103 0.954245
100 104 0.995539
100 105 0.992011
100 106 0.88686
100 107 0.555121
100 108 0.989493
100 111 0.99389
100 112 0.93649
100 114 0.176724
100 115 0.570642
100 116 0.969737
100 119 0.736792
100 120 0.365756
100 123 0.32195
100 124 0.271001
100 182 0.765116
100 185 0.909546
100 186 0.937699
100 189 0.925258
101 102 0.999688
101 103 0.980348
101 104 0.966834
101 105 0.974362
101 106 0.781064
101 107 0.660861
101 108 0.89191
101 111 0.947583
101 112 0.992002
101 115 0.671481
101 182 0.973851
101 185 0.81157
101 186 0.869887
101 187 0.850432
101 188 0.792411
101 189 0.579699
101 190 0.8109
101 193 0.941758
101 201 2.73773e-05
101 205 0.0193515
102 103 0.999979
102 104 0.986871
102 105 0.961611
102 106 0.81539
102 107 0.65358
102 108 0.905264
102 111 0.947506
102 112 0.917186
102 181 0.867148
102 182 0.959485
102 183 0.902117
102 184 0.986293
102 185 0.985499
102 186 0.870732
102 187 0.888808
102 188 0.939496
102 189 0.931433
102 190 0.859658
102 191 0.910847
102 192 0.722064
102 193 0.183659
102 205 0.200292
103 104 0.999963
103 105 0.98188
103 106 0.847168
103 107 0.439536
103 108 0.968365
103 109 0.978097
103 110 0.896179
103 111 0.895096
103 112 0.791902
103 113 0.837278
103 114 0.942877
103 115 0.719978
103 185 0.890512
103 186 0.828585
103 188 0.835311
103 189 0.926869
103 192 0.669692
103 193 0.078593
104 105 0.999519
104 106 0.929206
104 107 0.754271
104 108 0.983161
104 109 0.529321
104 110 0.827726
104 111 0.939192
104 112 0.913926
104 113 0.961627
104 114 0.927272
104 115 0.940604
104 185 0.984356
104 186 0.974906
104 188 0.972876
104 189 0.956209
104 192 0.0853724
104 193 0.550284
105 106 0.999755
105 107 0.906405
105 108 0.631539
105 109 0.537377
105 110 0.727247
105 111 0.957204
105 112 0.93918
105 185 0.967783
105 186 0.989955
105 187 0.991322
105 188 0.90913
105 189 0.966321
105 190 0.999106
105 191 0.368219
105 192 0.047155
105 193 0.336356
105 194 0.102132
105 201 0.043172
106 107 0.999873
106 108 0.819693
106 109 0.997895
106 110 0.987446
106 111 0.956299
106 112 0.772069
106 185 0.890802
106 186 0.977045
106 188 0.975587
106 189 0.985334
106 190 0.96026
106 191 0.646512
106 192 0.827707
106 193 0.00171984
106 194 0.00970139
107 108 0.999101
107 109 0.925253
107 110 0.998473
107 111 0.77795
107 112 0.620737
107 113 0.909937
107 114 0.334199
107 115 0.323322
107 189 0.977087
107 192 0.711633
107 193 0.0042022
108 109 0.99974
108 110 0.996983
108 111 0.73216
108 112 0.458947
108 113 0.70191
108 114 0.858323
108 115 0.954057
108 189 0.692632
108 192 0.454808
108 193 0.00625636
109 110 0.999994
109 111 0.992341
109 112 0.550823
109 113 0.455453
109 114 0.0618151
109 115 0.109847
110 111 0.999632
110 112 0.815684
110 113 0.548208
110 114 0.0139162
110 115 0.0193079
111 112 0.999798
111 113 0.988519
111 114 0.342121
111 115 0.0399719
111 116 0.0512182
111 119 0.649068
112 113 0.99998
112 114 0.963154
112 115 0.998075
112 116 0.336714
112 117 0.017902
112 119 0.842917
112 120 0.267237
113 114 0.999698
113 115 0.980831
113 116 0.502297
113 117 0.12723
113 119 0.891975
114 115 0.999973
114 116 0.818491
114 117 0.803959
114 118 0.0732985
114 119 0.0241207
114 120 0.0730011
115 116 0.999996
115 117 0.993505
115 118 0.991628
115 119 0.987913
115 120 0.742722
115 121 0.920528
115 122 0.916565
115 123 0.948054
116 117 0.999938
116 118 0.955181
116 119 0.999599
116 120 0.764256
116 121 0.88669
116 122 0.996667
116 123 0.897993
117 118 0.999996
117 119 0.794248
117 120 0.978879
117 121 0.980027
117 122 0.969363
117 123 0.960897
117 124 0.980277
118 119 0.999849
118 120 0.970014
118 121 0.985736
118 122 0.980281
118 123 0.983768
118 124 0.99482
118 125 0.963422
119 120 0.999664
119 121 0.940758
119 122 0.893356
119 123 0.991206
119 124 0.999282
119 125 0.970727
119 126 0.929821
120 121 0.999749
120 122 0.993577
120 123 0.990023
120 124 0.997468
120 125 0.963544
120 126 0.943629
120 127 0.990083
121 122 0.999979
121 123 0.985191
121 124 0.996417
121 125 0.965522
121 126 0.953158
121 127 0.982912
121 128 0.981637
121 129 0.988841
122 123 0.999966
122 124 0.953929
122 125 0.774659
122 126 0.99518
122 127 0.955012
122 128 0.973365
122 129 0.991096
122 130 0.875588
123 124 0.999853
123 125 0.980518
123 126 0.920182
123 127 0.993227
123 128 0.994303
123 129 0.949962
123 130 0.985041
124 125 0.999972
124 126 0.975433
124 127 0.985905
124 128 0.993925
124 129 0.998984
124 130 0.95067
124 131 0.976674
125 126 0.999893
125 127 0.999944
125 128 0.914862
125 129 0.98544
125 130 0.953065
125 131 0.96659
125 132 0.893828
126 127 0.999966
126 128 0.9961
126 129 0.994129
126 130 0.840626
126 131 0.929789
126 132 0.996447
126 133 0.960631
126 134 0.976589
127 128 0.999933
127 129 0.980581
127 130 0.9988
127 131 0.980998
127 132 0.987604
127 133 0.994292
127 134 0.930532
127 174 0.0006186
128 129 0.999785
128 130 0.994262
128 131 0.984384
128 132 0.993137
128 133 0.993984
128 134 0.974257
128 135 0.97
128 136 0.998975
129 130 0.999882
129 131 0.965181
129 132 0.981792
129 133 0.998435
129 134 0.901783
129 135 0.863374
129 136 0.999716
129 137 0.985435
130 131 0.999893
130 132 0.997591
130 133 0.998245
130 134 0.766389
130 135 0.762036
130 136 0.992626
130 137 0.993874
130 173 1.98754e-14
130 174 1.76688e-05
131 132 0.999857
131 133 0.989039
131 134 0.992136
131 135 0.92373
131 136 0.975172
131 137 0.981578
131 138 0.998363
131 170 8.16983e-09
131 173 2.05073e-08
131 174 0.000917322
131 175 0.0706855
132 133 0.999945
132 134 0.96466
132 135 0.993837
132 136 0.99763
132 137 0.989539
132 138 0.995115
132 139 0.9788
132 140 0.724154
132 174 0.00587768
133 134 0.999692
133 135 0.861487
133 136 0.998784
133 137 0.999061
133 138 0.931998
133 139 0.956828
133 140 0.703665
134 135 0.999904
134 136 0.866824
134 137 0.623101
134 138 0.822493
134 139 0.726457
134 140 0.308432
134 169 5.1443e-19
134 170 1.6906e-15
134 171 2.41769e-11
134 173 4.73669e-10
134 174 0.00236496
135 136 0.999887
135 137 0.953697
135 138 0.971482
135 139 0.798503
135 140 0.517875
135 141 0.67873
135 142 0.56495
135 158 0.763743
135 160 0.228758
135 166 3.58968e-09
135 167 3.62834e-05
135 170 8.95448e-09
135 171 3.74485e-07
135 173 6.96782e-05
135 174 0.0680147
136 137 0.999995
136 138 0.972454
136 139 0.966276
136 140 0.70222
136 141 0.878098
136 142 0.925614
136 158 0.917783
137 138 0.999982
137 139 0.975435
137 140 0.765274
137 141 0.877594
137 142 0.762806
137 143 0.812966
137 144 0.912951
137 145 0.322538
137 160 0.144939
138 139 0.999943
138 140 0.862371
138 141 0.864947
138 142 0.596268
138 143 0.605303
138 144 0.741245
138 145 0.235834
138 146 0.768056
138 158 0.944186
138 159 0.850309
138 160 0.149007
138 161 0.635945
138 166 3.87256e-14
138 167 9.70541e-08
138 170 3.94593e-07
139 140 0.999826
139 141 0.991345
139 142 0.994792
139 143 0.981488
139 144 0.979419
139 145 0.801074
139 146 0.934833
139 149 0.733945
139 151 0.885576
139 156 0.799021
139 157 0.645047
139 158 0.906481
139 159 0.914277
139 160 0.239513
139 161 0.888502
139 166 8.24079e-06
139 167 0.00585171
139 170 0.00449687
140 141 0.999422
140 142 0.867203
140 143 0.80697
140 144 0.710835
140 145 0.998896
140 146 0.652226
140 149 0.473067
140 151 0.90209
140 157 0.72196
140 158 0.999804
140 159 0.927847
140 160 0.221128
141 142 0.999916
141 143 0.947315
141 144 0.928669
141 145 0.956271
141 146 0.897392
141 147 0.615668
141 148 0.90974
141 149 0.998639
141 158 0.941483
141 159 0.882594
141 160 0.383714
142 143 0.999945
142 144 0.939394
142 145 0.689221
142 146 0.949852
142 147 0.908665
142 148 0.979286
142 149 0.759904
142 150 0.292957
142 151 0.634579
142 158 0.982155
142 159 0.896514
142 160 0.484584
142 161 0.896287
142 162 0.19963
142 163 7.88666e-08
142 166 3.07141e-07
143 144 0.999836
143 145 0.998801
143 146 0.863235
143 147 0.931619
143 148 0.983105
143 149 0.933556
143 150 0.8583
143 151 0.998013
143 158 0.902099
143 159 0.68424
143 160 0.941581
144 145 0.999989
144 146 0.871765
144 147 0.296149
144 148 0.562457
144 149 0.878846
144 150 0.972815
144 159 0.709824
144 160 0.887473
145 146 0.999946
145 147 0.98579
145 148 0.972234
145 149 0.941224
145 150 0.463634
145 159 0.657961
145 160 0.742581
146 147 0.999979
146 148 0.998506
146 149 0.832883
146 150 0.118301
146 159 0.57988
146 160 0.72165
147 148 0.999691
147 149 0.985974
147 150 0.438296
147 159 0.840835
148 149 0.999548
148 150 0.639159
148 151 0.769023
148 152 0.909869
148 159 0.846449
148 160 0.699688
149 150 0.999772
149 151 0.955196
149 152 0.901716
149 153 0.403051
149 155 0.953129
149 156 0.459375
149 157 0.81092
149 158 0.434751
149 159 0.771889
149 160 0.843033
149 162 0.751237
150 151 0.999816
150 152 0.987955
150 153 0.522942
150 154 0.970907
150 155 0.692192
150 156 0.780152
150 157 0.807518
150 158 0.361747
150 159 0.616863
150 160 0.950954
150 161 0.816942
150 162 0.867706
150 163 0.530716
151 152 0.999975
151 153 0.863687
151 154 0.992279
151 155 0.748528
151 156 0.694361
151 157 0.661633
151 158 0.273812
151 159 0.642621
151 160 0.807234
151 161 0.657841
151 162 0.504055
152 153 0.99989
152 154 0.944306
152 155 0.865366
152 156 0.45956
152 157 0.197058
152 158 0.149959
152 159 0.359996
153 154 0.999961
153 155 0.947974
153 156 0.948928
153 157 0.788396
154 155 0.999783
154 156 0.941199
154 157 0.794136
155 156 0.999797
155 157 0.874044
155 158 0.83804
155 159 0.898441
156 157 0.999644
156 158 0.894209
156 159 0.917268
156 161 0.3524
157 158 0.999539
157 159 0.802123
157 160 0.772115
157 161 0.290925
157 162 0.00777401
157 238 0.00110225
158 159 0.999743
158 160 0.813522
158 161 0.300698
158 162 0.109578
158 163 0.665088
158 164 0.400461
158 166 0.545127
158 167 0.384751
158 223 1.19857e-08
159 160 0.998134
159 161 0.851998
159 162 0.831034
159 163 0.366752
159 164 0.624768
159 166 0.985673
159 167 0.799507
160 161 0.999637
160 162 0.985169
160 163 0.0706816
160 164 0.0177702
160 165 0.0658399
160 166 0.681368
160 167 0.0555611
160 168 0.0936233
160 169 0.828273
160 170 0.915456
160 171 0.0184387
160 227 2.45611e-21
161 162 0.999944
161 163 0.987606
161 164 0.849557
161 165 0.458103
161 166 0.00922558
161 167 0.478103
161 168 0.830137
161 169 0.0573444
161 170 0.0316548
161 171 0.697684
161 223 5.02134e-09
161 224 3.50864e-15
161 226 1.32149e-13
161 227 2.532e-24
161 228 2.19446e-23
161 230 2.26197e-10
162 163 0.999841
162 164 0.906489
162 165 0.833428
162 166 0.0647508
162 167 0.709333
162 168 0.866534
162 223 0.000243971
162 226 8.25054e-11
162 227 1.46347e-23
162 228 4.36578e-27
162 229 2.41149e-23
162 230 1.13561e-12
163 164 0.999936
163 165 0.928182
163 166 0.272042
163 167 0.976777
163 168 0.862694
163 169 0.382157
163 170 0.486353
163 223 0.856241
163 224 0.001012
163 226 0.601468
163 227 7.03463e-05
163 228 8.52045e-08
163 229 0.000189614
163 230 0.509126
164 165 0.99979
164 166 0.97663
164 167 0.842431
164 168 0.972652
164 169 0.956364
164 170 0.977905
164 171 0.830916
164 223 0.0433092
164 224 0.118978
164 225 0.945909
164 226 0.0023575
164 227 0.861809
164 228 0.0154932
164 229 0.873712
164 230 3.45085e-06
165 166 0.999913
165 167 0.921065
165 168 0.384121
165 169 0.45033
165 170 0.658073
165 171 0.493608
165 172 0.306385
165 223 8.76167e-07
165 224 0.0183049
165 226 1.24663e-10
165 227 6.20682e-07
165 228 0.0240302
166 167 0.999755
166 168 0.986739
166 169 0.915817
166 170 0.996822
166 171 0.948128
166 172 0.920558
166 173 0.876887
166 223 0.152477
166 224 0.992282
166 227 0.487554
167 168 0.999731
167 169 0.950476
167 170 0.775927
167 171 0.901299
167 172 0.924595
167 173 0.960624
167 174 0.826631
167 175 0.630153
167 220 0.932061
167 221 0.303345
167 222 0.912716
167 223 0.818239
167 224 0.034843
167 225 0.327859
167 226 0.551157
167 227 0.109416
167 228 0.00471696
168 169 0.999928
168 170 0.945561
168 171 0.93714
168 172 0.837069
168 173 0.739423
168 174 0.964366
168 175 0.79662
168 176 0.852304
168 177 0.155491
168 220 0.110185
168 221 0.530291
168 222 0.00324514
168 223 1.45472e-05
168 224 0.189063
168 225 0.03602
168 226 5.34126e-07
168 227 0.00278026
168 228 0.621852
169 170 0.999955
169 171 0.893434
169 172 0.729758
169 173 0.972121
169 174 0.966793
169 175 0.663873
169 176 0.853028
169 177 0.4661
169 220 0.350573
169 223 0.000729661
169 224 0.0194715
169 227 0.000115263
170 171 0.99993
170 172 0.932544
170 173 0.891526
170 174 0.740764
170 175 0.384047
170 176 0.677561
170 177 0.969337
170 178 0.736708
170 220 0.914898
170 223 0.445697
170 224 0.930046
171 172 0.999817
171 173 0.97865
171 174 0.977377
171 175 0.439436
171 176 0.61049
171 177 0.991967
171 178 0.885019
171 179 0.873314
171 216 0.995471
171 217 0.972193
171 219 0.971241
171 220 0.914593
171 221 0.78948
171 222 0.848172
171 223 0.749529
171 224 0.979582
171 227 0.979419
172 173 0.999978
172 174 0.753112
172 175 0.883009
172 176 0.97909
172 177 0.611052
172 178 0.259833
172 179 0.820213
172 180 0.981418
172 181 0.728699
172 217 0.485167
172 220 0.882306
172 221 0.953388
172 223 0.231232
172 224 0.211974
173 174 0.999708
173 175 0.995401
173 176 0.880613
173 177 0.867524
173 178 0.300556
173 179 0.804655
173 180 0.909288
173 181 0.645673
173 220 0.565245
174 175 0.999546
174 176 0.972244
174 177 0.906304
174 178 0.590627
174 179 0.629989
174 180 0.860932
174 181 0.72026
174 216 0.00178179
174 217 0.0086299
174 220 0.0406081
175 176 0.99998
175 177 0.980112
175 178 0.59825
175 179 0.51579
175 180 0.656026
175 181 0.599029
175 182 0.44278
175 183 0.356532
175 212 0.0779361
175 213 0.589167
175 215 0.0519668
175 216 0.0457242
175 217 0.0431856
175 218 0.0995682
175 219 0.555844
175 220 0.400992
175 221 0.362149
175 223 0.955662
175 224 0.935282
175 245 0.174924
176 177 0.999451
176 178 0.966105
176 179 0.988672
176 180 0.991108
176 181 0.987124
176 182 0.995411
176 183 0.989339
176 212 0.221622
176 213 0.961284
176 216 0.586752
176 217 0.538453
176 219 0.993602
176 220 0.967399
176 221 0.887951
176 224 0.325736
177 178 0.999125
177 179 0.851184
177 180 0.908431
177 181 0.95819
177 182 0.913216
177 183 0.678294
177 184 0.957242
177 220 0.795809
178 179 0.99985
178 180 0.992971
178 181 0.992495
178 182 0.999013
178 183 0.977974
178 184 0.978021
178 185 0.993017
178 186 0.992866
178 209 0.767719
178 212 0.0217471
178 213 0.939668
178 216 0.0252588
179 180 0.999925
179 181 0.998164
179 182 0.983913
179 183 0.953015
179 184 0.803056
179 185 0.924001
179 186 0.981197
179 187 0.965771
179 208 0.0119233
179 209 0.12542
179 210 0.569699
179 211 0.0285775
179 212 0.00458945
179 213 0.825807
179 214 0.944867
179 216 0.0876736
179 217 0.334383
179 220 0.789252
180 181 0.999972
180 182 0.963213
180 183 0.80699
180 184 0.899251
180 185 0.884156
180 186 0.997253
180 187 0.986822
180 209 0.00275108
180 213 0.686487
181 182 0.999831
181 183 0.836665
181 184 0.962851
181 185 0.929064
181 186 0.987887
181 187 0.979096
181 188 0.874278
181 209 0.0187038
182 183 0.999988
182 184 0.999935
182 185 0.997395
182 186 0.988597
182 187 0.990177
182 188 0.955781
182 189 0.970901
182 190 0.934547
182 205 0.00581636
182 206 0.976703
182 208 2.23529e-05
182 209 0.0504051
182 210 0.755875
182 212 0.000453787
182 213 0.907115
183 184 0.999853
183 185 0.998936
183 186 0.980991
183 187 0.996174
183 188 0.98296
183 189 0.972953
183 190 0.937521
183 205 4.39968e-14
183 206 8.59164e-05
183 208 2.95862e-12
183 209 2.68581e-08
183 210 0.0122932
183 212 2.12627e-06
183 213 0.200672
184 185 0.999946
184 186 0.998023
184 187 0.998722
184 188 0.970325
184 189 0.990489
184 190 0.903288
184 191 0.925613
184 209 2.27368e-07
185 186 0.999949
185 187 0.998854
185 188 0.94112
185 189 0.975142
185 190 0.917831
185 191 0.996249
185 192 0.864493
185 193 0.70405
185 205 2.52629e-08
186 187 0.999848
186 188 0.999952
186 189 0.935867
186 190 0.902005
186 191 0.99595
186 192 0.965558
186 193 0.941922
186 201 4.90104e-16
186 202 0.000850856
186 204 2.24333e-13
186 205 3.71845e-14
186 206 0.154888
186 208 1.86511e-11
186 209 0.000386078
187 188 0.999813
187 189 0.98762
187 190 0.931358
187 191 0.84234
187 192 0.683116
187 193 0.996099
187 194 0.245333
187 202 5.23938e-21
187 205 7.5032e-27
187 206 1.63425e-07
187 209 3.36621e-08
188 189 0.999997
188 190 0.777161
188 191 0.822582
188 192 0.716644
188 193 0.640982
188 194 0.659431
189 190 0.999954
189 191 0.976468
189 192 0.924814
189 193 0.734331
189 194 0.977265
189 198 2.92726e-14
189 201 2.34797e-23
189 202 0.00445061
189 205 8.52845e-12
190 191 0.999977
190 192 0.873838
190 193 0.709782
190 194 0.460721
190 198 2.75301e-33
190 199 2.91946e-20
190 201 5.14623e-61
190 202 6.58107e-23
190 203 2.25509e-13
190 204 6.12359e-29
190 205 1.3081e-26
190 206 0.000296649
191 192 0.999702
191 193 0.884336
191 194 0.264095
191 198 5.73116e-50
191 202 1.46533e-28
192 193 0.999631
192 194 0.946992
192 198 4.93627e-24
193 194 0.993194
193 197 1.25279e-27
193 198 4.15547e-12
193 199 0.0780781
193 201 1.52867e-27
193 202 0.132889
194 195 1.26543e-14
194 196 2.48276e-16
194 197 9.95972e-62
194 198 4.62675e-45
194 199 5.2361e-26
194 201 1.41433e-64
194 202 5.46032e-14
195 196 0.998331
195 197 0.113154
195 198 0.00660574
195 199 5.5578e-06
195 200 2.05709e-09
195 201 6.70364e-10
195 202 0.0036515
196 197 0.998344
196 198 0.295547
196 199 8.11654e-16
196 200 2.29779e-32
196 201 2.46545e-31
196 202 9.23601e-09
196 203 0.000183227
197 198 0.995212
197 199 0.107836
197 200 5.21867e-08
197 201 9.92807e-22
197 202 0.000659433
197 203 0.22994
197 204 0.00810837
198 199 0.997699
198 200 0.110681
198 201 9.84033e-09
198 202 0.0784708
198 203 0.000513428
198 204 0.810308
198 205 0.160243
198 206 0.0478822
199 200 0.999697
199 201 0.854083
199 202 0.935525
199 203 0.915971
199 204 0.664635
199 205 0.811279
199 206 0.860513
200 201 0.999911
200 202 0.956855
200 203 0.88266
200 204 0.903919
200 205 0.997891
200 206 0.713896
200 207 0.736167
200 259 7.71871e-20
200 260 7.79343e-31
200 261 2.98339e-18
201 202 0.999486
201 203 0.95872
201 204 0.936062
201 205 0.984683
201 206 0.800089
201 207 0.883116
201 208 0.870365
201 259 1.72929e-09
201 260 2.94001e-14
202 203 0.999483
202 204 0.872692
202 205 0.942158
202 206 0.789649
202 207 0.848416
202 208 0.960498
202 209 0.851179
202 210 0.366925
203 204 0.999982
203 205 0.9943
203 206 0.737078
203 207 0.594328
203 208 0.927739
203 209 0.771627
203 210 0.380151
203 255 0.00543029
203 256 7.80135e-11
203 259 3.50717e-20
203 260 1.23665e-19
204 205 0.999585
204 206 0.961737
204 207 0.838258
204 208 0.988316
204 209 0.946587
204 210 0.830124
204 211 0.960642
204 252 1.62167e-09
204 254 0.655137
204 255 0.119341
204 256 3.06711e-07
204 257 2.96617e-06
204 258 1.60887e-08
204 259 2.7277e-06
204 260 1.35302e-07
205 206 0.999886
205 207 0.992135
205 208 0.970052
205 209 0.939007
205 210 0.836773
205 211 0.958767
205 212 0.840341
205 255 0.947369
205 256 0.180484
205 259 0.00230649
206 207 0.999848
206 208 0.990126
206 209 0.993289
206 210 0.75059
206 211 0.804413
206 212 0.932835
206 213 0.763069
206 214 0.601539
206 255 0.710007
206 256 0.0396324
206 259 3.40622e-07
207 208 0.999647
207 209 0.911045
207 210 0.888623
207 211 0.986189
207 212 0.81184
207 213 0.993191
207 214 0.961553
207 248 0.0844903
207 251 0.158309
207 252 4.12663e-05
207 253 0.00989434
207 254 0.780221
207 255 0.599623
207 256 0.086174
207 258 3.88799e-07
207 259 0.00400134
208 209 0.999871
208 210 0.974014
208 211 0.978128
208 212 0.846315
208 213 0.992728
208 214 0.999511
208 215 0.914899
208 248 0.0463241
208 249 3.02323e-05
208 251 0.35841
208 252 0.00123298
208 253 0.102472
208 254 0.217677
208 255 0.0225238
208 256 0.23607
208 257 0.522247
208 258 0.47216
208 259 0.902548
209 210 0.999843
209 211 0.987538
209 212 0.896873
209 213 0.995325
209 214 0.993651
209 215 0.961346
209 216 0.989234
209 217 0.650228
209 248 0.282546
209 251 0.798095
209 252 0.0665252
209 255 0.055523
209 256 0.115612
210 211 0.999965
210 212 0.966274
210 213 0.8994
210 214 0.96387
210 215 0.95588
210 216 0.99156
210 217 0.751868
210 248 0.535332
210 251 0.847549
210 252 0.0790121
210 255 0.715024
211 212 0.999956
211 213 0.930776
211 214 0.99062
211 215 0.989388
211 216 0.997824
211 217 0.952602
211 218 0.998476
211 244 0.630627
211 245 0.253728
211 246 0.530301
211 247 0.936127
211 248 0.451418
211 249 0.141104
211 250 0.729083
211 251 0.991039
211 252 0.526408
211 253 0.993435
211 254 0.250908
211 255 0.138094
211 256 0.134708
212 213 0.99998
212 214 0.952376
212 215 0.960496
212 216 0.96444
212 217 0.702381
212 218 0.959159
212 219 0.759047
212 220 0.927483
212 244 0.561805
212 245 0.153579
212 246 0.389343
212 247 0.973398
212 248 0.87587
212 249 0.27463
212 250 0.903292
212 251 0.726992
212 252 0.95455
212 255 0.0022307
213 214 0.999939
213 215 0.921189
213 216 0.991446
213 217 0.776542
213 218 0.571905
213 219 0.966876
213 220 0.918782
213 221 0.921267
213 244 0.798019
213 245 0.904587
213 247 0.31387
213 248 0.937733
214 215 0.999896
214 216 0.864737
214 217 0.843665
214 218 0.950622
214 219 0.970226
214 220 0.881224
214 221 0.759642
214 241 0.492878
214 243 0.333301
214 244 0.304809
214 245 0.859725
214 246 0.531958
214 247 0.0675867
214 248 0.904125
214 251 0.586726
215 216 0.999993
215 217 0.980315
215 218 0.777251
215 219 0.710425
215 220 0.916407
215 221 0.744148
215 240 0.816269
215 241 0.782172
215 242 0.958434
215 243 0.905493
215 244 0.958028
215 245 0.90223
215 246 0.535957
215 247 0.102761
215 248 0.626081
215 249 0.683023
215 250 0.317394
215 251 0.285592
215 252 0.353308
216 217 0.999933
216 218 0.781528
216 219 0.500383
216 220 0.945423
216 221 0.829155
216 222 0.543962
216 223 0.96815
216 240 0.606741
216 241 0.498819
216 242 0.911663
216 243 0.981486
216 244 0.997169
216 245 0.93192
216 246 0.66983
216 247 0.19439
216 248 0.333967
216 249 0.420431
217 218 0.999439
217 219 0.931538
217 220 0.914298
217 221 0.831891
217 222 0.850635
217 223 0.965798
217 224 0.69353
217 240 0.962751
217 241 0.913408
217 242 0.673843
217 243 0.667766
217 244 0.667422
217 245 0.474674
217 246 0.421639
217 248 0.475497
218 219 0.998835
218 220 0.987066
218 221 0.97892
218 222 0.984111
218 223 0.898128
218 224 0.999592
218 225 0.964417
218 237 0.940972
218 238 0.879996
218 239 0.935652
218 240 0.998846
218 241 0.86379
218 242 0.571734
218 243 0.727848
218 244 0.627443
218 245 0.408972
218 246 0.55546
219 220 0.999465
219 221 0.934067
219 222 0.956156
219 223 0.531991
219 224 0.752285
219 225 0.65494
219 226 0.979783
219 233 0.277152
219 237 0.627838
219 238 0.729563
219 239 0.844785
219 240 0.900312
219 241 0.927705
219 242 0.562846
219 243 0.746893
219 244 0.850561
219 245 0.480118
219 246 0.62914
220 221 0.999948
220 222 0.690442
220 223 0.920931
220 224 0.928559
220 225 0.944151
220 226 0.393456
220 227 0.966911
220 238 0.474321
220 241 0.911908
220 242 0.565836
220 244 0.678306
220 245 0.290506
221 222 0.999561
221 223 0.968423
221 224 0.931701
221 225 0.978976
221 226 0.687224
221 227 0.957281
221 228 0.878784
221 233 0.291966
221 237 0.798657
221 238 0.874232
221 241 0.835143
221 242 0.338971
221 245 0.327732
222 223 0.999867
222 224 0.877541
222 225 0.626097
222 226 0.954487
222 227 0.827708
222 228 0.688124
222 229 0.123075
222 230 0.000142663
222 232 0.412187
222 233 0.347881
222 234 0.756418
222 235 0.949996
222 237 0.687756
222 238 0.946487
222 239 0.888047
222 240 0.939872
222 241 0.851228
222 242 0.38119
222 244 0.584452
222 245 0.372761
223 224 0.999969
223 225 0.994332
223 226 0.561336
223 227 0.941149
223 228 0.911533
223 229 0.24791
223 230 0.000976729
223 232 0.835901
223 233 0.678538
223 237 0.845824
223 238 0.804822
223 241 0.46667
223 242 0.0354096
224 225 0.999879
224 226 0.895711
224 227 0.974063
224 228 0.558877
224 229 0.631949
224 230 0.0384093
224 232 0.731629
224 233 0.974629
225 226 0.999977
225 227 0.928914
225 228 0.995021
225 229 0.159716
225 230 0.0115104
225 231 0.502694
225 232 0.724311
225 233 0.945254
225 234 0.855172
225 238 0.193336
226 227 0.999848
226 228 0.926507
226 229 0.66265
226 230 0.0365874
226 231 0.876636
226 232 0.156959
226 233 0.423935
226 234 0.507806
226 235 0.599579
226 237 0.943427
226 238 0.408604
227 228 0.99989
227 229 0.985828
227 230 0.752851
227 231 0.981119
227 232 0.214237
227 233 0.402919
228 229 0.999978
228 230 0.920262
228 231 0.959694
228 232 0.341611
228 233 0.617215
229 230 0.999999
229 231 0.923137
229 232 0.94183
229 233 0.631971
229 234 0.391903
230 231 0.99974
230 232 0.981511
230 233 0.0495665
230 234 0.0271126
230 235 0.0311013
231 232 0.999724
231 233 0.74872
231 234 0.255273
231 235 0.226841
231 238 0.257015
232 233 0.999977
232 234 0.689106
232 235 0.700828
232 236 0.34376
232 237 0.0687441
232 238 0.418513
233 234 0.999984
233 235 0.839145
233 236 0.601221
233 237 0.111207
233 238 0.525385
233 239 0.513427
233 240 0.407169
233 241 0.479072
234 235 0.999909
234 236 0.557286
234 237 0.240421
234 238 0.7119
234 239 0.704658
234 240 0.591076
234 241 0.711924
235 236 0.999776
235 237 0.827091
235 238 0.915955
235 239 0.880946
235 240 0.961641
235 241 0.990403
235 242 0.943963
236 237 0.999928
236 238 0.908491
236 239 0.999134
236 240 0.99265
236 241 0.999866
236 242 0.991522
236 243 0.981314
237 238 0.999092
237 239 0.981573
237 240 0.919436
237 241 0.990035
237 242 0.984145
237 243 0.962314
237 244 0.788578
238 239 0.999959
238 240 0.992967
238 241 0.968816
238 242 0.937257
238 243 0.963745
238 244 0.965065
238 245 0.988164
239 240 0.999786
239 241 0.992718
239 242 0.970694
239 243 0.958455
239 244 0.933682
239 245 0.902841
239 246 0.98358
240 241 0.999255
240 242 0.899172
240 243 0.917764
240 244 0.906379
240 245 0.842564
240 246 0.907256
240 247 0.912868
241 242 0.999912
241 243 0.985132
241 244 0.903114
241 245 0.913614
241 246 0.99656
241 247 0.99638
241 248 0.72088
242 243 0.999781
242 244 0.987074
242 245 0.893589
242 246 0.952415
242 247 0.925254
242 248 0.75623
242 249 0.911062
243 244 0.999775
243 245 0.886381
243 246 0.997843
243 247 0.839229
243 248 0.597447
243 249 0.850752
243 250 0.942157
244 245 0.999244
244 246 0.960019
244 247 0.958818
244 248 0.341232
244 249 0.544678
244 250 0.797007
244 251 0.804149
245 246 0.999969
245 247 0.958867
245 248 0.710373
245 249 0.740423
245 250 0.947386
245 251 0.980385
245 252 0.997084
246 247 0.999937
246 248 0.962022
246 249 0.953768
246 250 0.901013
246 251 0.886831
246 252 0.912632
247 248 0.999838
247 249 0.940123
247 250 0.966694
247 251 0.897733
247 252 0.93702
247 253 0.966612
247 254 0.788369
248 249 0.999847
248 250 0.994292
248 251 0.856089
248 252 0.682487
248 253 0.85733
248 254 0.952617
248 255 0.556464
249 250 0.999795
249 251 0.953832
249 252 0.912315
249 253 0.991258
249 254 0.869628
249 255 0.996939
249 256 0.519917
250 251 0.999357
250 252 0.965468
250 253 0.791182
250 254 0.279361
250 255 0.557713
250 256 0.840356
251 252 0.999908
251 253 0.989309
251 254 0.736483
251 255 0.76992
251 256 0.989554
251 257 0.954629
251 258 0.472137
251 259 0.062767
252 253 0.999631
252 254 0.98707
252 255 0.861199
252 256 0.772638
252 257 0.0502304
252 258 0.158627
252 259 0.373769
253 254 0.999846
253 255 0.70304
253 256 0.623619
253 257 0.0135662
253 258 6.58739e-07
253 259 0.000908068
253 260 0.814495
253 263 0.482308
253 264 0.520754
253 267 0.16716
254 255 0.999756
254 256 0.946563
254 257 0.669648
254 258 0.0125489
254 259 3.00039e-07
254 260 0.143221
254 261 0.801995
254 263 0.910473
254 264 0.461592
254 267 0.0960024
255 256 0.998868
255 257 0.238864
255 258 0.0166671
255 259 0.691929
255 260 0.460473
255 261 0.0762338
255 263 0.00267626
255 264 0.00010188
256 257 0.999794
256 258 0.531513
256 259 0.925202
256 260 0.00831932
256 261 1.80446e-05
256 262 2.42434e-07
256 263 2.88345e-09
256 264 9.67989e-12
257 258 0.999966
257 259 0.820325
257 260 0.619411
257 261 2.79038e-05
257 262 0.0547346
257 263 0.299894
257 264 1.06349e-10
257 265 6.14902e-08
257 266 0.0136322
257 267 0.00108673
258 259 0.999899
258 260 0.632887
258 261 0.988397
258 262 0.00326395
258 263 1.64683e-07
258 264 0.00443493
258 265 0.0230258
258 266 4.62145e-06
258 267 7.31525e-07
258 268 0.0165886
259 260 0.999807
259 261 0.86417
259 262 0.866728
259 263 0.371036
259 264 0.478394
259 265 0.710862
260 261 0.999976
260 262 0.734796
260 263 0.803575
260 264 0.314053
260 265 0.342215
260 266 0.586548
260 267 0.736584
261 262 0.99976
261 263 0.902387
261 264 0.126066
261 265 0.121374
261 266 0.34251
261 267 0.388496
261 268 0.0266169
262 263 0.999981
262 264 0.975947
262 265 0.953269
262 266 0.89352
262 267 0.977589
262 268 0.601063
262 269 0.0613668
263 264 0.999754
263 265 0.998131
263 266 0.998562
263 267 0.998058
263 268 0.814147
263 269 0.323931
263 270 0.0272703
264 265 0.999936
264 266 0.949077
264 267 0.767011
264 268 0.976743
264 269 0.73123
264 270 0.497279
264 271 0.230177
265 266 0.999927
265 267 0.981738
265 268 0.759775
265 269 0.213832
265 270 0.0945509
265 271 0.415155
265 272 0.0146018
266 267 0.998676
266 268 0.832042
266 269 0.245013
266 270 0.00618942
266 271 0.0417672
266 272 0.0165778
267 268 0.998848
267 269 0.927858
267 270 0.236848
267 271 0.0358018
267 272 0.0108768
268 269 0.999505
268 270 0.986852
268 271 0.748648
268 272 0.00240823
269 270 0.999323
269 271 0.894309
269 272 0.332016
270 271 0.999936
270 272 0.722748
271 272 0.999903
