# Supplementary material for: Unifying view of mechanical and functional hotspots across class A GPCRs
Source: PLoS Comput Biol. 2017 Feb 3;13(2):e1005381. doi: 10.1371/journal.pcbi.1005381 (PMC5315405; doi:10.1371/journal.pcbi.1005381)
Supplement: S1 Additional Data — Contains all PDB structures used for the analysis, annotated with the GPCRdb numbering scheme. For each receptor, a decomposition into quasi-rigid domains is provided, along with the corresponding single-receptor bridging score. (ZIP) [file pcbi.1005381.s003.zip › SI_additional_data/M2muscarinic/domain_decomposition/domain_labels-Q_4.dat]

0 2 
1 2 
2 2 
3 2 
4 1 
5 1 
6 2 
7 1 
8 1 
9 1 
10 1 
11 1 
12 1 
13 1 
14 1 
15 1 
16 1 
17 1 
18 1 
19 1 
20 1 
21 1 
22 1 
23 1 
24 1 
25 1 
26 1 
27 1 
28 1 
29 1 
30 1 
31 1 
32 1 
33 1 
34 1 
35 1 
36 1 
37 1 
38 1 
39 1 
40 1 
41 1 
42 1 
43 1 
44 1 
45 1 
46 1 
47 1 
48 1 
49 1 
50 1 
51 1 
52 1 
53 1 
54 1 
55 2 
56 2 
57 1 
58 1 
59 2 
60 2 
61 2 
62 2 
63 2 
64 2 
65 2 
66 2 
67 2 
68 2 
69 2 
70 2 
71 2 
72 2 
73 2 
74 2 
75 2 
76 2 
77 2 
78 2 
79 2 
80 2 
81 2 
82 2 
83 2 
84 2 
85 2 
86 2 
87 2 
88 2 
89 4 
90 4 
91 4 
92 4 
93 4 
94 4 
95 4 
96 4 
97 4 
98 4 
99 4 
100 4 
101 4 
102 4 
103 4 
104 4 
105 4 
106 4 
107 4 
108 4 
109 4 
110 4 
111 4 
112 4 
113 4 
114 4 
115 4 
116 4 
117 4 
118 4 
119 4 
120 4 
121 4 
122 4 
123 4 
124 4 
125 4 
126 4 
127 4 
128 2 
129 2 
130 2 
131 2 
132 2 
133 2 
134 2 
135 2 
136 2 
137 2 
138 2 
139 2 
140 2 
141 2 
142 2 
143 2 
144 2 
145 2 
146 2 
147 2 
148 2 
149 2 
150 2 
151 2 
152 2 
153 2 
154 2 
155 2 
156 2 
157 2 
158 2 
159 2 
160 2 
161 2 
162 2 
163 3 
164 3 
165 3 
166 3 
167 3 
168 3 
169 3 
170 3 
171 3 
172 3 
173 3 
174 3 
175 3 
176 3 
177 4 
178 4 
179 4 
180 4 
181 4 
182 4 
183 4 
184 4 
185 4 
186 4 
187 4 
188 4 
189 4 
190 4 
191 4 
192 4 
193 4 
194 4 
195 3 
196 3 
197 3 
198 3 
199 3 
200 3 
201 3 
202 3 
203 3 
204 3 
205 3 
206 3 
207 3 
208 3 
209 3 
210 3 
211 3 
212 3 
213 3 
214 3 
215 3 
216 3 
217 3 
218 3 
219 3 
220 3 
221 3 
222 3 
223 3 
224 3 
225 3 
226 3 
227 3 
228 3 
229 3 
230 3 
231 3 
232 3 
233 3 
234 3 
235 3 
236 3 
237 3 
238 3 
239 3 
240 3 
241 3 
242 3 
243 3 
244 3 
245 3 
246 1 
247 1 
248 1 
249 1 
250 1 
251 1 
252 1 
253 1 
254 1 
255 1 
256 1 
257 1 
258 1 
259 1 
260 1 
261 1 
262 1 
263 1 
264 1 
265 1 
266 1 
267 1 
268 1 
269 1 
270 1 
271 1 
272 1 
