# Supplementary material for: Unifying view of mechanical and functional hotspots across class A GPCRs
Source: PLoS Comput Biol. 2017 Feb 3;13(2):e1005381. doi: 10.1371/journal.pcbi.1005381 (PMC5315405; doi:10.1371/journal.pcbi.1005381)
Supplement: S1 Additional Data — Contains all PDB structures used for the analysis, annotated with the GPCRdb numbering scheme. For each receptor, a decomposition into quasi-rigid domains is provided, along with the corresponding single-receptor bridging score. (ZIP) [file pcbi.1005381.s003.zip › SI_additional_data/M2muscarinic/domain_decomposition/domain_labels-Q_5.dat]

0 1 
1 1 
2 1 
3 2 
4 1 
5 1 
6 1 
7 1 
8 1 
9 1 
10 1 
11 1 
12 1 
13 1 
14 1 
15 1 
16 1 
17 1 
18 1 
19 1 
20 1 
21 1 
22 1 
23 1 
24 1 
25 1 
26 1 
27 1 
28 1 
29 1 
30 1 
31 1 
32 1 
33 1 
34 1 
35 1 
36 1 
37 1 
38 1 
39 1 
40 1 
41 1 
42 1 
43 1 
44 1 
45 1 
46 1 
47 1 
48 1 
49 1 
50 1 
51 1 
52 1 
53 1 
54 1 
55 1 
56 2 
57 1 
58 1 
59 2 
60 2 
61 2 
62 2 
63 2 
64 2 
65 2 
66 2 
67 2 
68 2 
69 2 
70 2 
71 2 
72 2 
73 2 
74 2 
75 2 
76 2 
77 2 
78 2 
79 2 
80 2 
81 2 
82 2 
83 2 
84 2 
85 2 
86 2 
87 2 
88 2 
89 2 
90 3 
91 3 
92 3 
93 3 
94 3 
95 3 
96 3 
97 3 
98 3 
99 3 
100 3 
101 3 
102 3 
103 3 
104 3 
105 3 
106 3 
107 3 
108 3 
109 3 
110 3 
111 3 
112 3 
113 3 
114 3 
115 3 
116 3 
117 3 
118 3 
119 3 
120 3 
121 3 
122 3 
123 3 
124 3 
125 3 
126 3 
127 3 
128 2 
129 2 
130 2 
131 2 
132 2 
133 2 
134 2 
135 2 
136 2 
137 2 
138 2 
139 2 
140 2 
141 2 
142 2 
143 2 
144 2 
145 2 
146 2 
147 2 
148 2 
149 2 
150 2 
151 2 
152 2 
153 2 
154 2 
155 2 
156 2 
157 2 
158 2 
159 2 
160 2 
161 2 
162 2 
163 4 
164 4 
165 4 
166 4 
167 4 
168 4 
169 4 
170 4 
171 4 
172 4 
173 4 
174 4 
175 4 
176 4 
177 4 
178 3 
179 3 
180 3 
181 3 
182 3 
183 3 
184 3 
185 3 
186 3 
187 3 
188 3 
189 3 
190 3 
191 3 
192 3 
193 3 
194 3 
195 5 
196 5 
197 5 
198 5 
199 5 
200 5 
201 5 
202 5 
203 5 
204 5 
205 5 
206 5 
207 5 
208 5 
209 5 
210 5 
211 5 
212 5 
213 4 
214 4 
215 4 
216 4 
217 4 
218 4 
219 4 
220 4 
221 4 
222 4 
223 4 
224 4 
225 4 
226 4 
227 4 
228 4 
229 4 
230 4 
231 4 
232 4 
233 4 
234 4 
235 4 
236 4 
237 4 
238 4 
239 4 
240 4 
241 4 
242 4 
243 4 
244 4 
245 4 
246 1 
247 1 
248 1 
249 1 
250 1 
251 1 
252 1 
253 1 
254 1 
255 1 
256 1 
257 1 
258 1 
259 1 
260 1 
261 1 
262 1 
263 1 
264 1 
265 1 
266 1 
267 1 
268 1 
269 1 
270 1 
271 1 
272 1 
