# Supplementary material for: Unifying view of mechanical and functional hotspots across class A GPCRs
Source: PLoS Comput Biol. 2017 Feb 3;13(2):e1005381. doi: 10.1371/journal.pcbi.1005381 (PMC5315405; doi:10.1371/journal.pcbi.1005381)
Supplement: S1 Additional Data — Contains all PDB structures used for the analysis, annotated with the GPCRdb numbering scheme. For each receptor, a decomposition into quasi-rigid domains is provided, along with the corresponding single-receptor bridging score. (ZIP) [file pcbi.1005381.s003.zip › SI_additional_data/M2muscarinic/domain_decomposition/domain_labels-Q_6.dat]

0 3 
1 3 
2 3 
3 3 
4 3 
5 3 
6 3 
7 3 
8 3 
9 3 
10 3 
11 3 
12 3 
13 3 
14 3 
15 3 
16 3 
17 3 
18 3 
19 1 
20 1 
21 1 
22 1 
23 1 
24 1 
25 1 
26 1 
27 1 
28 1 
29 1 
30 1 
31 1 
32 1 
33 1 
34 1 
35 1 
36 1 
37 1 
38 1 
39 1 
40 1 
41 1 
42 1 
43 1 
44 1 
45 1 
46 1 
47 1 
48 1 
49 1 
50 3 
51 3 
52 3 
53 3 
54 3 
55 3 
56 3 
57 3 
58 3 
59 3 
60 3 
61 3 
62 3 
63 3 
64 3 
65 3 
66 3 
67 3 
68 3 
69 3 
70 3 
71 2 
72 2 
73 2 
74 2 
75 2 
76 2 
77 2 
78 2 
79 2 
80 2 
81 2 
82 2 
83 2 
84 2 
85 2 
86 2 
87 2 
88 2 
89 2 
90 1 
91 5 
92 5 
93 1 
94 5 
95 5 
96 5 
97 5 
98 5 
99 5 
100 5 
101 5 
102 5 
103 5 
104 5 
105 5 
106 5 
107 5 
108 5 
109 5 
110 5 
111 5 
112 5 
113 5 
114 5 
115 5 
116 5 
117 1 
118 1 
119 5 
120 1 
121 1 
122 1 
123 1 
124 1 
125 1 
126 2 
127 2 
128 2 
129 2 
130 2 
131 2 
132 2 
133 2 
134 2 
135 2 
136 2 
137 2 
138 2 
139 2 
140 2 
141 2 
142 2 
143 2 
144 2 
145 2 
146 2 
147 2 
148 2 
149 2 
150 2 
151 2 
152 2 
153 2 
154 2 
155 2 
156 2 
157 2 
158 2 
159 2 
160 2 
161 2 
162 2 
163 4 
164 4 
165 4 
166 4 
167 4 
168 4 
169 4 
170 4 
171 4 
172 4 
173 4 
174 4 
175 4 
176 4 
177 4 
178 5 
179 5 
180 5 
181 5 
182 5 
183 5 
184 5 
185 5 
186 5 
187 5 
188 5 
189 5 
190 5 
191 5 
192 5 
193 5 
194 5 
195 6 
196 6 
197 6 
198 6 
199 6 
200 6 
201 6 
202 6 
203 6 
204 6 
205 6 
206 6 
207 6 
208 6 
209 6 
210 6 
211 6 
212 6 
213 4 
214 4 
215 4 
216 4 
217 4 
218 4 
219 4 
220 4 
221 4 
222 4 
223 4 
224 4 
225 4 
226 4 
227 4 
228 4 
229 4 
230 4 
231 4 
232 4 
233 4 
234 4 
235 4 
236 4 
237 4 
238 4 
239 4 
240 4 
241 4 
242 4 
243 3 
244 4 
245 4 
246 3 
247 3 
248 3 
249 3 
250 3 
251 3 
252 1 
253 1 
254 1 
255 1 
256 1 
257 1 
258 1 
259 1 
260 1 
261 1 
262 1 
263 1 
264 1 
265 1 
266 1 
267 1 
268 1 
269 1 
270 1 
271 1 
272 1 
