# Supplementary material for: Unifying view of mechanical and functional hotspots across class A GPCRs
Source: PLoS Comput Biol. 2017 Feb 3;13(2):e1005381. doi: 10.1371/journal.pcbi.1005381 (PMC5315405; doi:10.1371/journal.pcbi.1005381)
Supplement: S1 Additional Data — Contains all PDB structures used for the analysis, annotated with the GPCRdb numbering scheme. For each receptor, a decomposition into quasi-rigid domains is provided, along with the corresponding single-receptor bridging score. (ZIP) [file pcbi.1005381.s003.zip › SI_additional_data/M2muscarinic/domain_decomposition/domain_labels-Q_8.dat]

0 6 
1 6 
2 6 
3 6 
4 6 
5 6 
6 6 
7 6 
8 6 
9 6 
10 6 
11 6 
12 6 
13 6 
14 6 
15 6 
16 7 
17 7 
18 7 
19 7 
20 4 
21 7 
22 4 
23 4 
24 4 
25 4 
26 4 
27 4 
28 4 
29 4 
30 4 
31 4 
32 4 
33 4 
34 4 
35 4 
36 4 
37 4 
38 2 
39 4 
40 2 
41 2 
42 4 
43 4 
44 2 
45 7 
46 7 
47 7 
48 7 
49 7 
50 7 
51 7 
52 7 
53 7 
54 7 
55 6 
56 6 
57 6 
58 6 
59 6 
60 6 
61 6 
62 6 
63 6 
64 6 
65 6 
66 6 
67 6 
68 3 
69 3 
70 3 
71 3 
72 3 
73 3 
74 3 
75 3 
76 3 
77 3 
78 3 
79 3 
80 3 
81 3 
82 2 
83 2 
84 2 
85 2 
86 2 
87 2 
88 2 
89 2 
90 2 
91 2 
92 2 
93 2 
94 2 
95 5 
96 2 
97 5 
98 5 
99 5 
100 5 
101 5 
102 5 
103 5 
104 5 
105 5 
106 5 
107 5 
108 5 
109 5 
110 5 
111 5 
112 5 
113 5 
114 5 
115 5 
116 2 
117 2 
118 2 
119 2 
120 2 
121 2 
122 2 
123 2 
124 2 
125 2 
126 2 
127 2 
128 2 
129 2 
130 2 
131 2 
132 2 
133 2 
134 2 
135 2 
136 2 
137 2 
138 3 
139 3 
140 3 
141 3 
142 3 
143 3 
144 3 
145 3 
146 3 
147 3 
148 3 
149 3 
150 3 
151 3 
152 3 
153 3 
154 3 
155 3 
156 3 
157 3 
158 3 
159 3 
160 3 
161 3 
162 3 
163 1 
164 1 
165 1 
166 1 
167 1 
168 1 
169 1 
170 1 
171 1 
172 1 
173 1 
174 1 
175 1 
176 1 
177 1 
178 5 
179 5 
180 5 
181 5 
182 5 
183 5 
184 5 
185 5 
186 5 
187 5 
188 5 
189 5 
190 5 
191 5 
192 5 
193 5 
194 5 
195 6 
196 6 
197 8 
198 8 
199 8 
200 8 
201 8 
202 8 
203 8 
204 8 
205 8 
206 8 
207 8 
208 8 
209 8 
210 8 
211 8 
212 8 
213 8 
214 8 
215 8 
216 1 
217 1 
218 1 
219 1 
220 1 
221 1 
222 1 
223 1 
224 1 
225 1 
226 1 
227 1 
228 1 
229 1 
230 1 
231 1 
232 1 
233 1 
234 1 
235 1 
236 1 
237 1 
238 1 
239 1 
240 1 
241 1 
242 1 
243 7 
244 1 
245 7 
246 7 
247 7 
248 7 
249 7 
250 7 
251 7 
252 7 
253 4 
254 4 
255 8 
256 4 
257 4 
258 4 
259 4 
260 4 
261 4 
262 4 
263 4 
264 4 
265 4 
266 4 
267 4 
268 4 
269 4 
270 4 
271 4 
272 4 
