# Supplementary material for: Unifying view of mechanical and functional hotspots across class A GPCRs
Source: PLoS Comput Biol. 2017 Feb 3;13(2):e1005381. doi: 10.1371/journal.pcbi.1005381 (PMC5315405; doi:10.1371/journal.pcbi.1005381)
Supplement: S1 Additional Data — Contains all PDB structures used for the analysis, annotated with the GPCRdb numbering scheme. For each receptor, a decomposition into quasi-rigid domains is provided, along with the corresponding single-receptor bridging score. (ZIP) [file pcbi.1005381.s003.zip › SI_additional_data/M2muscarinic/domain_decomposition/decomposition_into_8_domains.pdb]

ATOM      1  CA  UNK A   1      -4.140 -39.305 -15.295  1.00  6.00
ATOM      2  CA  UNK A   2      -2.927 -39.198 -11.688  1.00  6.00
ATOM      3  CA  UNK A   3      -1.435 -35.697 -11.836  1.00  6.00
ATOM      4  CA  UNK A   4      -4.750 -33.821 -11.931  1.00  6.00
ATOM      5  CA  UNK A   5      -6.111 -35.749  -8.940  1.00  6.00
ATOM      6  CA  UNK A   6      -2.858 -35.090  -7.077  1.00  6.00
ATOM      7  CA  UNK A   7      -3.229 -31.361  -7.743  1.00  6.00
ATOM      8  CA  UNK A   8      -6.862 -31.297  -6.619  1.00  6.00
ATOM      9  CA  UNK A   9      -5.898 -33.313  -3.530  1.00  6.00
ATOM     10  CA  UNK A  10      -3.061 -31.022  -2.442  1.00  6.00
ATOM     11  CA  UNK A  11      -4.888 -27.763  -3.180  1.00  6.00
ATOM     12  CA  UNK A  12      -8.270 -29.051  -2.020  1.00  6.00
ATOM     13  CA  UNK A  13      -6.950 -30.412   1.269  1.00  6.00
ATOM     14  CA  UNK A  14      -5.031 -27.171   1.800  1.00  6.00
ATOM     15  CA  UNK A  15      -8.241 -25.161   1.451  1.00  6.00
ATOM     16  CA  UNK A  16     -10.012 -27.666   3.705  1.00  6.00
ATOM     17  CA  UNK A  17      -7.379 -27.221   6.413  1.00  7.00
ATOM     18  CA  UNK A  18      -7.774 -23.456   6.017  1.00  7.00
ATOM     19  CA  UNK A  19     -11.541 -23.363   6.559  1.00  7.00
ATOM     20  CA  UNK A  20     -11.366 -25.998   9.315  1.00  7.00
ATOM     21  CA  UNK A  21      -8.697 -24.058  11.202  1.00  4.00
ATOM     22  CA  UNK A  22     -10.429 -20.689  10.988  1.00  7.00
ATOM     23  CA  UNK A  23     -13.809 -22.204  11.876  1.00  4.00
ATOM     24  CA  UNK A  24     -12.016 -23.595  14.921  1.00  4.00
ATOM     25  CA  UNK A  25     -10.722 -20.133  15.768  1.00  4.00
ATOM     26  CA  UNK A  26     -14.148 -18.484  15.594  1.00  4.00
ATOM     27  CA  UNK A  27     -15.828 -21.352  17.441  1.00  4.00
ATOM     28  CA  UNK A  28     -13.137 -21.382  20.148  1.00  4.00
ATOM     29  CA  UNK A  29     -13.521 -17.648  20.666  1.00  4.00
ATOM     30  CA  UNK A  30     -17.321 -17.870  20.961  1.00  4.00
ATOM     31  CA  UNK A  31     -17.270 -21.020  23.126  1.00  4.00
ATOM     32  CA  UNK A  32     -14.535 -19.982  25.578  1.00  4.00
ATOM     33  CA  UNK A  33     -15.425 -16.765  27.443  1.00  4.00
ATOM     34  CA  UNK A  34     -11.894 -16.562  28.880  1.00  4.00
ATOM     35  CA  UNK A  35     -10.390 -15.680  25.493  1.00  4.00
ATOM     36  CA  UNK A  36     -13.120 -13.161  24.693  1.00  4.00
ATOM     37  CA  UNK A  37     -10.870 -10.121  25.001  1.00  4.00
ATOM     38  CA  UNK A  38     -10.903  -7.086  22.708  1.00  4.00
ATOM     39  CA  UNK A  39      -7.619  -8.277  21.196  1.00  2.00
ATOM     40  CA  UNK A  40      -9.379 -11.440  20.005  1.00  4.00
ATOM     41  CA  UNK A  41     -12.179  -9.628  18.173  1.00  2.00
ATOM     42  CA  UNK A  42      -9.590  -8.675  15.574  1.00  2.00
ATOM     43  CA  UNK A  43      -8.630 -12.349  15.466  1.00  4.00
ATOM     44  CA  UNK A  44     -12.312 -13.136  14.949  1.00  4.00
ATOM     45  CA  UNK A  45     -12.606 -10.777  11.983  1.00  2.00
ATOM     46  CA  UNK A  46      -9.296 -12.100  10.660  1.00  7.00
ATOM     47  CA  UNK A  47     -10.606 -15.653  10.960  1.00  7.00
ATOM     48  CA  UNK A  48     -13.697 -14.573   9.021  1.00  7.00
ATOM     49  CA  UNK A  49     -11.694 -13.065   6.156  1.00  7.00
ATOM     50  CA  UNK A  50      -9.416 -16.111   6.103  1.00  7.00
ATOM     51  CA  UNK A  51     -12.526 -18.303   6.060  1.00  7.00
ATOM     52  CA  UNK A  52     -13.901 -16.481   3.017  1.00  7.00
ATOM     53  CA  UNK A  53     -10.500 -16.791   1.332  1.00  7.00
ATOM     54  CA  UNK A  54     -10.264 -20.436   2.358  1.00  7.00
ATOM     55  CA  UNK A  55     -13.612 -21.495   0.905  1.00  7.00
ATOM     56  CA  UNK A  56     -14.137 -19.351  -2.205  1.00  6.00
ATOM     57  CA  UNK A  57     -10.830 -18.032  -3.572  1.00  6.00
ATOM     58  CA  UNK A  58      -8.810 -21.223  -3.097  1.00  6.00
ATOM     59  CA  UNK A  59     -11.356 -23.576  -4.671  1.00  6.00
ATOM     60  CA  UNK A  60     -12.177 -21.347  -7.637  1.00  6.00
ATOM     61  CA  UNK A  61      -8.494 -20.731  -8.337  1.00  6.00
ATOM     62  CA  UNK A  62      -7.924 -24.468  -7.957  1.00  6.00
ATOM     63  CA  UNK A  63     -10.578 -24.941 -10.630  1.00  6.00
ATOM     64  CA  UNK A  64      -9.054 -22.208 -12.811  1.00  6.00
ATOM     65  CA  UNK A  65      -5.624 -23.830 -12.603  1.00  6.00
ATOM     66  CA  UNK A  66      -6.797 -27.436 -12.912  1.00  6.00
ATOM     67  CA  UNK A  67      -8.857 -26.870 -16.069  1.00  6.00
ATOM     68  CA  UNK A  68      -6.371 -24.574 -17.802  1.00  6.00
ATOM     69  CA  UNK A  69      -8.854 -21.737 -18.236  1.00  3.00
ATOM     70  CA  UNK A  70     -11.789 -19.946 -16.592  1.00  3.00
ATOM     71  CA  UNK A  71     -15.038 -21.437 -17.946  1.00  3.00
ATOM     72  CA  UNK A  72     -17.528 -19.924 -15.479  1.00  3.00
ATOM     73  CA  UNK A  73     -17.919 -16.684 -17.447  1.00  3.00
ATOM     74  CA  UNK A  74     -17.086 -12.943 -17.333  1.00  3.00
ATOM     75  CA  UNK A  75     -19.753 -12.009 -14.774  1.00  3.00
ATOM     76  CA  UNK A  76     -18.670 -14.470 -12.058  1.00  3.00
ATOM     77  CA  UNK A  77     -15.091 -13.778 -13.148  1.00  3.00
ATOM     78  CA  UNK A  78     -15.394 -10.116 -12.192  1.00  3.00
ATOM     79  CA  UNK A  79     -17.342 -11.167  -9.095  1.00  3.00
ATOM     80  CA  UNK A  80     -14.795 -13.743  -7.900  1.00  3.00
ATOM     81  CA  UNK A  81     -11.857 -11.460  -8.533  1.00  3.00
ATOM     82  CA  UNK A  82     -13.543  -8.536  -6.765  1.00  3.00
ATOM     83  CA  UNK A  83     -14.420 -10.744  -3.793  1.00  2.00
ATOM     84  CA  UNK A  84     -10.950 -12.303  -3.593  1.00  2.00
ATOM     85  CA  UNK A  85      -9.069  -9.003  -3.740  1.00  2.00
ATOM     86  CA  UNK A  86     -11.430  -7.249  -1.315  1.00  2.00
ATOM     87  CA  UNK A  87     -11.316  -9.966   1.362  1.00  2.00
ATOM     88  CA  UNK A  88      -7.549 -10.457   1.008  1.00  2.00
ATOM     89  CA  UNK A  89      -6.975  -6.726   1.376  1.00  2.00
ATOM     90  CA  UNK A  90      -9.377  -6.989   4.309  1.00  2.00
ATOM     91  CA  UNK A  91      -7.169  -9.690   5.825  1.00  2.00
ATOM     92  CA  UNK A  92      -4.038  -7.562   5.463  1.00  2.00
ATOM     93  CA  UNK A  93      -5.778  -4.483   6.892  1.00  2.00
ATOM     94  CA  UNK A  94      -6.835  -6.693   9.796  1.00  2.00
ATOM     95  CA  UNK A  95      -3.222  -7.715  10.407  1.00  2.00
ATOM     96  CA  UNK A  96      -2.316  -4.023  10.260  1.00  5.00
ATOM     97  CA  UNK A  97      -4.999  -3.006  12.751  1.00  2.00
ATOM     98  CA  UNK A  98      -3.837  -5.839  15.019  1.00  5.00
ATOM     99  CA  UNK A  99      -0.324  -4.419  14.791  1.00  5.00
ATOM    100  CA  UNK A 100      -1.616  -0.974  15.789  1.00  5.00
ATOM    101  CA  UNK A 101      -3.670  -2.362  18.679  1.00  5.00
ATOM    102  CA  UNK A 102      -0.717  -4.341  20.030  1.00  5.00
ATOM    103  CA  UNK A 103       1.506  -1.264  19.746  1.00  5.00
ATOM    104  CA  UNK A 104      -0.901   0.848  21.790  1.00  5.00
ATOM    105  CA  UNK A 105      -1.347  -1.939  24.347  1.00  5.00
ATOM    106  CA  UNK A 106       2.437  -2.081  24.716  1.00  5.00
ATOM    107  CA  UNK A 107       3.297   1.634  24.921  1.00  5.00
ATOM    108  CA  UNK A 108       0.605   2.821  27.347  1.00  5.00
ATOM    109  CA  UNK A 109       0.206  -0.402  29.362  1.00  5.00
ATOM    110  CA  UNK A 110      -2.402   0.847  31.844  1.00  5.00
ATOM    111  CA  UNK A 111      -4.389   3.543  30.046  1.00  5.00
ATOM    112  CA  UNK A 112      -5.073   2.123  26.573  1.00  5.00
ATOM    113  CA  UNK A 113      -6.395  -1.356  27.524  1.00  5.00
ATOM    114  CA  UNK A 114      -9.091   0.236  29.704  1.00  5.00
ATOM    115  CA  UNK A 115      -9.778   3.193  27.399  1.00  5.00
ATOM    116  CA  UNK A 116     -10.192   0.915  24.373  1.00  5.00
ATOM    117  CA  UNK A 117     -13.716  -0.509  24.171  1.00  2.00
ATOM    118  CA  UNK A 118     -15.396  -3.160  22.008  1.00  2.00
ATOM    119  CA  UNK A 119     -17.196  -0.463  20.019  1.00  2.00
ATOM    120  CA  UNK A 120     -13.805   0.879  18.950  1.00  2.00
ATOM    121  CA  UNK A 121     -12.762  -2.616  17.862  1.00  2.00
ATOM    122  CA  UNK A 122     -15.888  -3.003  15.748  1.00  2.00
ATOM    123  CA  UNK A 123     -15.250   0.448  14.300  1.00  2.00
ATOM    124  CA  UNK A 124     -11.678  -0.440  13.319  1.00  2.00
ATOM    125  CA  UNK A 125     -12.731  -3.777  11.812  1.00  2.00
ATOM    126  CA  UNK A 126     -15.489  -2.070   9.830  1.00  2.00
ATOM    127  CA  UNK A 127     -12.938   0.533   8.747  1.00  2.00
ATOM    128  CA  UNK A 128     -10.626  -2.213   7.490  1.00  2.00
ATOM    129  CA  UNK A 129     -13.324  -4.006   5.492  1.00  2.00
ATOM    130  CA  UNK A 130     -14.776  -0.769   4.101  1.00  2.00
ATOM    131  CA  UNK A 131     -11.391   0.620   3.034  1.00  2.00
ATOM    132  CA  UNK A 132     -10.527  -2.714   1.423  1.00  2.00
ATOM    133  CA  UNK A 133     -13.797  -2.753  -0.518  1.00  2.00
ATOM    134  CA  UNK A 134     -13.419   0.870  -1.632  1.00  2.00
ATOM    135  CA  UNK A 135      -9.796   0.388  -2.661  1.00  2.00
ATOM    136  CA  UNK A 136     -10.404  -2.747  -4.720  1.00  2.00
ATOM    137  CA  UNK A 137     -14.014  -3.482  -5.746  1.00  2.00
ATOM    138  CA  UNK A 138     -14.975  -0.373  -7.771  1.00  2.00
ATOM    139  CA  UNK A 139     -11.714  -0.475  -9.728  1.00  3.00
ATOM    140  CA  UNK A 140     -12.132  -4.149 -10.624  1.00  3.00
ATOM    141  CA  UNK A 141     -15.649  -4.479 -12.053  1.00  3.00
ATOM    142  CA  UNK A 142     -16.093  -0.996 -13.503  1.00  3.00
ATOM    143  CA  UNK A 143     -12.783  -0.930 -15.378  1.00  3.00
ATOM    144  CA  UNK A 144     -14.328  -2.455 -18.498  1.00  3.00
ATOM    145  CA  UNK A 145     -17.147   0.105 -18.433  1.00  3.00
ATOM    146  CA  UNK A 146     -14.630   2.958 -18.310  1.00  3.00
ATOM    147  CA  UNK A 147     -12.091   1.665 -20.835  1.00  3.00
ATOM    148  CA  UNK A 148     -14.807   0.655 -23.292  1.00  3.00
ATOM    149  CA  UNK A 149     -13.637  -2.953 -23.704  1.00  3.00
ATOM    150  CA  UNK A 150     -13.013  -5.974 -21.448  1.00  3.00
ATOM    151  CA  UNK A 151      -9.277  -6.656 -21.848  1.00  3.00
ATOM    152  CA  UNK A 152      -9.773 -10.041 -20.158  1.00  3.00
ATOM    153  CA  UNK A 153      -9.425 -12.914 -22.634  1.00  3.00
ATOM    154  CA  UNK A 154     -12.252 -15.399 -23.194  1.00  3.00
ATOM    155  CA  UNK A 155     -10.374 -18.311 -21.630  1.00  3.00
ATOM    156  CA  UNK A 156      -8.344 -16.515 -18.971  1.00  3.00
ATOM    157  CA  UNK A 157      -9.640 -14.531 -15.994  1.00  3.00
ATOM    158  CA  UNK A 158      -7.299 -11.865 -14.649  1.00  3.00
ATOM    159  CA  UNK A 159      -7.802  -8.237 -13.662  1.00  3.00
ATOM    160  CA  UNK A 160      -7.810  -5.695 -16.486  1.00  3.00
ATOM    161  CA  UNK A 161      -6.252  -2.640 -14.777  1.00  3.00
ATOM    162  CA  UNK A 162      -2.884  -4.365 -14.359  1.00  3.00
ATOM    163  CA  UNK A 163      -2.379  -3.775 -18.085  1.00  3.00
ATOM    164  CA  UNK A 164      -1.692  -0.165 -17.091  1.00  1.00
ATOM    165  CA  UNK A 165       0.965   0.265 -14.387  1.00  1.00
ATOM    166  CA  UNK A 166      -0.148   3.661 -13.046  1.00  1.00
ATOM    167  CA  UNK A 167      -3.096   2.126 -11.179  1.00  1.00
ATOM    168  CA  UNK A 168      -1.266  -1.150 -10.539  1.00  1.00
ATOM    169  CA  UNK A 169       1.397   0.445  -8.347  1.00  1.00
ATOM    170  CA  UNK A 170      -1.035   2.781  -6.594  1.00  1.00
ATOM    171  CA  UNK A 171      -3.246  -0.098  -5.485  1.00  1.00
ATOM    172  CA  UNK A 172      -0.453  -2.599  -4.803  1.00  1.00
ATOM    173  CA  UNK A 173       1.417  -0.287  -2.423  1.00  1.00
ATOM    174  CA  UNK A 174      -1.798   0.709  -0.651  1.00  1.00
ATOM    175  CA  UNK A 175      -2.560  -2.985  -0.217  1.00  1.00
ATOM    176  CA  UNK A 176       0.855  -4.389   0.671  1.00  1.00
ATOM    177  CA  UNK A 177       3.921  -2.126   0.619  1.00  1.00
ATOM    178  CA  UNK A 178       2.621   0.744   2.767  1.00  1.00
ATOM    179  CA  UNK A 179       0.894  -1.612   5.255  1.00  5.00
ATOM    180  CA  UNK A 180       3.989  -3.834   5.560  1.00  5.00
ATOM    181  CA  UNK A 181       6.171  -0.760   6.104  1.00  5.00
ATOM    182  CA  UNK A 182       3.850   0.421   8.878  1.00  5.00
ATOM    183  CA  UNK A 183       3.631  -3.041  10.452  1.00  5.00
ATOM    184  CA  UNK A 184       7.399  -3.559  10.450  1.00  5.00
ATOM    185  CA  UNK A 185       8.158  -0.101  11.861  1.00  5.00
ATOM    186  CA  UNK A 186       5.605  -0.114  14.694  1.00  5.00
ATOM    187  CA  UNK A 187       6.487  -3.723  15.534  1.00  5.00
ATOM    188  CA  UNK A 188      10.068  -2.463  15.704  1.00  5.00
ATOM    189  CA  UNK A 189       8.804   0.162  18.147  1.00  5.00
ATOM    190  CA  UNK A 190       7.113  -2.581  20.177  1.00  5.00
ATOM    191  CA  UNK A 191      10.180  -4.826  20.348  1.00  5.00
ATOM    192  CA  UNK A 192      12.619  -1.997  21.049  1.00  5.00
ATOM    193  CA  UNK A 193      10.525  -0.187  23.675  1.00  5.00
ATOM    194  CA  UNK A 194       8.868  -3.066  25.544  1.00  5.00
ATOM    195  CA  UNK A 195      11.811  -5.177  26.661  1.00  5.00
ATOM    196  CA  UNK A 196      16.297 -12.759  28.653  1.00  6.00
ATOM    197  CA  UNK A 197      13.219 -14.973  28.461  1.00  6.00
ATOM    198  CA  UNK A 198      10.925 -11.908  28.410  1.00  8.00
ATOM    199  CA  UNK A 199      12.774 -10.319  25.554  1.00  8.00
ATOM    200  CA  UNK A 200      13.907 -13.146  23.323  1.00  8.00
ATOM    201  CA  UNK A 201      10.246 -14.169  22.995  1.00  8.00
ATOM    202  CA  UNK A 202       9.082 -10.754  21.777  1.00  8.00
ATOM    203  CA  UNK A 203      11.566 -10.757  18.904  1.00  8.00
ATOM    204  CA  UNK A 204      10.588 -14.396  18.342  1.00  8.00
ATOM    205  CA  UNK A 205       6.853 -13.790  17.908  1.00  8.00
ATOM    206  CA  UNK A 206       7.339 -10.562  15.952  1.00  8.00
ATOM    207  CA  UNK A 207       9.774 -12.330  13.626  1.00  8.00
ATOM    208  CA  UNK A 208       7.406 -15.261  13.106  1.00  8.00
ATOM    209  CA  UNK A 209       4.547 -12.912  12.224  1.00  8.00
ATOM    210  CA  UNK A 210       6.539 -10.607   9.936  1.00  8.00
ATOM    211  CA  UNK A 211       8.322 -13.449   8.141  1.00  8.00
ATOM    212  CA  UNK A 212       4.955 -15.129   7.611  1.00  8.00
ATOM    213  CA  UNK A 213       3.309 -12.007   6.173  1.00  8.00
ATOM    214  CA  UNK A 214       6.322 -11.288   3.966  1.00  8.00
ATOM    215  CA  UNK A 215       7.101 -14.784   2.649  1.00  8.00
ATOM    216  CA  UNK A 216       3.401 -15.111   1.814  1.00  8.00
ATOM    217  CA  UNK A 217       2.345 -11.726   0.418  1.00  1.00
ATOM    218  CA  UNK A 218       5.598 -10.409  -1.086  1.00  1.00
ATOM    219  CA  UNK A 219       6.003 -12.837  -4.028  1.00  1.00
ATOM    220  CA  UNK A 220       2.721 -11.958  -5.786  1.00  1.00
ATOM    221  CA  UNK A 221       2.986  -8.219  -5.049  1.00  1.00
ATOM    222  CA  UNK A 222       6.403  -8.076  -6.706  1.00  1.00
ATOM    223  CA  UNK A 223       5.228 -10.437  -9.447  1.00  1.00
ATOM    224  CA  UNK A 224       2.446  -7.946 -10.077  1.00  1.00
ATOM    225  CA  UNK A 225       5.127  -5.274 -10.470  1.00  1.00
ATOM    226  CA  UNK A 226       7.227  -7.396 -12.838  1.00  1.00
ATOM    227  CA  UNK A 227       4.354  -8.265 -15.182  1.00  1.00
ATOM    228  CA  UNK A 228       3.172  -4.652 -15.333  1.00  1.00
ATOM    229  CA  UNK A 229       6.180  -3.645 -17.450  1.00  1.00
ATOM    230  CA  UNK A 230       6.282  -6.469 -19.996  1.00  1.00
ATOM    231  CA  UNK A 231       3.504  -8.759 -21.227  1.00  1.00
ATOM    232  CA  UNK A 232       5.270 -11.995 -22.242  1.00  1.00
ATOM    233  CA  UNK A 233       7.676 -11.719 -19.298  1.00  1.00
ATOM    234  CA  UNK A 234       5.767 -13.859 -16.787  1.00  1.00
ATOM    235  CA  UNK A 235       4.583 -17.445 -17.451  1.00  1.00
ATOM    236  CA  UNK A 236       1.671 -19.173 -15.714  1.00  1.00
ATOM    237  CA  UNK A 237       3.287 -21.730 -13.399  1.00  1.00
ATOM    238  CA  UNK A 238       5.154 -19.116 -11.382  1.00  1.00
ATOM    239  CA  UNK A 239       1.930 -17.053 -11.362  1.00  1.00
ATOM    240  CA  UNK A 240       0.103 -20.017  -9.829  1.00  1.00
ATOM    241  CA  UNK A 241       2.896 -20.326  -7.272  1.00  1.00
ATOM    242  CA  UNK A 242       2.559 -16.654  -6.330  1.00  1.00
ATOM    243  CA  UNK A 243      -1.225 -16.759  -6.005  1.00  1.00
ATOM    244  CA  UNK A 244      -1.097 -19.869  -3.815  1.00  7.00
ATOM    245  CA  UNK A 245       1.646 -18.283  -1.711  1.00  1.00
ATOM    246  CA  UNK A 246      -0.756 -15.401  -1.134  1.00  7.00
ATOM    247  CA  UNK A 247      -3.558 -17.815  -0.258  1.00  7.00
ATOM    248  CA  UNK A 248      -1.662 -19.829   2.375  1.00  7.00
ATOM    249  CA  UNK A 249      -1.311 -16.767   4.623  1.00  7.00
ATOM    250  CA  UNK A 250      -4.996 -17.178   5.440  1.00  7.00
ATOM    251  CA  UNK A 251      -4.080 -20.739   6.416  1.00  7.00
ATOM    252  CA  UNK A 252      -1.147 -19.863   8.681  1.00  7.00
ATOM    253  CA  UNK A 253      -2.872 -16.912  10.384  1.00  7.00
ATOM    254  CA  UNK A 254      -4.280 -18.990  13.280  1.00  4.00
ATOM    255  CA  UNK A 255      -0.738 -20.247  13.928  1.00  4.00
ATOM    256  CA  UNK A 256       0.963 -16.860  14.268  1.00  8.00
ATOM    257  CA  UNK A 257      -1.865 -15.119  16.128  1.00  4.00
ATOM    258  CA  UNK A 258      -4.150 -17.674  17.765  1.00  4.00
ATOM    259  CA  UNK A 259      -2.116 -20.850  18.284  1.00  4.00
ATOM    260  CA  UNK A 260       1.004 -18.818  19.076  1.00  4.00
ATOM    261  CA  UNK A 261      -0.726 -18.238  22.399  1.00  4.00
ATOM    262  CA  UNK A 262      -0.914 -21.212  24.755  1.00  4.00
ATOM    263  CA  UNK A 263      -4.604 -21.420  25.652  1.00  4.00
ATOM    264  CA  UNK A 264      -5.998 -21.308  22.103  1.00  4.00
ATOM    265  CA  UNK A 265      -4.522 -24.691  21.121  1.00  4.00
ATOM    266  CA  UNK A 266      -5.734 -26.272  24.359  1.00  4.00
ATOM    267  CA  UNK A 267      -9.200 -24.958  23.515  1.00  4.00
ATOM    268  CA  UNK A 268      -8.795 -26.339  19.958  1.00  4.00
ATOM    269  CA  UNK A 269      -8.021 -29.838  21.155  1.00  4.00
ATOM    270  CA  UNK A 270     -11.406 -30.406  22.837  1.00  4.00
ATOM    271  CA  UNK A 271     -13.260 -29.441  19.676  1.00  4.00
ATOM    272  CA  UNK A 272     -11.216 -31.900  17.633  1.00  4.00
ATOM    273  CA  UNK A 273     -11.070 -34.389  20.515  1.00  4.00
