# Supplementary material for: Unifying view of mechanical and functional hotspots across class A GPCRs
Source: PLoS Comput Biol. 2017 Feb 3;13(2):e1005381. doi: 10.1371/journal.pcbi.1005381 (PMC5315405; doi:10.1371/journal.pcbi.1005381)
Supplement: S1 Additional Data — Contains all PDB structures used for the analysis, annotated with the GPCRdb numbering scheme. For each receptor, a decomposition into quasi-rigid domains is provided, along with the corresponding single-receptor bridging score. (ZIP) [file pcbi.1005381.s003.zip › SI_additional_data/M2muscarinic/bridging_score.dat]

# resID	score
26		60.7142
27		60.8599
28		60.776
29		60.7743
30		60.8589
31		60.7607
32		60.794
33		60.9233
34		60.933
35		60.8588
36		60.8913
37		60.9843
38		61.0063
39		60.9753
40		61.1557
41		61.0947
42		61.0125
43		61.0063
44		61.2245
45		61.0065
46		60.8657
47		60.9008
48		61.0932
49		60.8294
57		61.0719
58		61.1614
59		61.1987
60		61.1651
61		61.3661
62		61.3107
63		61.2105
64		61.5229
65		61.3185
66		61.2289
67		61.2291
68		61.3553
69		61.2016
70		61.1252
71		61.1275
72		61.2309
73		61.0369
74		61.0057
75		61.1237
76		61.3701
77		61.2195
78		60.9
79		61.0676
80		61.0816
81		60.9323
82		60.7686
83		60.9577
84		60.9689
85		60.8021
93		60.7873
94		60.9177
95		60.944
96		60.908
97		60.742
98		60.8171
99		61.106
100		61.0301
101		60.9487
102		61.1144
103		61.448
104		61.4316
105		61.1146
106		61.3272
107		61.5695
108		61.3888
109		61.4255
110		61.4903
111		61.7572
112		61.5709
113		61.6149
114		61.7383
115		61.7207
116		61.6801
117		61.4515
118		61.2632
119		61.0577
120		61.1426
121		60.7021
122		60.6755
123		60.6341
124		60.6109
125		60.5594
126		60.442
139		60.8312
140		61.0969
141		60.9338
142		60.8272
143		61.0155
144		61.1743
145		60.8502
146		60.9098
147		61.0247
148		61.0595
149		60.8556
150		60.8571
151		60.9185
152		60.8405
153		60.754
154		60.8017
155		60.7878
156		60.8372
157		60.7926
158		60.7957
159		60.8168
184		60.9747
185		60.858
186		60.7863
187		60.8297
188		60.6866
189		60.654
190		60.8187
191		61.4216
192		60.9667
193		60.8913
194		61.2303
195		61.7087
196		61.4937
197		61.087
198		61.6408
199		61.5964
200		61.0931
201		61.1824
202		61.6338
203		60.9568
204		60.7538
205		60.6228
206		60.724
207		60.5324
208		60.4034
209		60.3588
210		60.5143
211		60.5896
212		60.7027
213		60.733
385		60.5678
386		60.8994
387		60.645
388		60.7753
389		60.7948
390		61.0204
391		60.8534
392		61.4117
393		61.3252
394		61.1971
395		61.4194
396		61.6271
397		61.6014
398		61.2074
399		61.155
400		61.2833
401		61.1761
402		61.0118
403		61.1069
404		61.3043
405		60.9891
406		60.9399
407		60.8627
408		60.9155
409		60.8589
410		60.9276
411		60.8375
422		60.9927
423		61.0924
424		60.9935
425		60.9734
426		61.2528
427		61.2386
428		61.0966
429		61.4005
430		61.4417
431		61.2314
432		61.3566
433		61.2705
434		61.2176
435		61.426
436		61.2178
437		61.2206
438		61.3304
439		61.4179
440		61.1498
441		61.2153
442		60.9944
443		61.1684
444		61.1482
445		60.8646
446		60.7588
447		61.0443
448		60.825
449		60.7587
450		60.776
451		60.8989
452		60.7784
453		60.9324
454		61.0813
