# Supplementary material for: Unifying view of mechanical and functional hotspots across class A GPCRs
Source: PLoS Comput Biol. 2017 Feb 3;13(2):e1005381. doi: 10.1371/journal.pcbi.1005381 (PMC5315405; doi:10.1371/journal.pcbi.1005381)
Supplement: S1 Additional Data — Contains all PDB structures used for the analysis, annotated with the GPCRdb numbering scheme. For each receptor, a decomposition into quasi-rigid domains is provided, along with the corresponding single-receptor bridging score. (ZIP) [file pcbi.1005381.s003.zip › SI_additional_data/M2muscarinic/bridging_score_GPCRDB.dat]

# GPCRDB	score
1.35		60.7142
1.36		60.8599
1.37		60.776
1.38		60.7743
1.39		60.8589
1.4		60.7607
1.41		60.794
1.42		60.9233
1.43		60.933
1.44		60.8588
1.45		60.8913
1.46		60.9843
1.47		61.0063
1.48		60.9753
1.49		61.1557
1.5		61.0947
1.51		61.0125
1.52		61.0063
1.53		61.2245
1.54		61.0065
1.55		60.8657
1.56		60.9008
1.57		61.0932
1.58		60.8294
2.38		61.0719
2.39		61.1614
2.4		61.1987
2.41		61.1651
2.42		61.3661
2.43		61.3107
2.44		61.2105
2.45		61.5229
2.46		61.3185
2.47		61.2289
2.48		61.2291
2.49		61.3553
2.5		61.2016
2.51		61.1252
2.52		61.1275
2.53		61.2309
2.54		61.0369
2.55		61.0057
2.56		61.3701
2.57		61.2195
2.58		60.9
2.59		61.0676
2.6		61.0816
2.61		60.9323
2.62		60.7686
2.63		60.9577
2.64		60.9689
2.65		60.8021
3.22		60.7873
3.23		60.9177
3.24		60.944
3.25		60.908
3.26		60.742
3.27		60.8171
3.28		61.106
3.29		61.0301
3.3		60.9487
3.31		61.1144
3.32		61.448
3.33		61.4316
3.34		61.1146
3.35		61.3272
3.36		61.5695
3.37		61.3888
3.38		61.4255
3.39		61.4903
3.4		61.7572
3.41		61.5709
3.42		61.6149
3.43		61.7383
3.44		61.7207
3.45		61.6801
3.46		61.4515
3.47		61.2632
3.48		61.0577
3.49		61.1426
3.5		60.7021
3.51		60.6755
3.52		60.6341
3.53		60.6109
3.54		60.5594
3.55		60.442
4.41		60.8312
4.42		61.0969
4.43		60.9338
4.44		60.8272
4.45		61.0155
4.46		61.1743
4.47		60.8502
4.48		60.9098
4.49		61.0247
4.5		61.0595
4.51		60.8556
4.52		60.8571
4.53		60.9185
4.54		60.8405
4.55		60.754
4.56		60.8017
4.57		60.7878
4.58		60.8372
4.59		60.7926
4.6		60.7957
4.61		60.8168
5.37		60.9747
5.38		60.858
5.39		60.7863
5.4		60.8297
5.41		60.6866
5.42		60.654
5.43		60.8187
5.44		61.4216
5.45		60.9667
5.46		60.8913
5.47		61.7087
5.48		61.4937
5.49		61.087
5.5		61.6408
5.51		61.5964
5.52		61.0931
5.53		61.1824
5.54		61.6338
5.55		60.9568
5.56		60.7538
5.57		60.6228
5.58		60.724
5.59		60.5324
5.6		60.4034
5.61		60.3588
5.62		60.5143
5.63		60.5896
5.64		60.7027
5.65		60.733
6.33		60.5678
6.34		60.8994
6.35		60.645
6.36		60.7753
6.37		60.7948
6.38		61.0204
6.39		60.8534
6.4		61.4117
6.41		61.3252
6.42		61.1971
6.43		61.4194
6.44		61.6271
6.45		61.6014
6.46		61.2074
6.47		61.155
6.48		61.2833
6.49		61.1761
6.5		61.0118
6.51		61.1069
6.52		61.3043
6.53		60.9891
6.54		60.9399
6.55		60.8627
6.56		60.9155
6.57		60.8589
6.58		60.9276
6.59		60.8375
7.34		60.9927
7.35		61.0924
7.36		60.9935
7.37		60.9734
7.38		61.2528
7.39		61.2386
7.4		61.0966
7.41		61.4005
7.42		61.4417
7.43		61.2314
7.45		61.3566
7.46		61.2705
7.47		61.2176
7.48		61.426
7.49		61.2178
7.5		61.2206
7.51		61.3304
7.52		61.4179
7.53		61.1498
7.54		61.2153
7.55		60.9944
7.56		61.1684
8.48		60.8646
8.49		60.7588
8.5		61.0443
8.51		60.825
8.52		60.7587
8.53		60.776
8.54		60.8989
8.55		60.7784
8.56		60.9324
8.57		61.0813
