# Supplementary material for: Unifying view of mechanical and functional hotspots across class A GPCRs
Source: PLoS Comput Biol. 2017 Feb 3;13(2):e1005381. doi: 10.1371/journal.pcbi.1005381 (PMC5315405; doi:10.1371/journal.pcbi.1005381)
Supplement: S1 Additional Data — Contains all PDB structures used for the analysis, annotated with the GPCRdb numbering scheme. For each receptor, a decomposition into quasi-rigid domains is provided, along with the corresponding single-receptor bridging score. (ZIP) [file pcbi.1005381.s003.zip › SI_additional_data/m-opioid/structures/4DKL_CA.pdb]

ATOM      2  CA  MET A  65     -35.578 -19.298 -30.183  1.00106.29           C  
ATOM      7  CA  VAL A  66     -37.095 -15.937 -31.131  1.00115.56           C  
ATOM     14  CA  THR A  67     -36.368 -14.964 -27.535  1.00118.77           C  
ATOM     19  CA  ALA A  68     -32.678 -15.735 -28.093  1.00119.26           C  
ATOM     24  CA  ILE A  69     -32.443 -13.748 -31.339  1.00119.32           C  
ATOM     32  CA  THR A  70     -34.352 -10.735 -29.991  1.00105.53           C  
ATOM     39  CA  ILE A  71     -32.032 -10.920 -27.001  1.00 96.94           C  
ATOM     47  CA  MET A  72     -29.162 -10.838 -29.502  1.00 83.92           C  
ATOM     55  CA  ALA A  73     -30.545  -7.760 -31.287  1.00 66.94           C  
ATOM     60  CA  LEU A  74     -31.414  -5.857 -28.119  1.00 67.51           C  
ATOM     68  CA  TYR A  75     -28.021  -6.761 -26.663  1.00 65.62           C  
ATOM     80  CA  SER A  76     -26.359  -5.534 -29.853  1.00 60.66           C  
ATOM     86  CA  ILE A  77     -27.966  -2.130 -29.474  1.00 57.45           C  
ATOM     94  CA  VAL A  78     -27.108  -2.037 -25.759  1.00 49.91           C  
ATOM    101  CA  CYS A  79     -23.552  -3.202 -26.473  1.00 52.61           C  
ATOM    107  CA  VAL A  80     -22.799  -0.754 -29.285  1.00 50.86           C  
ATOM    114  CA  VAL A  81     -24.381   2.357 -27.764  1.00 51.79           C  
ATOM    121  CA  GLY A  82     -23.297   1.294 -24.275  1.00 48.71           C  
ATOM    125  CA  LEU A  83     -19.634   0.876 -25.180  1.00 53.74           C  
ATOM    133  CA  PHE A  84     -19.623   3.981 -27.393  1.00 61.35           C  
ATOM    144  CA  GLY A  85     -21.330   6.115 -24.748  1.00 54.81           C  
ATOM    148  CA  ASN A  86     -19.291   4.990 -21.746  1.00 53.74           C  
ATOM    156  CA  PHE A  87     -15.963   5.168 -23.590  1.00 60.89           C  
ATOM    167  CA  LEU A  88     -16.976   8.668 -24.684  1.00 51.47           C  
ATOM    175  CA  VAL A  89     -17.835   9.668 -21.109  1.00 51.40           C  
ATOM    182  CA  MET A  90     -14.633   8.285 -19.580  1.00 51.86           C  
ATOM    190  CA  TYR A  91     -12.505   9.868 -22.315  1.00 67.01           C  
ATOM    202  CA  VAL A  92     -14.195  13.245 -21.832  1.00 66.41           C  
ATOM    209  CA  ILE A  93     -13.658  13.122 -18.063  1.00 65.61           C  
ATOM    217  CA  VAL A  94      -9.987  12.195 -18.493  1.00 71.34           C  
ATOM    224  CA  ARG A  95      -9.217  14.703 -21.267  1.00 85.55           C  
ATOM    235  CA  TYR A  96     -10.612  18.027 -20.015  1.00 88.02           C  
ATOM    247  CA  THR A  97      -9.449  19.779 -16.836  1.00 86.26           C  
ATOM    254  CA  LYS A  98     -12.822  21.512 -16.592  1.00 88.52           C  
ATOM    263  CA  MET A  99     -14.527  18.114 -16.467  1.00 73.88           C  
ATOM    271  CA  LYS A 100     -12.533  17.006 -13.418  1.00 77.56           C  
ATOM    280  CA  THR A 101     -14.930  17.381 -10.481  1.00 66.82           C  
ATOM    287  CA  ALA A 102     -16.011  15.064  -7.644  1.00 63.04           C  
ATOM    292  CA  THR A 103     -19.356  14.357  -9.306  1.00 56.94           C  
ATOM    299  CA  ASN A 104     -17.577  13.562 -12.567  1.00 52.57           C  
ATOM    307  CA  ILE A 105     -15.109  11.260 -10.808  1.00 49.00           C  
ATOM    315  CA  TYR A 106     -18.021   9.239  -9.447  1.00 47.97           C  
ATOM    327  CA  ILE A 107     -19.596   9.348 -12.916  1.00 41.97           C  
ATOM    335  CA  PHE A 108     -16.290   8.054 -14.284  1.00 40.45           C  
ATOM    346  CA  ASN A 109     -16.444   5.062 -11.940  1.00 50.89           C  
ATOM    354  CA  LEU A 110     -20.011   4.348 -13.041  1.00 46.43           C  
ATOM    362  CA  ALA A 111     -19.073   4.591 -16.727  1.00 49.71           C  
ATOM    367  CA  LEU A 112     -16.130   2.245 -16.163  1.00 50.79           C  
ATOM    375  CA  ALA A 113     -18.330  -0.436 -14.610  1.00 60.12           C  
ATOM    380  CA  ASP A 114     -20.945  -0.118 -17.364  1.00 63.50           C  
ATOM    388  CA  ALA A 115     -18.248  -0.324 -20.041  1.00 54.45           C  
ATOM    393  CA  LEU A 116     -17.001  -3.575 -18.503  1.00 48.48           C  
ATOM    401  CA  ALA A 117     -20.438  -5.228 -18.339  1.00 41.05           C  
ATOM    406  CA  THR A 118     -21.181  -4.212 -21.924  1.00 53.55           C  
ATOM    413  CA  SER A 119     -17.759  -5.609 -22.831  1.00 51.87           C  
ATOM    419  CA  THR A 120     -18.920  -8.964 -21.482  1.00 58.82           C  
ATOM    426  CA  LEU A 121     -22.237  -8.798 -23.390  1.00 69.75           C  
ATOM    434  CA  PRO A 122     -21.171 -10.230 -26.818  1.00 65.42           C  
ATOM    441  CA  PHE A 123     -19.773 -13.426 -25.278  1.00 67.44           C  
ATOM    452  CA  GLN A 124     -23.113 -14.061 -23.595  1.00 55.87           C  
ATOM    461  CA  SER A 125     -25.211 -13.682 -26.753  1.00 66.52           C  
ATOM    467  CA  VAL A 126     -23.268 -16.394 -28.583  1.00 72.24           C  
ATOM    474  CA  ASN A 127     -23.690 -18.558 -25.487  1.00 74.61           C  
ATOM    482  CA  TYR A 128     -27.440 -18.090 -25.972  1.00 77.46           C  
ATOM    494  CA  LEU A 129     -27.266 -19.168 -29.613  1.00 86.93           C  
ATOM    502  CA  MET A 130     -24.722 -22.001 -29.448  1.00 81.87           C  
ATOM    510  CA  GLY A 131     -25.965 -23.642 -26.257  1.00 82.34           C  
ATOM    514  CA  THR A 132     -22.385 -23.926 -25.040  1.00 86.59           C  
ATOM    521  CA  TRP A 133     -19.518 -21.874 -23.608  1.00 72.15           C  
ATOM    535  CA  PRO A 134     -16.546 -22.072 -26.020  1.00 75.50           C  
ATOM    542  CA  PHE A 135     -14.452 -19.258 -24.570  1.00 67.26           C  
ATOM    553  CA  GLY A 136     -12.702 -21.389 -21.958  1.00 75.76           C  
ATOM    557  CA  ASN A 137     -12.230 -21.286 -18.203  1.00 79.47           C  
ATOM    565  CA  ILE A 138     -10.382 -18.038 -17.468  1.00 71.46           C  
ATOM    573  CA  LEU A 139     -12.497 -15.784 -19.700  1.00 61.25           C  
ATOM    581  CA  CYS A 140     -15.565 -17.185 -17.943  1.00 56.98           C  
ATOM    587  CA  LYS A 141     -14.140 -16.279 -14.524  1.00 55.68           C  
ATOM    596  CA  ILE A 142     -13.444 -12.813 -15.919  1.00 56.42           C  
ATOM    604  CA  VAL A 143     -17.012 -12.480 -17.214  1.00 47.07           C  
ATOM    611  CA  ILE A 144     -18.854 -13.498 -14.034  1.00 52.10           C  
ATOM    619  CA  SER A 145     -16.447 -11.499 -11.880  1.00 46.40           C  
ATOM    625  CA  ILE A 146     -17.132  -8.428 -14.030  1.00 52.10           C  
ATOM    633  CA  ASP A 147     -20.872  -9.076 -13.689  1.00 52.95           C  
ATOM    641  CA  TYR A 148     -20.785  -9.053  -9.886  1.00 48.89           C  
ATOM    653  CA  TYR A 149     -18.292  -6.164  -9.765  1.00 53.39           C  
ATOM    665  CA  ASN A 150     -20.627  -4.116 -11.943  1.00 51.24           C  
ATOM    673  CA  MET A 151     -23.629  -4.921  -9.764  1.00 52.41           C  
ATOM    681  CA  PHE A 152     -21.775  -3.835  -6.606  1.00 48.07           C  
ATOM    692  CA  THR A 153     -19.604  -0.905  -7.710  1.00 56.06           C  
ATOM    699  CA  SER A 154     -22.526   0.697  -9.561  1.00 49.90           C  
ATOM    705  CA  ILE A 155     -24.876   1.019  -6.594  1.00 47.89           C  
ATOM    713  CA  PHE A 156     -21.994   1.743  -4.209  1.00 48.07           C  
ATOM    724  CA  THR A 157     -21.007   4.621  -6.499  1.00 49.24           C  
ATOM    731  CA  LEU A 158     -24.619   5.810  -6.465  1.00 49.48           C  
ATOM    739  CA  CYS A 159     -24.384   5.736  -2.669  1.00 54.61           C  
ATOM    745  CA  THR A 160     -21.196   7.794  -2.530  1.00 56.65           C  
ATOM    752  CA  MET A 161     -22.867  10.157  -5.004  1.00 50.81           C  
ATOM    760  CA  SER A 162     -25.913  10.610  -2.766  1.00 53.25           C  
ATOM    766  CA  VAL A 163     -23.650  11.165   0.242  1.00 45.32           C  
ATOM    773  CA  ASP A 164     -21.470  13.662  -1.636  1.00 55.05           C  
ATOM    781  CA  ARG A 165     -24.602  15.465  -2.819  1.00 50.56           C  
ATOM    792  CA  TYR A 166     -25.913  15.610   0.749  1.00 55.37           C  
ATOM    804  CA  ILE A 167     -22.574  17.014   1.928  1.00 56.46           C  
ATOM    812  CA  ALA A 168     -22.315  19.586  -0.865  1.00 53.73           C  
ATOM    817  CA  VAL A 169     -25.789  20.862  -0.061  1.00 71.16           C  
ATOM    824  CA  CYS A 170     -26.153  20.587   3.723  1.00 68.86           C  
ATOM    830  CA  HIS A 171     -22.559  21.362   4.752  1.00 62.67           C  
ATOM    840  CA  PRO A 172     -21.022  23.899   2.303  1.00 60.80           C  
ATOM    847  CA  VAL A 173     -18.285  25.175   4.634  1.00 69.03           C  
ATOM    854  CA  LYS A 174     -17.243  21.607   5.427  1.00 72.12           C  
ATOM    863  CA  ALA A 175     -17.859  20.716   1.782  1.00 72.57           C  
ATOM    868  CA  LEU A 176     -15.177  23.045   0.429  1.00 99.47           C  
ATOM    876  CA  ASP A 177     -12.545  21.192   2.482  1.00115.55           C  
ATOM    884  CA  PHE A 178     -12.905  17.521   1.524  1.00103.15           C  
ATOM    895  CA  ARG A 179     -14.905  17.659  -1.732  1.00 78.67           C  
ATOM    906  CA  THR A 180     -11.638  17.687  -3.667  1.00 83.09           C  
ATOM    913  CA  PRO A 181     -11.721  15.184  -6.569  1.00 77.30           C  
ATOM    920  CA  ARG A 182      -8.786  13.253  -5.077  1.00 83.11           C  
ATOM    931  CA  ASN A 183     -11.078  12.207  -2.228  1.00 72.35           C  
ATOM    939  CA  ALA A 184     -13.603  11.025  -4.802  1.00 60.16           C  
ATOM    944  CA  LYS A 185     -10.820   8.967  -6.379  1.00 69.46           C  
ATOM    953  CA  ILE A 186      -9.927   7.529  -2.960  1.00 63.17           C  
ATOM    961  CA  VAL A 187     -13.519   6.570  -2.144  1.00 61.05           C  
ATOM    968  CA  ASN A 188     -13.766   5.050  -5.632  1.00 52.11           C  
ATOM    976  CA  VAL A 189     -10.725   2.907  -4.836  1.00 62.45           C  
ATOM    983  CA  CYS A 190     -12.305   1.840  -1.538  1.00 62.30           C  
ATOM    989  CA  ASN A 191     -15.506   1.062  -3.447  1.00 56.56           C  
ATOM    997  CA  TRP A 192     -13.523  -1.274  -5.681  1.00 54.94           C  
ATOM   1011  CA  ILE A 193     -11.870  -2.912  -2.655  1.00 55.56           C  
ATOM   1019  CA  LEU A 194     -15.126  -3.582  -0.797  1.00 62.39           C  
ATOM   1027  CA  SER A 195     -16.461  -4.922  -4.079  1.00 60.44           C  
ATOM   1033  CA  SER A 196     -13.271  -6.975  -4.380  1.00 60.54           C  
ATOM   1039  CA  ALA A 197     -14.281  -8.732  -1.163  1.00 66.16           C  
ATOM   1044  CA  ILE A 198     -17.167 -10.358  -3.077  1.00 74.72           C  
ATOM   1052  CA  GLY A 199     -15.757 -10.249  -6.610  1.00 70.69           C  
ATOM   1056  CA  LEU A 200     -12.499 -12.090  -5.974  1.00 73.80           C  
ATOM   1064  CA  PRO A 201     -13.958 -15.279  -4.442  1.00 72.40           C  
ATOM   1071  CA  VAL A 202     -16.581 -15.268  -7.206  1.00 66.74           C  
ATOM   1078  CA  MET A 203     -13.703 -15.223  -9.694  1.00 67.37           C  
ATOM   1086  CA  PHE A 204     -12.117 -18.150  -7.838  1.00 68.44           C  
ATOM   1097  CA  MET A 205     -15.299 -20.212  -7.564  1.00 63.68           C  
ATOM   1105  CA  ALA A 206     -16.184 -19.641 -11.223  1.00 66.14           C  
ATOM   1110  CA  THR A 207     -15.336 -22.424 -13.661  1.00 73.69           C  
ATOM   1117  CA  THR A 208     -16.415 -24.538 -16.606  1.00 79.12           C  
ATOM   1124  CA  LYS A 209     -18.998 -27.221 -15.779  1.00 83.99           C  
ATOM   1133  CA  TYR A 210     -19.334 -30.051 -18.302  1.00101.29           C  
ATOM   1145  CA  ARG A 211     -22.759 -31.654 -18.898  1.00114.83           C  
ATOM   1156  CA  GLN A 212     -24.323 -34.472 -21.000  1.00139.84           C  
ATOM   1165  CA  GLY A 213     -23.884 -32.642 -24.288  1.00138.13           C  
ATOM   1169  CA  SER A 214     -23.183 -28.983 -23.525  1.00124.33           C  
ATOM   1175  CA  ILE A 215     -20.972 -26.655 -21.431  1.00104.95           C  
ATOM   1183  CA  ASP A 216     -21.681 -24.128 -18.639  1.00 92.30           C  
ATOM   1191  CA  CYS A 217     -19.887 -21.028 -17.341  1.00 74.90           C  
ATOM   1197  CA  THR A 218     -21.838 -21.187 -14.087  1.00 80.13           C  
ATOM   1204  CA  LEU A 219     -20.653 -20.475 -10.565  1.00 67.95           C  
ATOM   1212  CA  THR A 220     -20.493 -23.847  -8.810  1.00 68.72           C  
ATOM   1219  CA  PHE A 221     -20.094 -24.882  -5.174  1.00 64.78           C  
ATOM   1230  CA  SER A 222     -19.362 -28.019  -3.175  1.00 57.82           C  
ATOM   1236  CA  HIS A 223     -22.148 -29.801  -1.291  1.00 73.78           C  
ATOM   1246  CA  PRO A 224     -24.448 -28.589  -0.010  1.00 69.33           C  
ATOM   1253  CA  THR A 225     -24.732 -26.494  -3.185  1.00 68.38           C  
ATOM   1260  CA  TRP A 226     -28.047 -24.743  -2.497  1.00 58.90           C  
ATOM   1274  CA  TYR A 227     -26.542 -23.570   0.793  1.00 51.47           C  
ATOM   1286  CA  TRP A 228     -23.589 -21.640  -0.606  1.00 50.67           C  
ATOM   1300  CA  GLU A 229     -25.636 -20.491  -3.593  1.00 45.65           C  
ATOM   1309  CA  ASN A 230     -28.428 -19.055  -1.439  1.00 47.80           C  
ATOM   1317  CA  LEU A 231     -25.845 -17.624   0.965  1.00 47.28           C  
ATOM   1325  CA  LEU A 232     -24.283 -15.671  -1.883  1.00 53.26           C  
ATOM   1333  CA  LYS A 233     -27.783 -14.617  -2.962  1.00 48.04           C  
ATOM   1342  CA  ILE A 234     -28.336 -13.316   0.597  1.00 54.42           C  
ATOM   1350  CA  CYS A 235     -25.074 -11.375   0.750  1.00 51.36           C  
ATOM   1356  CA  VAL A 236     -25.650  -9.682  -2.599  1.00 52.00           C  
ATOM   1363  CA  PHE A 237     -29.269  -9.043  -1.658  1.00 57.13           C  
ATOM   1374  CA  ILE A 238     -28.324  -7.244   1.560  1.00 54.66           C  
ATOM   1382  CA  PHE A 239     -25.137  -5.455   0.543  1.00 48.60           C  
ATOM   1393  CA  ALA A 240     -25.882  -4.710  -3.117  1.00 51.29           C  
ATOM   1398  CA  PHE A 241     -29.573  -3.851  -2.747  1.00 52.62           C  
ATOM   1409  CA  ILE A 242     -31.232  -3.283   0.646  1.00 52.09           C  
ATOM   1417  CA  MET A 243     -28.495  -1.478   2.594  1.00 51.16           C  
ATOM   1425  CA  PRO A 244     -27.417   0.864  -0.237  1.00 57.95           C  
ATOM   1432  CA  VAL A 245     -31.033   1.842  -0.988  1.00 53.29           C  
ATOM   1439  CA  LEU A 246     -31.556   2.522   2.721  1.00 53.84           C  
ATOM   1447  CA  ILE A 247     -28.419   4.678   2.821  1.00 52.13           C  
ATOM   1455  CA  ILE A 248     -29.657   6.676  -0.176  1.00 48.52           C  
ATOM   1463  CA  THR A 249     -33.052   7.111   1.500  1.00 45.27           C  
ATOM   1470  CA  VAL A 250     -31.395   8.357   4.695  1.00 50.82           C  
ATOM   1477  CA  CYS A 251     -29.296  10.784   2.645  1.00 51.55           C  
ATOM   1483  CA  TYR A 252     -32.424  12.153   0.967  1.00 47.25           C  
ATOM   1495  CA  GLY A 253     -34.416  12.480   4.186  1.00 44.84           C  
ATOM   1499  CA  LEU A 254     -31.494  14.114   5.969  1.00 52.77           C  
ATOM   1507  CA  MET A 255     -31.192  16.395   2.939  1.00 67.15           C  
ATOM   1515  CA  ILE A 256     -34.809  17.608   3.091  1.00 72.38           C  
ATOM   1523  CA  LEU A 257     -34.308  17.921   6.843  1.00 90.74           C  
ATOM   1531  CA  ARG A 258     -31.196  20.114   6.680  1.00 97.35           C  
ATOM   1542  CA  LEU A 259     -32.069  22.142   3.560  1.00115.01           C  
ATOM   1550  CA  LYS A 260     -33.859  25.462   3.989  1.00107.57           C  
ATOM   1555  CA  SER A 261     -33.338  28.817   2.259  1.00 90.57           C  
ATOM   1561  CA  VAL A 262     -31.873  31.780   4.137  1.00 80.16           C  
ATOM   1568  CA  ARG A 263     -34.312  34.437   5.356  1.00 87.73           C  
ATOM   2813  CA  GLU A 270     -28.794  31.986  -1.789  1.00 90.28           C  
ATOM   2822  CA  LYS A 271     -27.004  29.077  -3.452  1.00 86.28           C  
ATOM   2831  CA  ASP A 272     -25.990  28.633  -7.093  1.00 97.45           C  
ATOM   2839  CA  ARG A 273     -28.272  26.745  -9.490  1.00 90.68           C  
ATOM   2844  CA  ASN A 274     -25.428  24.317 -10.222  1.00 85.85           C  
ATOM   2849  CA  LEU A 275     -26.167  22.419  -7.005  1.00 72.42           C  
ATOM   2857  CA  ARG A 276     -29.828  22.051  -7.965  1.00 61.30           C  
ATOM   2862  CA  ARG A 277     -28.946  20.884 -11.479  1.00 62.60           C  
ATOM   2873  CA  ILE A 278     -26.389  18.273 -10.385  1.00 51.98           C  
ATOM   2881  CA  THR A 279     -28.669  17.059  -7.589  1.00 43.25           C  
ATOM   2888  CA  ARG A 280     -31.453  16.647 -10.152  1.00 49.08           C  
ATOM   2899  CA  MET A 281     -29.060  14.733 -12.411  1.00 53.95           C  
ATOM   2907  CA  VAL A 282     -27.900  12.287  -9.732  1.00 50.52           C  
ATOM   2914  CA  LEU A 283     -31.460  11.798  -8.467  1.00 43.09           C  
ATOM   2922  CA  VAL A 284     -32.753  10.924 -11.937  1.00 45.37           C  
ATOM   2929  CA  VAL A 285     -29.828   8.558 -12.556  1.00 42.91           C  
ATOM   2936  CA  VAL A 286     -30.574   6.791  -9.267  1.00 42.88           C  
ATOM   2943  CA  ALA A 287     -34.277   6.491 -10.119  1.00 36.02           C  
ATOM   2948  CA  VAL A 288     -33.482   4.966 -13.517  1.00 43.41           C  
ATOM   2955  CA  PHE A 289     -31.052   2.533 -11.873  1.00 42.41           C  
ATOM   2966  CA  ILE A 290     -33.686   1.445  -9.348  1.00 49.91           C  
ATOM   2974  CA  VAL A 291     -36.244   0.926 -12.120  1.00 51.88           C  
ATOM   2981  CA  CYS A 292     -33.701  -1.200 -14.014  1.00 48.87           C  
ATOM   2987  CA  TRP A 293     -32.277  -3.313 -11.181  1.00 47.67           C  
ATOM   3001  CA  THR A 294     -35.251  -3.847  -8.859  1.00 49.73           C  
ATOM   3008  CA  PRO A 295     -37.129  -6.468 -10.940  1.00 47.18           C  
ATOM   3015  CA  ILE A 296     -34.080  -8.743 -11.223  1.00 45.63           C  
ATOM   3023  CA  HIS A 297     -32.991  -8.395  -7.586  1.00 46.40           C  
ATOM   3033  CA  ILE A 298     -36.503  -9.453  -6.578  1.00 48.02           C  
ATOM   3041  CA  TYR A 299     -36.903 -12.195  -9.205  1.00 52.36           C  
ATOM   3053  CA  VAL A 300     -33.732 -13.923  -7.994  1.00 48.29           C  
ATOM   3060  CA  ILE A 301     -34.821 -14.055  -4.345  1.00 53.04           C  
ATOM   3068  CA  ILE A 302     -38.255 -15.319  -5.398  1.00 49.29           C  
ATOM   3076  CA  LYS A 303     -36.843 -18.180  -7.476  1.00 63.28           C  
ATOM   3085  CA  ALA A 304     -34.416 -19.048  -4.682  1.00 51.83           C  
ATOM   3090  CA  LEU A 305     -37.241 -19.894  -2.285  1.00 64.57           C  
ATOM   3098  CA  ILE A 306     -40.249 -21.043  -4.371  1.00 75.20           C  
ATOM   3106  CA  THR A 307     -41.022 -23.045  -7.520  1.00 90.03           C  
ATOM   3113  CA  ILE A 308     -42.375 -21.247 -10.588  1.00105.73           C  
ATOM   3121  CA  PRO A 309     -44.794 -22.961 -13.023  1.00129.79           C  
ATOM   3128  CA  GLU A 310     -42.583 -23.290 -16.098  1.00131.87           C  
ATOM   3137  CA  THR A 311     -44.189 -21.480 -19.015  1.00122.47           C  
ATOM   3144  CA  THR A 312     -42.757 -19.438 -21.876  1.00112.87           C  
ATOM   3151  CA  PHE A 313     -43.963 -16.368 -19.971  1.00 97.50           C  
ATOM   3162  CA  GLN A 314     -41.634 -17.205 -17.075  1.00 88.49           C  
ATOM   3171  CA  THR A 315     -38.525 -17.346 -19.258  1.00 83.16           C  
ATOM   3178  CA  VAL A 316     -39.623 -14.297 -21.257  1.00 72.81           C  
ATOM   3185  CA  SER A 317     -40.121 -12.202 -18.115  1.00 68.04           C  
ATOM   3191  CA  TRP A 318     -36.880 -13.557 -16.651  1.00 61.75           C  
ATOM   3205  CA  HIS A 319     -34.652 -12.753 -19.620  1.00 60.63           C  
ATOM   3215  CA  PHE A 320     -36.521  -9.449 -19.964  1.00 56.50           C  
ATOM   3226  CA  CYS A 321     -35.524  -8.524 -16.415  1.00 44.93           C  
ATOM   3232  CA  ILE A 322     -31.908  -9.573 -16.997  1.00 47.11           C  
ATOM   3240  CA  ALA A 323     -32.027  -7.615 -20.259  1.00 48.25           C  
ATOM   3245  CA  LEU A 324     -33.212  -4.285 -18.830  1.00 63.16           C  
ATOM   3253  CA  GLY A 325     -30.762  -4.869 -16.000  1.00 42.64           C  
ATOM   3257  CA  TYR A 326     -28.103  -4.697 -18.714  1.00 41.22           C  
ATOM   3269  CA  THR A 327     -29.925  -1.897 -20.555  1.00 46.68           C  
ATOM   3276  CA  ASN A 328     -29.312   0.521 -17.687  1.00 51.98           C  
ATOM   3284  CA  SER A 329     -25.642   0.524 -18.750  1.00 53.26           C  
ATOM   3290  CA  CYS A 330     -26.471   2.040 -22.143  1.00 54.76           C  
ATOM   3296  CA  LEU A 331     -29.171   4.266 -20.664  1.00 58.54           C  
ATOM   3304  CA  ASN A 332     -26.679   6.114 -18.438  1.00 54.52           C  
ATOM   3312  CA  PRO A 333     -24.547   8.203 -20.860  1.00 60.68           C  
ATOM   3319  CA  VAL A 334     -27.676   9.370 -22.690  1.00 57.24           C  
ATOM   3326  CA  LEU A 335     -28.880  10.711 -19.339  1.00 55.18           C  
ATOM   3334  CA  TYR A 336     -25.601  12.560 -18.738  1.00 65.33           C  
ATOM   3346  CA  ALA A 337     -26.253  14.452 -21.969  1.00 75.04           C  
ATOM   3351  CA  PHE A 338     -29.679  15.737 -20.925  1.00 80.27           C  
ATOM   3362  CA  LEU A 339     -29.174  16.465 -17.228  1.00 64.27           C  
ATOM   3370  CA  ASP A 340     -25.741  18.083 -17.537  1.00 66.86           C  
ATOM   3378  CA  GLU A 341     -24.867  21.118 -19.659  1.00 90.47           C  
ATOM   3387  CA  ASN A 342     -21.092  20.630 -19.629  1.00 81.65           C  
ATOM   3395  CA  PHE A 343     -21.680  17.040 -20.732  1.00 76.47           C  
ATOM   3406  CA  LYS A 344     -23.959  17.909 -23.652  1.00 89.08           C  
ATOM   3415  CA  ARG A 345     -21.425  20.628 -24.441  1.00104.11           C  
ATOM   3426  CA  CYS A 346     -18.644  18.044 -24.660  1.00104.75           C  
ATOM   3432  CA  PHE A 347     -20.963  15.844 -26.719  1.00107.79           C  
ATOM   3443  CA  ARG A 348     -21.559  18.749 -29.104  1.00118.35           C  
ATOM   3448  CA  GLU A 349     -17.818  19.433 -29.230  1.00121.96           C  
ATOM   3453  CA  PHE A 350     -17.356  15.828 -30.318  1.00120.51           C  
ATOM   3464  CA  CYS A 351     -20.245  16.070 -32.768  1.00122.15           C  
ATOM   3470  CA  ILE A 352     -20.196  19.561 -34.297  1.00135.96           C  
