# Supplementary material for: Unifying view of mechanical and functional hotspots across class A GPCRs
Source: PLoS Comput Biol. 2017 Feb 3;13(2):e1005381. doi: 10.1371/journal.pcbi.1005381 (PMC5315405; doi:10.1371/journal.pcbi.1005381)
Supplement: S1 Additional Data — Contains all PDB structures used for the analysis, annotated with the GPCRdb numbering scheme. For each receptor, a decomposition into quasi-rigid domains is provided, along with the corresponding single-receptor bridging score. (ZIP) [file pcbi.1005381.s003.zip › SI_additional_data/m-opioid/structures/5C1M_CA_GPCRDB.pdb]

ATOM      2  CA  GLY A  52       4.534  11.789 -71.046  1.00                 C  
ATOM      6  CA  SER A  53       2.941  15.079 -70.038  1.00                 C  
ATOM     12  CA  HIS A  54       3.147  16.249 -66.418  1.00                 C  
ATOM     22  CA  SER A  55       3.120  19.890 -65.294  1.00                 C  
ATOM     28  CA  LEU A  56       2.947  21.223 -68.840  1.00                 C  
ATOM     46  CA  PRO A  58      -1.590  20.766 -73.551  1.00                 C  
ATOM     53  CA  GLN A  59      -3.706  23.900 -73.722  1.00                 C  
ATOM     62  CA  THR A  60      -4.285  25.226 -77.256  1.00                 C  
ATOM     69  CA  GLY A  61      -6.010  27.361 -77.945  1.00                 C  
ATOM     73  CA  SER A  62      -4.988  30.207 -75.614  1.00                 C  
ATOM     79  CA  PRO A  63      -7.136  30.747 -72.481  1.00                 C  
ATOM     86  CA  SER A  64      -9.914  33.275 -71.975  1.00                 C  
ATOM     92  CA  MET A  65      -9.786  36.191 -69.552  1.00                 C  
ATOM    100  CA  VAL A  66     -12.196  34.925 -66.890  1.00  1.30           C  
ATOM    107  CA  THR A  67     -10.612  31.458 -66.817  1.00  1.31           C  
ATOM    114  CA  ALA A  68      -6.952  32.463 -66.455  1.00  1.32           C  
ATOM    119  CA  ILE A  69      -7.787  34.943 -63.681  1.00  1.33           C  
ATOM    127  CA  THR A  70      -9.827  32.214 -62.005  1.00  1.34           C  
ATOM    134  CA  ILE A  71      -6.977  29.716 -62.111  1.00  1.35           C  
ATOM    142  CA  MET A  72      -4.315  32.172 -60.949  1.00  1.36           C  
ATOM    150  CA  ALA A  73      -6.669  33.309 -58.177  1.00  1.37           C  
ATOM    155  CA  LEU A  74      -7.218  29.672 -57.274  1.00  1.38           C  
ATOM    163  CA  TYR A  75      -3.499  29.009 -56.869  1.00  1.39           C  
ATOM    175  CA  SER A  76      -2.919  32.277 -55.013  1.00  1.40           C  
ATOM    181  CA  ILE A  77      -5.720  31.853 -52.486  1.00  1.41           C  
ATOM    189  CA  VAL A  78      -4.903  28.234 -51.708  1.00  1.42           C  
ATOM    196  CA  CYS A  79      -1.232  29.119 -51.315  1.00  1.43           C  
ATOM    202  CA  VAL A  80      -1.831  32.103 -49.025  1.00  1.44           C  
ATOM    209  CA  VAL A  81      -4.409  30.318 -46.870  1.00  1.45           C  
ATOM    216  CA  GLY A  82      -2.184  27.234 -46.738  1.00  1.46           C  
ATOM    220  CA  LEU A  83       0.942  29.130 -45.721  1.00  1.47           C  
ATOM    228  CA  PHE A  84      -0.850  31.330 -43.224  1.00  1.48           C  
ATOM    239  CA  GLY A  85      -2.783  28.560 -41.476  1.00  1.49           C  
ATOM    243  CA  ASN A  86       0.124  26.182 -41.125  1.00  1.50           C  
ATOM    251  CA  PHE A  87       2.664  28.801 -40.078  1.00  1.51           C  
ATOM    262  CA  LEU A  88       0.173  29.957 -37.461  1.00  1.52           C  
ATOM    270  CA  VAL A  89      -0.045  26.392 -36.123  1.00  1.53           C  
ATOM    277  CA  MET A  90       3.732  26.049 -36.109  1.00  1.54           C  
ATOM    285  CA  TYR A  91       4.060  29.400 -34.366  1.00  1.55           C  
ATOM    297  CA  VAL A  92       1.540  28.518 -31.656  1.00  1.56           C  
ATOM    304  CA  ILE A  93       3.302  25.206 -31.050  1.00  1.57           C  
ATOM    312  CA  VAL A  94       6.778  26.710 -30.963  1.00  1.58           C  
ATOM    319  CA  ARG A  95       5.743  29.685 -28.804  1.00  1.59           C  
ATOM    330  CA  TYR A  96       3.164  28.216 -26.417  1.00                 C  
ATOM    342  CA  THR A  97       2.515  24.441 -26.378  1.00                 C  
ATOM    349  CA  LYS A  98       6.225  23.560 -26.814  1.00                 C  
ATOM    358  CA  MET A  99       5.948  20.043 -28.358  1.00                 C  
ATOM    366  CA  LYS A 100       6.301  18.028 -25.132  1.00                 C  
ATOM    375  CA  THR A 101       3.496  15.681 -26.126  1.00                 C  
ATOM    382  CA  ALA A 102       2.987  13.073 -28.814  1.00  2.38           C  
ATOM    387  CA  THR A 103      -0.068  14.924 -30.099  1.00  2.39           C  
ATOM    394  CA  ASN A 104       1.765  18.237 -30.543  1.00  2.40           C  
ATOM    402  CA  ILE A 105       4.636  16.405 -32.191  1.00  2.41           C  
ATOM    410  CA  TYR A 106       2.205  14.969 -34.820  1.00  2.42           C  
ATOM    422  CA  ILE A 107       0.431  18.305 -35.271  1.00  2.43           C  
ATOM    430  CA  PHE A 108       3.704  20.106 -35.861  1.00  2.44           C  
ATOM    441  CA  ASN A 109       4.810  17.466 -38.388  1.00  2.45           C  
ATOM    449  CA  LEU A 110       1.506  17.830 -40.204  1.00  2.46           C  
ATOM    457  CA  ALA A 111       1.681  21.637 -40.290  1.00  2.47           C  
ATOM    462  CA  LEU A 112       5.254  21.599 -41.598  1.00  2.48           C  
ATOM    470  CA  ALA A 113       4.360  19.165 -44.411  1.00  2.49           C  
ATOM    475  CA  ASP A 114       1.262  21.184 -45.291  1.00  2.50           C  
ATOM    483  CA  ALA A 115       3.222  24.460 -45.383  1.00  2.51           C  
ATOM    488  CA  LEU A 116       5.829  22.875 -47.683  1.00  2.52           C  
ATOM    496  CA  ALA A 117       3.137  21.418 -49.945  1.00  2.53           C  
ATOM    501  CA  THR A 118       1.513  24.786 -50.542  1.00  2.54           C  
ATOM    508  CA  SER A 119       4.942  26.434 -50.927  1.00  2.55           C  
ATOM    514  CA  THR A 120       5.190  24.711 -54.316  1.00  2.56           C  
ATOM    521  CA  LEU A 121       2.097  26.510 -55.635  1.00  2.57           C  
ATOM    529  CA  PRO A 122       3.686  29.803 -56.664  1.00  2.58           C  
ATOM    536  CA  PHE A 123       5.896  27.727 -58.971  1.00  2.59           C  
ATOM    547  CA  GLN A 124       2.838  25.966 -60.324  1.00  2.60           C  
ATOM    556  CA  SER A 125       0.916  29.190 -60.950  1.00  2.61           C  
ATOM    562  CA  VAL A 126       3.801  30.719 -62.928  1.00  2.62           C  
ATOM    569  CA  ASN A 127       4.202  27.440 -64.816  1.00  2.63           C  
ATOM    577  CA  TYR A 128       0.535  27.673 -65.726  1.00  2.64           C  
ATOM    589  CA  LEU A 129       0.630  31.422 -66.427  1.00  2.65           C  
ATOM    597  CA  MET A 130       3.645  31.248 -68.744  1.00  2.66           C  
ATOM    605  CA  GLY A 131       2.644  27.912 -70.218  1.00                 C  
ATOM    609  CA  THR A 132       6.196  26.765 -69.469  1.00                 C  
ATOM    616  CA  TRP A 133       8.600  25.887 -66.642  1.00                 C  
ATOM    630  CA  PRO A 134      11.037  28.823 -66.401  1.00                 C  
ATOM    637  CA  PHE A 135      12.877  27.880 -63.210  1.00                 C  
ATOM    648  CA  GLY A 136      15.487  25.502 -64.628  1.00                 C  
ATOM    652  CA  ASN A 137      16.523  21.916 -64.001  1.00                 C  
ATOM    660  CA  ILE A 138      17.712  22.220 -60.386  1.00  3.23           C  
ATOM    668  CA  LEU A 139      14.503  23.885 -59.186  1.00  3.24           C  
ATOM    676  CA  CYS A 140      12.507  21.342 -61.158  1.00  3.25           C  
ATOM    682  CA  LYS A 141      14.040  18.523 -59.090  1.00  3.26           C  
ATOM    691  CA  ILE A 142      13.680  20.426 -55.837  1.00  3.27           C  
ATOM    699  CA  VAL A 143      10.042  21.440 -56.232  1.00  3.28           C  
ATOM    706  CA  ILE A 144       8.901  18.070 -57.573  1.00  3.29           C  
ATOM    714  CA  SER A 145      10.682  16.246 -54.748  1.00  3.30           C  
ATOM    720  CA  ILE A 146       9.296  18.604 -52.082  1.00  3.31           C  
ATOM    728  CA  ASP A 147       5.873  18.175 -53.626  1.00  3.32           C  
ATOM    736  CA  TYR A 148       5.867  14.346 -53.505  1.00  3.33           C  
ATOM    748  CA  TYR A 149       7.638  14.244 -50.107  1.00  3.34           C  
ATOM    760  CA  ASN A 150       5.079  16.435 -48.445  1.00  3.35           C  
ATOM    768  CA  MET A 151       2.025  14.980 -50.056  1.00  3.36           C  
ATOM    776  CA  PHE A 152       3.034  11.705 -48.457  1.00  3.37           C  
ATOM    787  CA  THR A 153       4.250  13.222 -45.154  1.00  3.38           C  
ATOM    794  CA  SER A 154       0.986  15.123 -44.772  1.00  3.39           C  
ATOM    800  CA  ILE A 155      -1.147  12.108 -45.590  1.00  3.40           C  
ATOM    808  CA  PHE A 156       0.881   9.595 -43.521  1.00  3.41           C  
ATOM    819  CA  THR A 157       0.761  11.966 -40.520  1.00  3.42           C  
ATOM    826  CA  LEU A 158      -2.998  12.316 -40.629  1.00  3.43           C  
ATOM    834  CA  CYS A 159      -3.305   8.508 -40.905  1.00  3.44           C  
ATOM    840  CA  THR A 160      -1.007   8.297 -37.875  1.00  3.45           C  
ATOM    847  CA  MET A 161      -3.374  10.573 -35.949  1.00  3.46           C  
ATOM    855  CA  SER A 162      -6.254   8.246 -36.836  1.00  3.47           C  
ATOM    861  CA  VAL A 163      -4.331   5.148 -35.729  1.00  3.48           C  
ATOM    868  CA  ASP A 164      -3.268   6.993 -32.553  1.00  3.49           C  
ATOM    876  CA  ARG A 165      -6.903   7.671 -31.623  1.00  3.50           C  
ATOM    887  CA  TYR A 166      -7.951   4.143 -32.544  1.00  3.51           C  
ATOM    899  CA  ILE A 167      -5.222   2.782 -30.224  1.00  3.52           C  
ATOM    907  CA  ALA A 168      -6.288   5.157 -27.394  1.00  3.53           C  
ATOM    912  CA  VAL A 169      -9.833   3.826 -27.461  1.00  3.54           C  
ATOM    919  CA  CYS A 170      -9.536   0.211 -28.611  1.00  3.55           C  
ATOM    925  CA  HIS A 171      -6.183  -0.688 -27.009  1.00                 C  
ATOM    935  CA  PRO A 172      -5.920   1.593 -23.942  1.00                 C  
ATOM    942  CA  VAL A 173      -3.245  -0.539 -22.287  1.00                 C  
ATOM    949  CA  LYS A 174      -1.005  -0.600 -25.363  1.00                 C  
ATOM    958  CA  ALA A 175      -1.778   3.123 -25.692  1.00                 C  
ATOM    963  CA  LEU A 176       0.340   3.672 -22.567  1.00                 C  
ATOM    971  CA  ASP A 177       3.387   2.490 -24.536  1.00                 C  
ATOM    979  CA  PHE A 178       2.457   3.886 -27.960  1.00                 C  
ATOM    990  CA  ARG A 179       1.431   7.449 -27.087  1.00                 C  
ATOM   1001  CA  THR A 180       4.712   8.855 -25.855  1.00                 C  
ATOM   1008  CA  PRO A 181       6.598  11.821 -27.314  1.00                 C  
ATOM   1015  CA  ARG A 182       9.476   9.403 -28.020  1.00                 C  
ATOM   1026  CA  ASN A 183       7.343   7.117 -30.164  1.00  4.41           C  
ATOM   1034  CA  ALA A 184       5.700   9.978 -32.012  1.00  4.42           C  
ATOM   1039  CA  LYS A 185       9.147  11.145 -33.115  1.00  4.43           C  
ATOM   1048  CA  ILE A 186      10.110   7.620 -34.121  1.00  4.44           C  
ATOM   1056  CA  VAL A 187       6.862   7.298 -36.131  1.00  4.45           C  
ATOM   1063  CA  ASN A 188       7.521  10.608 -37.903  1.00  4.46           C  
ATOM   1071  CA  VAL A 189      10.947   9.267 -38.926  1.00  4.47           C  
ATOM   1078  CA  CYS A 190       9.509   5.935 -40.141  1.00  4.48           C  
ATOM   1084  CA  ASN A 191       6.885   7.818 -42.145  1.00  4.49           C  
ATOM   1092  CA  TRP A 192       9.585   9.987 -43.599  1.00  4.50           C  
ATOM   1106  CA  ILE A 193      11.608   6.914 -44.612  1.00  4.51           C  
ATOM   1114  CA  LEU A 194       8.516   5.531 -46.311  1.00  4.52           C  
ATOM   1122  CA  SER A 195       7.880   8.845 -48.079  1.00  4.53           C  
ATOM   1128  CA  SER A 196      11.495   8.723 -49.298  1.00  4.54           C  
ATOM   1134  CA  ALA A 197      10.683   5.604 -51.357  1.00  4.55           C  
ATOM   1139  CA  ILE A 198       9.034   7.976 -53.829  1.00  4.56           C  
ATOM   1147  CA  GLY A 199      10.476  11.297 -52.660  1.00  4.57           C  
ATOM   1151  CA  LEU A 200      14.086  10.420 -53.456  1.00  4.58           C  
ATOM   1159  CA  PRO A 201      13.653   8.660 -56.827  1.00  4.59           C  
ATOM   1166  CA  VAL A 202      11.674  11.632 -58.244  1.00  4.60           C  
ATOM   1173  CA  MET A 203      14.626  13.844 -57.360  1.00  4.61           C  
ATOM   1181  CA  PHE A 204      16.621  11.764 -59.843  1.00                 C  
ATOM   1192  CA  MET A 205      13.825  11.264 -62.352  1.00                 C  
ATOM   1200  CA  ALA A 206      12.711  14.887 -62.449  1.00                 C  
ATOM   1205  CA  THR A 207      14.121  16.925 -65.266  1.00                 C  
ATOM   1212  CA  THR A 208      13.322  19.701 -67.658  1.00                 C  
ATOM   1219  CA  LYS A 209      13.057  18.712 -71.300  1.00                 C  
ATOM   1228  CA  TYR A 210      11.884  20.536 -74.420  1.00                 C  
ATOM   1240  CA  ARG A 211       8.283  20.119 -75.511  1.00                 C  
ATOM   1251  CA  GLN A 212       7.197  22.082 -78.605  1.00                 C  
ATOM   1260  CA  GLY A 213       9.464  25.043 -77.873  1.00                 C  
ATOM   1264  CA  SER A 214       7.956  25.252 -74.380  1.00                 C  
ATOM   1270  CA  ILE A 215       9.414  23.558 -71.286  1.00                 C  
ATOM   1278  CA  ASP A 216       7.906  20.693 -69.307  1.00                 C  
ATOM   1286  CA  CYS A 217       9.109  19.962 -65.787  1.00                 C  
ATOM   1292  CA  THR A 218       8.566  16.227 -65.957  1.00                 C  
ATOM   1299  CA  LEU A 219       9.702  12.735 -64.869  1.00                 C  
ATOM   1307  CA  THR A 220      11.969  10.501 -66.960  1.00                 C  
ATOM   1314  CA  PHE A 221      11.626   6.763 -66.421  1.00                 C  
ATOM   1325  CA  SER A 222      13.645   3.614 -67.078  1.00                 C  
ATOM   1331  CA  HIS A 223      12.840   1.352 -70.010  1.00                 C  
ATOM   1341  CA  PRO A 224      10.192   0.548 -70.779  1.00                 C  
ATOM   1348  CA  THR A 225       8.755   3.932 -69.849  1.00                 C  
ATOM   1355  CA  TRP A 226       5.147   2.794 -70.223  1.00  5.33           C  
ATOM   1369  CA  TYR A 227       5.614   0.251 -67.457  1.00  5.34           C  
ATOM   1381  CA  TRP A 228       7.463   2.294 -64.863  1.00  5.35           C  
ATOM   1395  CA  GLU A 229       5.499   5.514 -65.429  1.00  5.36           C  
ATOM   1404  CA  ASN A 230       2.223   3.739 -64.882  1.00  5.37           C  
ATOM   1412  CA  LEU A 231       3.627   1.817 -61.910  1.00  5.38           C  
ATOM   1420  CA  LEU A 232       4.459   5.174 -60.329  1.00  5.39           C  
ATOM   1428  CA  LYS A 233       0.946   6.472 -60.953  1.00  5.40           C  
ATOM   1437  CA  ILE A 234      -0.554   3.328 -59.459  1.00  5.41           C  
ATOM   1445  CA  CYS A 235       1.651   3.397 -56.347  1.00  5.42           C  
ATOM   1451  CA  VAL A 236       0.866   7.055 -55.804  1.00  5.43           C  
ATOM   1458  CA  PHE A 237      -2.818   6.291 -56.108  1.00  5.44           C  
ATOM   1470  CA AILE A 238      -2.704   3.416 -53.601  0.54  5.45           C  
ATOM   1485  CA  PHE A 239      -0.307   4.912 -51.052  1.00  5.46           C  
ATOM   1496  CA  ALA A 240      -1.600   8.455 -51.118  1.00                 C  
ATOM   1501  CA  PHE A 241      -5.240   7.674 -51.535  1.00  5.47           C  
ATOM   1512  CA  ILE A 242      -6.502   4.087 -51.277  1.00  5.48           C  
ATOM   1520  CA  MET A 243      -4.493   3.008 -48.234  1.00  5.49           C  
ATOM   1528  CA  PRO A 244      -5.141   6.225 -46.287  1.00  5.50           C  
ATOM   1535  CA  VAL A 245      -8.891   6.114 -46.974  1.00  5.51           C  
ATOM   1542  CA  LEU A 246      -8.956   2.488 -45.707  1.00  5.52           C  
ATOM   1550  CA  ILE A 247      -6.806   3.298 -42.670  1.00  5.53           C  
ATOM   1558  CA  ILE A 248      -8.799   6.269 -41.370  1.00  5.54           C  
ATOM   1566  CA  THR A 249     -12.237   4.803 -42.107  1.00  5.55           C  
ATOM   1573  CA  VAL A 250     -11.428   1.472 -40.387  1.00  5.56           C  
ATOM   1580  CA  CYS A 251      -9.595   3.045 -37.436  1.00  5.57           C  
ATOM   1586  CA  TYR A 252     -12.265   5.677 -36.862  1.00  5.58           C  
ATOM   1598  CA  GLY A 253     -15.054   3.223 -37.552  1.00  5.59           C  
ATOM   1602  CA  LEU A 254     -13.682   0.771 -34.983  1.00  5.60           C  
ATOM   1610  CA  MET A 255     -13.103   3.617 -32.527  1.00  5.61           C  
ATOM   1618  CA  ILE A 256     -16.743   4.712 -32.787  1.00  5.62           C  
ATOM   1626  CA  LEU A 257     -17.932   1.098 -32.508  1.00  5.63           C  
ATOM   1635  CA AARG A 258     -16.008   0.616 -29.237  0.62  5.64           C  
ATOM   1656  CA  LEU A 259     -17.413   3.866 -27.857  1.00                 C  
ATOM   1664  CA  LYS A 260     -20.975   2.976 -28.858  1.00                 C  
ATOM   1673  CA  SER A 261     -20.588  -0.358 -27.063  1.00                 C  
ATOM   1679  CA  VAL A 262     -19.963   1.009 -23.583  1.00                 C  
ATOM   1686  CA  ARG A 263     -22.698   0.670 -20.998  1.00                 C  
ATOM   1697  CA  MET A 264     -22.907   2.766 -17.867  1.00                 C  
ATOM   1705  CA  LEU A 265     -25.568   1.994 -15.278  1.00                 C  
ATOM   1713  CA  SER A 266     -26.154   5.715 -14.739  1.00                 C  
ATOM   1719  CA  GLY A 267     -24.671   7.713 -17.611  1.00                 C  
ATOM   1723  CA  SER A 268     -26.161   8.108 -19.978  1.00                 C  
ATOM   1729  CA  LYS A 269     -27.316  10.952 -22.183  1.00                 C  
ATOM   1734  CA  GLU A 270     -23.810  12.232 -21.439  1.00                 C  
ATOM   1739  CA  LYS A 271     -22.535   9.259 -23.450  1.00                 C  
ATOM   1748  CA  ASP A 272     -24.930   9.820 -26.356  1.00                 C  
ATOM   1756  CA  ARG A 273     -23.942  13.486 -26.530  1.00  6.28           C  
ATOM   1761  CA  ASN A 274     -20.197  12.888 -26.679  1.00  6.29           C  
ATOM   1769  CA  LEU A 275     -20.709  10.167 -29.264  1.00  6.30           C  
ATOM   1777  CA  ARG A 276     -22.696  12.579 -31.461  1.00  6.31           C  
ATOM   1788  CA  ARG A 277     -19.816  15.040 -31.328  1.00  6.32           C  
ATOM   1799  CA  ILE A 278     -17.134  12.453 -32.079  1.00  6.33           C  
ATOM   1807  CA  THR A 279     -19.054  10.783 -34.868  1.00  6.34           C  
ATOM   1814  CA  ARG A 280     -19.697  14.178 -36.432  1.00  6.35           C  
ATOM   1825  CA  MET A 281     -15.971  14.954 -36.250  1.00  6.36           C  
ATOM   1833  CA  VAL A 282     -15.073  11.609 -37.803  1.00  6.37           C  
ATOM   1840  CA  LEU A 283     -17.475  12.217 -40.673  1.00  6.38           C  
ATOM   1848  CA  VAL A 284     -16.018  15.675 -41.245  1.00  6.39           C  
ATOM   1855  CA  VAL A 285     -12.320  14.706 -41.365  1.00  6.40           C  
ATOM   1862  CA  VAL A 286     -13.075  11.733 -43.640  1.00  6.41           C  
ATOM   1869  CA  ALA A 287     -15.359  13.708 -45.952  1.00  6.42           C  
ATOM   1874  CA  VAL A 288     -12.772  16.490 -46.218  1.00  6.43           C  
ATOM   1881  CA  PHE A 289     -10.000  14.036 -47.136  1.00  6.44           C  
ATOM   1892  CA  ILE A 290     -12.223  12.371 -49.706  1.00  6.45           C  
ATOM   1900  CA  VAL A 291     -13.551  15.577 -51.260  1.00  6.46           C  
ATOM   1907  CA  CYS A 292     -10.088  17.175 -51.515  1.00  6.47           C  
ATOM   1913  CA  TRP A 293      -8.067  14.211 -52.765  1.00  6.48           C  
ATOM   1927  CA  THR A 294     -10.408  12.001 -54.821  1.00  6.49           C  
ATOM   1934  CA  PRO A 295     -10.822  14.357 -57.816  1.00  6.50           C  
ATOM   1941  CA  ILE A 296      -7.124  14.818 -58.658  1.00  6.51           C  
ATOM   1949  CA  HIS A 297      -6.397  11.112 -58.116  1.00  6.52           C  
ATOM   1959  CA  ILE A 298      -9.193   9.990 -60.404  1.00  6.53           C  
ATOM   1967  CA  TYR A 299      -8.318  12.619 -62.999  1.00  6.54           C  
ATOM   1979  CA  VAL A 300      -4.712  11.406 -63.143  1.00  6.55           C  
ATOM   1986  CA  ILE A 301      -5.890   7.804 -63.639  1.00  6.56           C  
ATOM   1994  CA  ILE A 302      -8.354   8.737 -66.364  1.00  6.57           C  
ATOM   2002  CA  LYS A 303      -5.687  10.664 -68.261  1.00  6.58           C  
ATOM   2011  CA  ALA A 304      -3.485   7.587 -68.081  1.00  6.59           C  
ATOM   2016  CA  LEU A 305      -6.198   5.503 -69.749  1.00  6.60           C  
ATOM   2024  CA  ILE A 306      -7.960   7.670 -72.294  1.00                 C  
ATOM   2032  CA  THR A 307      -7.203  10.712 -74.437  1.00                 C  
ATOM   2039  CA  ILE A 308      -9.572  13.556 -73.559  1.00                 C  
ATOM   2047  CA  PRO A 309     -10.557  16.645 -75.618  1.00                 C  
ATOM   2054  CA  GLU A 310      -8.786  19.880 -74.684  1.00                 C  
ATOM   2063  CA  THR A 311     -11.734  22.088 -73.801  1.00                 C  
ATOM   2070  CA  THR A 312     -11.851  25.091 -71.504  1.00  7.28           C  
ATOM   2077  CA  PHE A 313     -13.854  22.975 -69.073  1.00  7.29           C  
ATOM   2088  CA  GLN A 314     -11.164  20.270 -69.162  1.00  7.30           C  
ATOM   2097  CA  THR A 315      -8.367  22.748 -68.474  1.00  7.31           C  
ATOM   2104  CA  VAL A 316     -10.231  24.567 -65.717  1.00  7.32           C  
ATOM   2111  CA  SER A 317     -11.401  21.362 -64.062  1.00  7.33           C  
ATOM   2117  CA  TRP A 318      -7.835  19.998 -64.083  1.00  7.34           C  
ATOM   2131  CA  HIS A 319      -6.414  22.955 -62.209  1.00  7.35           C  
ATOM   2141  CA  PHE A 320      -9.386  22.988 -59.847  1.00  7.36           C  
ATOM   2152  CA  CYS A 321      -8.770  19.323 -59.002  1.00  7.37           C  
ATOM   2158  CA  ILE A 322      -5.100  20.105 -58.455  1.00  7.38           C  
ATOM   2166  CA  ALA A 323      -6.126  22.974 -56.194  1.00  7.39           C  
ATOM   2171  CA  LEU A 324      -8.512  20.744 -54.202  1.00  7.40           C  
ATOM   2179  CA  GLY A 325      -5.563  18.527 -53.363  1.00  7.41           C  
ATOM   2183  CA  TYR A 326      -3.705  21.448 -51.805  1.00  7.42           C  
ATOM   2196  CA ATHR A 327      -6.873  22.613 -50.028  0.62  7.43           C  
ATOM   2209  CA  ASN A 328      -6.525  19.538 -47.832  1.00  7.45           C  
ATOM   2217  CA  SER A 329      -3.359  21.183 -46.499  1.00  7.46           C  
ATOM   2223  CA  CYS A 330      -5.389  24.350 -45.957  1.00  7.47           C  
ATOM   2229  CA  LEU A 331      -8.073  22.567 -43.931  1.00  7.48           C  
ATOM   2237  CA  ASN A 332      -5.842  20.245 -41.890  1.00  7.49           C  
ATOM   2245  CA  PRO A 333      -4.802  23.082 -39.512  1.00  7.50           C  
ATOM   2252  CA  VAL A 334      -8.469  23.509 -38.712  1.00  7.51           C  
ATOM   2259  CA  LEU A 335      -9.338  19.828 -38.435  1.00  7.52           C  
ATOM   2267  CA  TYR A 336      -6.275  18.639 -36.559  1.00  7.53           C  
ATOM   2279  CA  ALA A 337      -4.838  21.627 -34.707  1.00  7.54           C  
ATOM   2284  CA  PHE A 338      -7.414  24.316 -33.961  1.00  7.55           C  
ATOM   2295  CA  LEU A 339     -10.069  21.722 -33.140  1.00  7.56           C  
ATOM   2303  CA  ASP A 340      -7.693  19.581 -31.070  1.00                 C  
ATOM   2311  CA  GLU A 341      -8.844  19.512 -27.420  1.00  8.48           C  
ATOM   2320  CA  ASN A 342      -5.529  20.569 -25.859  1.00  8.49           C  
ATOM   2328  CA  PHE A 343      -4.389  22.869 -28.674  1.00  8.50           C  
ATOM   2339  CA  LYS A 344      -7.766  24.613 -28.625  1.00  8.51           C  
ATOM   2348  CA  ARG A 345      -7.049  25.934 -25.127  1.00  8.52           C  
ATOM   2359  CA  CYS A 346      -4.860  28.789 -26.386  1.00  8.53           C  
ATOM   2365  CA  PHE A 347      -5.915  31.540 -25.886  1.00  8.54           C  
