# Supplementary material for: Unifying view of mechanical and functional hotspots across class A GPCRs
Source: PLoS Comput Biol. 2017 Feb 3;13(2):e1005381. doi: 10.1371/journal.pcbi.1005381 (PMC5315405; doi:10.1371/journal.pcbi.1005381)
Supplement: S1 Additional Data — Contains all PDB structures used for the analysis, annotated with the GPCRdb numbering scheme. For each receptor, a decomposition into quasi-rigid domains is provided, along with the corresponding single-receptor bridging score. (ZIP) [file pcbi.1005381.s003.zip › SI_additional_data/m-opioid/domain_decomposition/similarity_matrix.dat]

0 1 1
0 2 0.793968
0 3 0.611406
0 4 0.96534
0 5 0.977646
0 6 0.5577
0 7 0.855702
0 63 3.03049e-15
0 64 4.67841e-09
0 241 0.705377
0 245 0.0930301
1 2 0.999567
1 3 0.738994
1 4 0.865234
1 5 0.990744
1 6 0.630597
1 7 0.497089
1 8 0.998218
1 9 0.99056
1 64 4.16303e-06
1 241 0.648371
1 245 0.883817
2 3 0.999994
2 4 0.976048
2 5 0.824028
2 6 0.913567
2 7 0.983775
2 8 0.856565
2 9 0.985176
2 63 0.00048271
2 64 0.210357
2 241 0.0168886
2 242 0.0396088
2 243 0.704293
2 244 0.896661
2 245 0.980188
2 246 0.999671
2 247 0.147946
2 248 0.00086436
2 249 0.0141039
3 4 1
3 5 0.871282
3 6 0.961434
3 7 0.99047
3 8 0.655348
3 9 0.821119
3 10 0.632422
3 59 4.75535e-05
3 60 0.00033906
3 61 0.00214814
3 62 4.19798e-05
3 63 6.45401e-06
3 64 0.175746
3 65 0.481082
3 66 0.438928
3 241 0.000543131
3 244 0.479477
3 245 0.0852868
3 248 0.0989123
3 249 0.344988
4 5 0.99961
4 6 0.852737
4 7 0.723261
4 8 0.751213
4 9 0.895615
4 10 0.681499
4 11 0.997959
4 60 0.000532546
4 61 0.000131022
4 63 1.30489e-05
4 64 0.00575426
4 245 0.0270149
5 6 0.999992
5 7 0.784529
5 8 0.990374
5 9 0.999162
5 10 0.60296
5 11 0.877776
5 12 0.824995
5 60 0.170982
5 63 0.187918
5 64 0.820428
5 245 0.000317395
5 248 0.473116
5 249 0.32796
5 252 0.188488
6 7 0.999976
6 8 0.945221
6 9 0.803322
6 10 0.637556
6 11 0.914612
6 12 0.995145
6 13 0.704494
6 14 0.408277
6 56 0.253915
6 57 0.162822
6 59 0.569068
6 60 0.542886
6 61 0.78119
6 62 0.860697
6 63 0.999928
6 64 0.239629
6 244 0.000113663
6 245 8.61997e-07
6 246 0.000118021
6 247 0.00803326
6 248 0.088704
6 249 0.230863
6 250 0.7768
6 251 0.822276
6 252 0.0317655
6 253 0.0372626
7 8 0.999921
7 9 0.846712
7 10 0.97483
7 11 0.987832
7 12 0.93775
7 13 0.886781
7 14 0.557352
7 56 0.564848
7 57 0.26752
7 58 0.477695
7 59 0.741485
7 60 0.753167
7 61 0.848882
7 62 0.938693
7 63 0.988381
7 64 0.143945
7 65 0.344933
7 248 0.00338102
7 249 0.0222093
7 252 0.861631
8 9 0.999876
8 10 0.97127
8 11 0.994394
8 12 0.680184
8 13 0.903393
8 14 0.992556
8 15 0.93334
8 56 0.975228
8 57 0.818312
8 60 0.983695
8 61 0.95438
8 63 0.959053
8 64 0.365331
8 249 0.0010943
8 252 0.586711
9 10 0.999994
9 11 0.962608
9 12 0.931509
9 13 0.999131
9 14 0.999967
9 15 0.993142
9 16 0.999156
9 17 0.735485
9 56 0.411689
9 57 0.878312
9 59 0.0556762
9 60 0.137445
9 245 5.24049e-08
9 248 7.30381e-07
9 249 6.91866e-06
9 250 0.00132613
9 251 0.00484163
9 252 0.10834
9 253 0.994305
9 255 0.739201
9 256 0.0392659
9 259 0.0230159
10 11 0.999992
10 12 0.902048
10 13 0.673124
10 14 0.884219
10 15 0.931571
10 16 0.911602
10 17 0.442265
10 18 0.618042
10 52 0.31674
10 53 0.776589
10 54 0.80605
10 55 0.49605
10 56 0.473393
10 57 0.735521
10 58 0.228832
10 59 0.0346055
10 60 0.0392397
10 61 0.0841931
10 62 0.0410819
10 63 0.0264672
10 64 0.00127766
10 248 6.43837e-06
10 249 0.000535865
10 251 0.0193497
10 252 0.226602
10 253 0.863384
10 254 0.991926
10 255 0.298301
10 256 0.00361653
10 259 0.00220709
11 12 0.999745
11 13 0.966146
11 14 0.955209
11 15 0.984375
11 16 0.982399
11 17 0.797159
11 18 0.969082
11 19 0.98718
11 53 0.926631
11 54 0.692646
11 55 0.57688
11 56 0.510556
11 57 0.798416
11 58 0.607727
11 59 0.213407
11 60 0.167845
11 61 0.319962
11 252 0.0448432
11 255 0.99962
11 256 0.238121
11 259 0.0354858
12 13 0.99918
12 14 0.994498
12 15 0.971147
12 16 0.99907
12 17 0.786514
12 18 0.99826
12 19 0.992193
12 20 0.894333
12 53 0.993631
12 56 0.460052
12 57 0.776382
12 60 0.155312
12 252 0.00576659
12 253 0.704803
12 255 0.741139
12 256 0.686468
12 258 0.122748
12 259 0.0530173
12 260 0.0042459
13 14 0.999745
13 15 0.987178
13 16 0.904913
13 17 0.70504
13 18 0.808894
13 19 0.96313
13 20 0.772032
13 21 0.530997
13 49 0.410431
13 50 0.884468
13 52 0.933777
13 53 0.999834
13 54 0.793419
13 55 0.637454
13 56 0.729912
13 57 0.973086
13 60 0.308354
13 249 2.38982e-05
13 251 0.00302036
13 252 0.000500941
13 253 0.354386
13 254 0.266926
13 255 0.468436
13 256 0.894947
13 257 0.283399
13 258 0.0765382
13 259 0.0367311
13 260 0.00839278
13 261 0.0104068
14 15 0.999958
14 16 0.955179
14 17 0.998655
14 18 0.940381
14 19 0.96279
14 20 0.913142
14 21 0.857036
14 22 0.917553
14 49 0.86662
14 50 0.99453
14 51 0.927275
14 52 0.999551
14 53 0.997425
14 54 0.671889
14 55 0.605731
14 56 0.705983
14 57 0.974489
14 58 0.770821
14 59 0.317584
14 60 0.430551
14 252 0.000849918
14 253 0.290454
14 255 0.18896
14 256 0.988298
14 257 0.837398
14 258 0.4751
14 259 0.296832
14 260 0.212527
15 16 0.999991
15 17 0.996996
15 18 0.943555
15 19 0.991817
15 20 0.998522
15 21 0.997315
15 22 0.968397
15 23 0.993983
15 50 0.730822
15 52 0.916302
15 53 0.983139
15 54 0.697981
15 55 0.69663
15 56 0.702488
15 57 0.924424
15 255 0.0763955
15 256 0.646662
15 258 0.850391
15 259 0.616419
16 17 1
16 18 0.999981
16 19 0.964653
16 20 0.941601
16 21 0.986047
16 22 0.97991
16 23 0.897285
16 49 0.818044
16 50 0.697469
16 53 0.72665
16 54 0.613289
16 56 0.564748
16 255 0.00429329
16 256 0.0601132
16 257 0.837772
16 258 0.9898
16 259 0.981304
16 260 0.880684
16 261 0.207483
16 262 0.0819214
16 263 0.00108231
17 18 0.999997
17 19 0.997311
17 20 0.921533
17 21 0.965826
17 22 0.993985
17 23 0.921974
17 24 0.807575
17 46 0.979717
17 47 0.933142
17 48 0.822969
17 49 0.851535
17 50 0.619497
17 51 0.51272
17 52 0.413
17 53 0.674302
17 54 0.511413
17 55 0.548533
17 56 0.88233
17 57 0.953369
17 255 0.0161829
17 256 0.303093
17 257 0.996038
17 258 0.979143
17 259 0.69684
17 260 0.668888
17 261 0.238646
17 262 0.268156
17 263 0.027806
18 19 0.998314
18 20 0.964971
18 21 0.965596
18 22 0.997342
18 23 0.987953
18 24 0.954153
18 25 0.991224
18 26 0.99634
18 46 0.998303
18 47 0.960404
18 48 0.980116
18 49 0.999176
18 50 0.909986
18 51 0.895362
18 52 0.970202
18 53 0.887876
18 54 0.996125
18 55 0.999345
18 56 0.969448
18 57 0.998713
18 255 0.11931
18 256 0.60999
18 258 0.89996
18 259 0.815564
18 260 0.934599
18 261 0.425079
18 262 0.602596
19 20 1
19 21 0.984253
19 22 0.99484
19 23 0.999697
19 24 0.999068
19 25 0.911889
19 26 0.921809
19 46 0.902683
19 47 0.881966
19 49 0.83179
19 50 0.822849
19 51 0.873617
19 53 0.97659
19 54 0.998821
19 258 0.973904
19 259 0.989926
19 260 0.866399
19 261 0.543498
19 262 0.509141
19 263 0.189289
20 21 0.998864
20 22 0.995023
20 23 0.974445
20 24 0.928345
20 25 0.991788
20 26 0.999845
20 27 0.922563
20 43 0.894794
20 45 0.881209
20 46 0.966912
20 47 0.976715
20 49 0.750069
20 50 0.87433
20 53 0.999797
20 256 0.0800343
20 257 0.799404
20 258 0.854171
20 259 0.80142
20 260 0.503553
20 261 0.579477
20 262 0.47432
20 263 0.504378
20 264 0.236146
20 265 0.00641021
20 266 0.957786
20 267 6.88825e-09
21 22 0.999732
21 23 0.999649
21 24 0.992816
21 25 0.990895
21 26 0.990024
21 27 0.964609
21 28 0.995626
21 42 0.998366
21 43 0.944359
21 44 0.995188
21 45 0.913832
21 46 0.960081
21 47 0.989508
21 48 0.948835
21 49 0.850898
21 50 0.971595
21 51 0.970343
21 52 0.816131
21 53 0.925561
21 54 0.961125
21 257 0.965318
21 258 0.94186
21 259 0.930996
21 260 0.600548
21 261 0.887819
21 262 0.949545
21 263 0.9463
21 264 0.880759
21 265 0.586489
21 266 0.000106787
22 23 0.999818
22 24 0.983628
22 25 0.868404
22 26 0.994107
22 27 0.996437
22 28 0.929992
22 29 0.853123
22 30 0.947072
22 42 0.89687
22 43 0.998691
22 44 0.999999
22 45 0.874576
22 46 0.852894
22 47 0.95156
22 48 0.967971
22 49 0.92169
22 50 0.996297
22 51 0.999333
22 53 0.778602
22 54 0.798622
22 258 0.97296
22 259 0.970581
22 262 0.989392
23 24 0.999979
23 25 0.955154
23 26 0.940452
23 27 0.993109
23 28 0.992333
23 29 0.960334
23 30 0.982001
23 31 0.503993
23 42 0.930866
23 43 0.968086
23 46 0.896698
23 47 0.989278
23 49 0.874952
23 50 0.988587
23 259 0.90522
23 262 0.91843
23 263 0.995864
23 266 0.127414
23 272 0.00737819
23 275 1.47147e-05
23 276 1.70266e-15
24 25 0.999621
24 26 0.989138
24 27 0.997498
24 28 0.999039
24 29 0.987829
24 30 0.988438
24 31 0.455422
24 34 0.0328468
24 39 0.5195
24 40 0.262249
24 41 0.997071
24 42 0.915332
24 43 0.969494
24 44 0.995289
24 45 0.875235
24 46 0.89746
24 47 0.990311
24 48 0.952722
24 49 0.867235
24 50 0.996227
24 259 0.945323
24 261 0.84555
24 262 0.961108
24 263 0.473579
24 264 0.806058
24 265 0.065291
24 266 5.46235e-06
24 267 9.1913e-20
24 269 0.507253
24 272 0.222116
24 273 0.84567
24 275 0.00234303
24 276 3.68652e-11
25 26 0.999484
25 27 0.990603
25 28 0.999634
25 29 0.965053
25 30 0.960865
25 31 0.57602
25 32 1.43681e-06
25 33 5.12463e-10
25 34 0.903351
25 39 0.646151
25 40 0.121703
25 41 0.648889
25 42 0.989512
25 43 0.788469
25 44 0.725491
25 45 0.98117
25 46 0.998895
25 47 0.974842
25 48 0.982916
25 49 0.994521
25 50 0.991574
25 262 0.836288
25 266 1.87624e-09
25 272 0.96029
26 27 0.999988
26 28 0.990979
26 29 0.999633
26 30 0.977426
26 31 0.577463
26 32 0.000605074
26 33 1.76315e-07
26 34 0.237619
26 39 0.755978
26 42 0.991004
26 43 0.821569
26 46 0.994656
26 47 0.902268
26 272 0.830483
26 275 0.0328824
27 28 0.999879
27 29 0.981349
27 30 0.999942
27 31 0.420916
27 32 9.04592e-06
27 33 0.029444
27 34 3.92253e-06
27 35 1.08362e-10
27 39 0.707778
27 40 0.083182
27 42 0.916786
27 43 0.906777
27 46 0.975421
27 262 0.988036
27 266 0.000446597
27 271 0.00820498
27 272 0.907872
27 273 0.748482
27 274 0.747619
27 275 0.125084
27 276 0.129425
28 29 0.99925
28 30 0.975926
28 31 0.610392
28 32 2.08866e-07
28 33 2.44614e-07
28 34 0.166306
28 35 2.0796e-09
28 36 0.00325722
28 37 0.0343592
28 38 0.836633
28 39 0.792524
28 40 0.0629294
28 41 0.624341
28 42 0.973084
28 43 0.954363
28 44 0.89214
28 45 0.996523
28 46 0.963787
28 47 0.999992
28 266 1.61151e-09
28 271 0.615738
28 272 0.261938
28 275 0.746753
28 276 0.504157
29 30 0.999999
29 31 0.994501
29 32 0.145707
29 33 2.70273e-15
29 34 0.657124
29 35 8.22152e-07
29 36 0.0100682
29 39 0.975304
29 40 0.0713826
29 42 0.987721
29 43 0.96992
29 44 0.803861
29 46 0.9398
29 47 0.998966
30 31 0.999919
30 32 0.976996
30 33 4.67469e-05
30 34 0.0105524
30 35 1.94204e-08
30 275 0.828606
31 32 0.999448
31 33 0.925741
31 34 3.62356e-09
31 35 2.87371e-10
31 36 0.00155421
31 39 0.913438
31 271 0.388953
31 272 0.0190337
31 274 0.0446971
31 275 0.0974954
31 276 4.36658e-06
32 33 0.997792
32 34 0.615467
32 35 0.000715987
32 36 0.987591
32 37 0.573564
32 39 3.16224e-09
32 40 0.010312
32 271 6.00159e-07
32 272 3.66384e-22
32 274 6.93706e-14
32 275 1.66621e-09
33 34 0.996607
33 35 0.899408
33 36 0.477842
33 37 0.851089
33 38 0.255965
33 39 0.000541984
33 40 2.58114e-06
33 116 0.966668
33 271 5.19999e-08
33 272 0.996768
33 275 0.0104338
34 35 0.999779
34 36 0.613806
34 37 0.00487705
34 38 0.0668773
34 39 0.0138866
34 40 1.09721e-08
34 41 5.50054e-06
34 42 0.0110316
34 43 2.94127e-05
34 116 0.000168729
34 271 1.30449e-11
34 272 0.000259222
34 275 1.7062e-16
35 36 0.999422
35 37 0.999897
35 38 0.903544
35 39 0.292064
35 40 0.56023
35 41 0.526129
35 42 0.0788376
35 43 0.034217
35 114 0.973279
35 115 0.705161
35 116 0.632344
35 117 0.908653
35 119 0.993832
35 120 0.985885
35 271 0.256913
35 272 0.633662
36 37 0.997627
36 38 0.985728
36 39 0.875089
36 40 0.989972
36 41 0.996488
36 42 0.790721
36 43 0.649169
36 114 0.933492
36 115 0.539854
36 116 0.759972
36 117 0.879343
36 118 0.905497
36 119 0.970767
36 120 0.963627
36 271 0.0985079
36 272 0.0728557
37 38 0.999956
37 39 0.939987
37 40 0.999927
37 41 0.991691
37 42 0.973644
37 43 0.853175
37 44 0.938446
37 92 0.843147
37 95 0.4692
37 96 0.187987
37 99 0.0907696
37 100 0.00912999
37 103 0.00259222
37 110 0.854723
37 111 0.93427
37 112 0.281161
37 113 0.428029
37 114 0.71848
37 115 0.195433
37 116 0.856283
37 117 0.800642
37 118 0.818626
37 119 0.885295
37 120 0.828831
37 121 0.842371
37 122 0.849405
37 123 0.999945
38 39 0.999725
38 40 0.98178
38 41 0.995993
38 42 0.999377
38 43 0.999282
38 44 0.969534
38 45 0.992209
38 92 0.578657
38 93 0.37118
38 95 0.525405
38 96 0.189612
38 97 0.0657043
38 98 0.149488
38 99 0.281101
38 100 0.0143604
38 103 0.0278704
38 114 0.115635
38 115 0.0732144
38 116 0.879173
38 117 0.929997
38 118 0.840579
38 119 0.943551
38 120 0.983389
38 123 0.909952
38 265 0.00899033
38 266 2.91806e-17
38 269 0.00137318
38 270 7.27805e-08
38 271 7.3273e-08
38 272 5.76027e-06
39 40 0.999237
39 41 0.99606
39 42 0.92402
39 43 0.996212
39 44 0.967241
39 45 0.974029
39 46 0.853231
39 92 0.692892
39 96 0.325411
39 114 0.624494
39 115 0.605318
39 116 0.978509
39 117 0.742666
39 119 0.950925
39 120 0.867514
39 123 0.743387
39 265 0.977368
39 266 4.40911e-13
39 269 0.213081
39 270 0.0268973
39 271 0.0185397
39 272 0.00529341
40 41 0.994326
40 42 0.91943
40 43 0.76281
40 44 0.965816
40 45 0.997146
40 46 0.849708
40 47 0.923402
40 92 0.844994
40 93 0.870469
40 95 0.626447
40 96 0.335182
40 99 0.307279
40 114 0.861849
40 115 0.821639
40 116 0.888469
40 117 0.457069
40 118 0.822419
40 119 0.854624
40 120 0.770645
40 121 0.771666
40 122 0.946335
40 123 0.744286
40 124 0.679289
41 42 0.999942
41 43 0.95206
41 44 0.997674
41 45 0.908513
41 46 0.994397
41 47 0.990129
41 48 0.885087
41 88 0.897756
41 89 0.811396
41 90 0.619326
41 91 0.836586
41 92 0.81763
41 93 0.924963
41 94 0.669966
41 95 0.899284
41 96 0.625774
41 97 0.61802
41 98 0.721274
41 99 0.855811
41 100 0.309341
41 114 0.201731
41 115 0.26958
41 116 0.977689
41 117 0.755121
41 118 0.998731
41 119 0.995505
41 120 0.890943
41 121 0.86886
41 122 0.989147
41 123 0.733972
41 124 0.670541
41 126 0.369875
41 265 7.31207e-07
42 43 0.999221
42 44 0.998519
42 45 0.995824
42 46 0.998135
42 47 0.993342
42 48 0.999109
42 49 0.98846
42 88 0.907179
42 89 0.867712
42 90 0.757927
42 91 0.941437
42 92 0.969344
42 93 0.955947
42 94 0.998644
42 95 0.950576
42 96 0.996973
42 116 0.873684
42 119 0.964744
42 120 0.646287
42 123 0.662969
42 261 0.92722
42 262 0.122194
42 263 0.00658488
42 264 0.223252
42 265 0.0010184
42 266 2.46896e-25
42 268 0.0415912
42 269 0.000147245
42 272 0.00690899
43 44 0.999691
43 45 0.999161
43 46 0.998225
43 47 0.999392
43 48 0.981296
43 49 0.98607
43 50 0.974825
43 88 0.999507
43 89 0.955021
43 92 0.98437
43 93 0.860176
43 96 0.86616
43 116 0.380968
43 119 0.449097
43 120 0.11815
43 123 0.260572
43 261 0.993697
43 262 0.345599
43 265 0.13155
43 266 7.98193e-20
43 272 0.140548
44 45 0.999741
44 46 0.992834
44 47 0.958791
44 48 0.97743
44 49 0.970033
44 50 0.976597
44 51 0.994608
44 85 0.998886
44 87 0.991959
44 88 0.997697
44 89 0.995656
44 90 0.999995
44 91 0.982925
44 92 0.997564
44 93 0.909403
44 95 0.999425
44 96 0.918564
44 119 0.966277
44 120 0.699328
44 121 0.574794
44 122 0.885739
44 123 0.643047
44 124 0.302433
44 126 0.144411
44 127 0.276188
44 261 0.558844
44 262 0.086732
45 46 0.999999
45 47 0.988105
45 48 0.995897
45 49 0.947776
45 50 0.999767
45 51 0.990446
45 52 0.739706
45 84 0.18936
45 85 0.647913
45 86 0.936728
45 87 0.957752
45 88 0.942422
45 89 0.870777
45 90 0.741876
45 91 0.66206
45 92 0.469284
45 93 0.197861
45 94 0.35076
45 95 0.220282
45 96 0.582833
45 123 0.997691
45 126 0.750497
45 127 0.731218
45 257 0.975121
45 258 0.908604
45 259 0.871161
45 260 0.576959
45 261 0.338225
45 262 0.0209724
45 264 0.0430109
45 265 5.18756e-06
46 47 0.999999
46 48 0.999985
46 49 0.992871
46 50 0.997737
46 51 0.997198
46 52 0.889301
46 53 0.880622
46 85 0.94247
46 88 0.661491
46 89 0.274887
46 90 0.254103
46 92 0.480975
46 93 0.0775137
46 257 0.886019
46 258 0.999162
46 259 0.994773
46 260 0.792181
46 261 0.975555
46 262 0.176859
46 263 0.176127
46 264 0.64895
46 265 0.106161
46 266 2.3519e-15
47 48 0.99898
47 49 0.99726
47 50 0.99615
47 51 0.987935
47 52 0.884855
47 53 0.948726
47 54 0.989934
47 81 0.474355
47 84 0.460773
47 85 0.885628
47 86 0.235527
47 88 0.670898
47 89 0.258021
47 92 0.784182
47 123 0.510245
47 127 0.11317
47 258 0.988196
47 259 0.97756
47 261 0.88551
47 262 0.247969
48 49 0.99985
48 50 0.992607
48 51 0.999691
48 52 0.847865
48 53 0.990137
48 54 0.99627
48 55 0.76931
48 81 0.193166
48 82 0.840117
48 83 0.892525
48 84 0.464939
48 85 0.957481
48 86 0.178624
48 87 0.409827
48 88 0.190124
48 89 0.0533545
48 90 0.0453798
48 91 0.204326
48 92 0.225897
48 93 0.076257
48 123 0.899672
48 126 0.921234
48 127 0.766589
48 130 0.986573
48 255 0.910928
48 257 0.998717
48 258 0.934669
48 259 0.931911
48 261 0.455838
48 262 0.0954833
49 50 0.999739
49 51 0.994716
49 52 0.938428
49 53 0.915755
49 54 0.962354
49 55 0.692594
49 56 0.204317
49 81 0.157523
49 82 0.866151
49 83 0.999662
49 84 0.664671
49 85 0.979129
49 86 0.0288643
49 87 0.0873845
49 88 0.0839069
49 89 0.00370001
49 90 0.000995977
49 92 0.0380632
49 93 0.00159441
49 254 0.987211
49 255 0.77533
49 256 0.95517
49 257 0.997211
49 258 0.960268
49 259 0.927566
49 260 0.825803
49 261 0.571977
49 262 0.142556
50 51 0.999687
50 52 0.96612
50 53 0.926847
50 54 0.972541
50 55 0.815192
50 56 0.609975
50 81 0.553727
50 82 0.755155
50 84 0.893774
50 85 0.718348
50 86 0.00560391
50 88 0.141124
50 89 0.00950547
50 255 0.252713
50 256 0.652069
50 257 0.965001
50 258 0.979066
50 259 0.951841
50 260 0.854773
50 261 0.970645
50 262 0.581652
51 52 0.999806
51 53 0.990358
51 54 0.995422
51 55 0.721219
51 56 0.532335
51 57 0.983039
51 77 0.0615534
51 78 0.534241
51 79 0.804691
51 80 0.689234
51 81 0.741403
51 82 0.478197
51 83 0.616223
51 84 0.99472
51 85 0.225653
51 86 0.00262986
51 88 0.0707887
51 89 0.00909388
51 255 0.497175
51 258 0.966231
51 259 0.966101
52 53 0.999738
52 54 0.953486
52 55 0.440525
52 56 0.0866981
52 57 0.300143
52 58 0.585481
52 59 0.457874
52 77 0.0291029
52 78 0.0955183
52 79 0.500219
52 80 0.69863
52 81 0.378754
52 82 0.74966
52 83 0.28218
52 84 0.766271
52 85 0.258792
52 86 2.75907e-05
52 87 0.00148397
52 88 0.00305542
52 89 0.00018989
52 252 0.467257
52 254 0.368979
52 255 0.574451
52 256 0.931969
52 257 0.654922
52 258 0.772929
52 259 0.851532
53 54 0.999501
53 55 0.999802
53 56 0.703678
53 57 0.732515
53 58 0.997651
53 59 0.920185
53 60 0.99599
53 78 0.786529
53 81 0.91878
53 82 0.173357
53 85 0.495875
53 86 3.43608e-05
53 252 0.00650299
53 253 0.209771
53 254 0.044936
53 255 0.0686354
53 256 0.713304
53 257 0.834895
53 258 0.996854
53 259 0.983306
53 260 0.971933
54 55 0.999777
54 56 0.999086
54 57 0.927631
54 58 0.92094
54 59 0.789501
54 60 0.66322
54 77 0.367174
54 78 0.999753
54 79 0.709368
54 81 0.922688
54 82 0.0289115
54 85 0.182606
54 255 0.132194
54 258 0.999657
54 259 0.997745
55 56 0.999573
55 57 0.977265
55 58 0.847796
55 59 0.822825
55 60 0.789945
55 61 0.611243
55 62 0.635327
55 70 0.644244
55 74 0.213158
55 75 0.209967
55 76 0.537867
55 77 0.268347
55 78 0.865279
55 79 0.739429
55 80 0.97271
55 81 0.999893
55 82 0.0444857
55 83 0.0678181
55 84 0.662268
55 85 0.484955
55 255 0.477058
56 57 0.993237
56 58 0.808936
56 59 0.617962
56 60 0.613417
56 61 0.505576
56 62 0.552541
56 63 0.49224
56 78 0.623871
56 79 0.999855
56 81 0.577415
56 82 0.751636
56 251 0.0219628
56 252 0.0548759
56 254 0.521821
56 255 0.996137
56 256 0.618758
56 258 0.255626
57 58 0.999984
57 59 1
57 60 0.95454
57 61 0.769216
57 62 0.872558
57 63 0.900664
57 64 0.361172
57 68 0.783664
57 70 0.998653
57 78 0.94526
58 59 0.999688
58 60 0.988918
58 61 0.896656
58 62 0.813783
58 63 0.804709
58 64 0.640032
58 65 0.98033
58 66 0.889382
58 67 0.889781
58 68 0.889982
58 69 0.963042
58 70 0.914126
58 71 0.940503
58 74 0.99774
58 75 0.944417
58 77 0.945254
58 78 0.61667
58 79 0.17266
58 82 0.0348979
58 152 0.956433
59 60 0.999962
59 61 0.999971
59 62 0.99991
59 63 0.904102
59 64 0.743763
59 65 0.999248
59 66 0.902226
59 67 0.927374
59 68 0.996312
59 69 0.997459
59 70 0.711354
59 74 0.718302
59 75 0.360791
59 78 0.71141
59 79 0.964625
59 82 0.576193
59 151 0.893086
59 152 0.82464
59 248 0.00019489
59 251 0.00588232
59 252 0.118127
59 255 0.998948
60 61 0.999765
60 62 0.983327
60 63 0.999067
60 64 0.578971
60 65 0.910411
60 66 0.695996
60 67 0.731637
60 68 0.835385
60 69 0.595671
60 248 0.000777365
60 251 0.0620997
60 252 0.501881
61 62 0.999975
61 63 0.993684
61 64 0.940799
61 65 0.999674
61 66 0.952307
61 67 0.819591
61 68 0.640173
61 69 0.275986
61 70 0.590403
62 63 0.999069
62 64 0.98695
62 65 0.966007
62 66 0.999437
62 67 0.748437
62 68 0.532496
62 69 0.350644
62 70 0.706824
62 71 0.752549
62 75 0.916677
62 149 0.979856
62 150 0.883379
62 151 0.969771
62 152 0.849714
62 153 0.91478
63 64 0.999703
63 65 0.888289
63 66 0.391236
63 67 0.266564
63 68 0.393517
63 69 0.208443
63 149 0.876077
63 150 0.784344
63 151 0.834637
63 152 0.86503
63 244 0.00010897
63 248 0.00432095
64 65 0.999966
64 66 0.942367
64 67 0.838698
64 68 0.720108
64 69 0.254223
65 66 0.999637
65 67 0.970899
65 68 0.924562
65 69 0.431856
65 70 0.76598
65 149 0.999953
65 150 0.99523
65 151 0.998458
66 67 0.999649
66 68 0.996849
66 69 0.881824
66 146 0.818424
66 147 0.239458
66 148 0.110105
66 149 0.533764
66 150 0.629493
66 151 0.924805
66 152 0.994293
67 68 0.999902
67 69 0.980135
67 70 0.999945
67 71 0.990543
67 75 0.957129
67 143 0.963861
67 144 0.838145
67 145 0.952955
67 146 0.516503
67 147 0.135472
67 148 0.868134
67 149 0.986923
67 150 0.964885
67 151 0.973518
67 152 0.84537
67 153 0.995499
68 69 0.999863
68 70 0.995791
68 71 0.963411
68 72 0.963929
68 73 0.999798
68 74 0.816524
68 75 0.925408
68 76 0.990406
68 78 0.925479
68 142 0.947009
68 143 0.901424
68 144 0.965783
68 145 0.911384
68 146 0.428822
68 148 0.834867
68 149 0.93606
68 150 0.945113
68 151 0.999862
68 152 0.849494
68 153 0.97076
69 70 0.99993
69 71 0.943661
69 72 0.953027
69 73 0.971797
69 74 0.795662
69 75 0.916803
69 143 0.912288
69 144 0.866276
69 145 0.9793
69 149 0.54231
69 150 0.694158
69 151 0.997601
69 152 0.89513
70 71 0.99993
70 72 0.999922
70 73 0.859797
70 74 0.788147
70 75 0.956845
70 76 0.944525
70 77 0.85532
70 78 0.768262
70 142 0.952708
70 143 0.749805
70 150 0.624014
70 151 0.980831
70 152 0.991182
71 72 0.999998
71 73 0.903693
71 74 0.883669
71 75 0.873655
71 76 0.982088
71 77 0.938167
71 78 0.954242
71 141 0.919758
71 142 0.994891
71 143 0.836572
71 144 0.422799
71 145 0.996231
71 150 0.577295
71 151 0.958322
71 152 0.99933
71 153 0.771435
72 73 0.999873
72 74 0.975337
72 75 0.839356
72 76 0.998098
72 77 0.988575
72 78 0.994653
72 79 0.825088
72 138 0.992092
72 139 0.969921
72 140 0.999727
72 141 0.997086
72 142 0.994019
72 143 0.943883
72 144 0.544931
72 145 0.9375
72 150 0.739282
72 151 0.859613
72 152 0.96031
72 153 0.705372
72 154 0.992296
73 74 0.999983
73 75 0.994414
73 76 0.885636
73 77 0.988541
73 78 0.984146
73 79 0.992687
73 80 0.881507
73 138 0.666272
73 139 0.431836
73 140 0.660259
73 141 0.744909
73 142 0.770543
73 143 0.996166
73 152 0.742974
74 75 0.9996
74 76 0.992491
74 77 0.999582
74 78 0.915923
74 79 0.594619
74 80 0.975546
74 81 0.981626
74 138 0.980867
74 141 0.887946
74 142 0.9596
74 143 0.624263
74 152 0.999366
74 153 0.835873
75 76 0.999972
75 77 0.900926
75 78 0.647653
75 79 0.906396
75 80 0.99853
75 81 0.879033
75 82 0.994689
75 137 0.392579
75 138 0.999737
75 139 0.932492
75 140 0.596883
75 141 0.581503
75 142 0.655153
75 143 0.405418
75 144 0.843591
75 150 0.545077
75 151 0.984248
75 152 0.987392
75 153 0.841936
75 154 0.917985
76 77 0.999675
76 78 0.912071
76 79 0.979031
76 80 0.999748
76 81 0.996658
76 82 0.994131
76 83 0.980609
76 84 0.986848
76 134 0.92339
76 135 0.936079
76 136 0.999937
76 137 0.738246
76 138 0.994599
76 139 0.997239
76 140 0.979357
76 141 0.999831
76 142 0.994439
76 143 0.971458
76 151 0.70676
76 152 0.712996
76 153 0.993961
76 154 0.621484
76 155 0.999748
77 78 0.99974
77 79 0.958776
77 80 0.995177
77 81 0.999391
77 82 0.947173
77 83 0.996493
77 84 0.986152
77 85 0.993997
77 134 0.905803
77 135 0.888952
77 136 0.994972
77 137 0.912397
77 138 0.969826
77 139 0.933857
77 140 0.992491
77 141 0.996416
77 142 0.999642
77 143 0.897153
77 152 0.760734
78 79 0.999811
78 80 0.999734
78 81 0.991846
78 82 0.841365
78 83 0.905362
78 84 0.985125
78 85 0.999172
78 134 0.96783
78 137 0.906323
78 138 0.885684
78 141 0.996811
78 142 0.940571
78 152 0.47872
78 153 0.474991
78 154 0.0917564
79 80 0.999933
79 81 0.953451
79 82 0.983949
79 83 0.989146
79 84 0.999339
79 85 0.904884
79 86 0.994642
79 133 0.417918
79 134 0.961036
79 135 0.913684
79 136 0.831516
79 137 0.81204
79 138 0.958741
79 139 0.997043
79 140 0.859965
79 141 0.867073
79 142 0.919392
79 143 0.720073
79 151 0.970416
79 152 0.969283
79 153 0.835535
79 154 0.169702
80 81 0.999886
80 82 0.994882
80 83 0.997436
80 84 0.975267
80 85 0.996346
80 86 0.997728
80 87 0.955032
80 88 0.976357
80 130 0.968183
80 131 0.999894
80 132 0.981939
80 133 0.760408
80 134 0.989116
80 135 0.902911
80 136 0.872544
80 137 0.973497
80 138 0.946783
80 139 0.981207
80 140 0.95567
80 141 0.986647
80 142 0.997785
80 152 0.912745
80 153 0.984058
80 154 0.41541
81 82 0.998487
81 83 0.987765
81 84 0.984991
81 85 0.996725
81 86 0.96437
81 87 0.981783
81 88 0.999814
81 89 0.985265
81 127 0.657823
81 130 0.992361
81 131 0.999978
81 133 0.830988
81 134 0.8391
81 135 0.776309
81 137 0.991716
81 138 0.97666
81 141 0.993101
82 83 0.998898
82 84 0.997836
82 85 0.90273
82 86 0.940099
82 87 0.983928
82 88 0.903891
82 89 0.954992
82 130 0.853174
82 133 0.541401
82 134 0.703428
82 135 0.702449
82 137 0.996161
82 138 0.939748
82 141 0.950745
82 251 0.564978
82 254 0.732541
82 255 0.733753
82 258 0.946196
83 84 0.999641
83 85 0.951688
83 86 0.949475
83 87 0.978097
83 88 0.993717
83 89 0.976376
83 90 0.63095
83 127 0.999999
83 129 0.836854
83 130 0.828296
83 131 0.635198
83 132 0.496983
83 133 0.473797
83 134 0.652293
83 135 0.635462
83 136 0.654299
83 137 0.999976
83 138 0.947258
83 141 0.832273
83 154 0.515379
83 167 0.618821
83 168 0.581723
83 170 0.810196
83 171 0.82831
83 172 0.86383
83 174 0.854136
83 175 0.883654
84 85 0.997914
84 86 0.950913
84 87 0.899532
84 88 0.878853
84 89 0.674567
84 90 0.970308
84 91 0.956691
84 92 0.758457
84 126 0.89846
84 127 0.994805
84 128 0.973095
84 129 0.863157
84 130 0.847568
84 131 0.551444
84 132 0.590808
84 133 0.627869
84 134 0.268103
84 135 0.28795
84 136 0.37308
84 137 0.961951
84 138 0.991282
84 171 0.635065
84 175 0.418571
85 86 0.996351
85 87 0.860777
85 88 0.435649
85 89 0.997267
85 90 0.73945
85 91 0.799206
85 92 0.922037
85 93 0.996332
85 126 0.81662
85 127 0.526347
85 130 0.34251
85 131 0.320486
85 133 0.573863
85 134 0.279071
85 175 0.728767
85 254 0.240206
85 255 0.625342
85 257 0.546224
85 258 0.921453
86 87 0.99779
86 88 0.799685
86 89 0.836448
86 90 0.511302
86 91 0.884294
86 92 0.838107
86 93 0.900854
86 126 0.953147
86 127 0.812879
86 130 0.742962
86 131 0.705792
86 133 0.957169
86 134 0.748
86 171 0.20275
86 172 0.256723
86 174 0.996486
86 175 0.66361
86 176 0.132064
86 179 0.964797
86 218 0.0132658
86 221 0.332578
86 222 0.0233177
86 225 0.0653735
86 226 0.00150452
86 254 0.713976
86 255 0.113832
86 257 0.100734
86 258 0.00939466
87 88 0.999219
87 89 0.998152
87 90 0.498834
87 91 0.878224
87 92 0.921462
87 93 0.963823
87 94 0.865192
87 123 0.702134
87 126 0.937321
87 127 0.824801
87 128 0.963369
87 129 0.869937
87 130 0.834406
87 131 0.851681
87 132 0.892974
87 133 0.969
87 134 0.916618
87 170 0.679917
87 171 0.303768
87 172 0.504838
87 173 0.864182
87 174 0.99416
87 175 0.38059
87 176 0.214051
87 178 0.974448
87 179 0.821812
87 222 0.471428
88 89 0.999637
88 90 0.944081
88 91 0.932026
88 92 0.982803
88 93 0.978421
88 94 0.904488
88 95 0.999902
88 122 0.999057
88 123 0.927931
88 124 0.97924
88 125 0.833511
88 126 0.691405
88 127 0.99988
88 128 0.907466
88 129 0.934835
88 130 0.973048
88 131 0.985198
88 132 0.919855
88 133 0.77891
88 134 0.925916
88 174 0.919368
88 175 0.245073
88 179 0.366312
88 258 0.0230981
89 90 0.999616
89 91 0.946515
89 92 0.985805
89 93 0.993869
89 94 0.996964
89 95 0.955802
89 96 0.84105
89 123 0.997516
89 126 0.750144
89 127 0.989055
89 130 0.998894
89 175 0.67736
89 176 0.200351
89 179 0.802937
89 218 0.000386201
89 222 0.0412657
89 254 0.663991
89 255 0.0418316
89 257 0.0606034
89 258 0.00161606
89 261 0.00065872
90 91 0.999052
90 92 0.973721
90 93 0.682831
90 94 0.972901
90 95 0.981875
90 96 0.658388
90 97 0.716406
90 123 0.953978
90 126 0.966765
90 127 0.683496
90 129 0.651201
90 130 0.485625
90 171 0.976995
90 174 0.612476
90 175 0.972425
90 176 0.48526
90 177 0.529179
90 178 0.972057
90 179 0.873857
90 180 0.0288751
90 181 0.348501
90 182 0.958699
90 183 0.463429
90 214 0.0474037
90 215 4.17616e-09
90 218 0.268865
90 219 3.84106e-05
90 221 0.977794
90 222 0.72114
90 254 0.0247205
90 257 6.29573e-05
90 258 5.94752e-06
90 261 2.13917e-06
91 92 0.999479
91 93 0.934451
91 94 0.964998
91 95 0.917735
91 96 0.912942
91 97 0.992796
91 98 0.954022
91 122 0.946951
91 123 0.925788
91 124 0.889875
91 125 0.988273
91 126 0.962953
91 127 0.784203
91 128 0.970438
91 129 0.910097
91 130 0.889011
91 174 0.920721
91 175 0.723343
91 176 0.439909
91 177 0.725214
91 178 0.925096
91 179 0.518677
91 180 0.0650641
91 182 0.999913
91 183 0.689588
92 93 0.998968
92 94 0.976399
92 95 0.923169
92 96 0.878711
92 97 0.962358
92 98 0.999945
92 99 0.995063
92 119 0.984455
92 120 0.969824
92 122 0.998481
92 123 0.992608
92 124 0.984314
92 125 0.918016
92 126 0.833533
92 127 0.999878
92 129 0.998624
92 130 0.999997
92 175 0.825881
92 179 0.841784
92 182 0.939096
92 183 0.907974
92 261 2.68075e-05
93 94 0.998941
93 95 0.857647
93 96 0.98514
93 97 0.90911
93 98 0.967319
93 99 0.993579
93 100 0.641132
93 122 0.999919
93 123 0.988103
93 126 0.90606
93 175 0.965192
93 176 0.59059
93 179 0.964242
93 180 0.0668211
93 182 0.985557
93 183 0.865146
93 184 0.849226
93 186 0.750202
93 211 6.22303e-14
93 212 1.84124e-18
93 214 0.119413
93 215 1.01634e-10
93 216 1.89833e-07
93 217 0.523849
93 218 0.481107
93 219 8.61522e-05
93 261 1.67966e-09
93 265 2.3219e-23
94 95 0.999794
94 96 0.968528
94 97 0.99097
94 98 0.995892
94 99 0.999433
94 100 0.903605
94 101 0.996756
94 122 0.79493
94 123 0.798061
94 126 0.925511
94 174 0.690519
94 175 0.936058
94 176 0.993627
94 177 0.990255
94 178 0.586518
94 179 0.9832
94 180 0.470523
94 181 0.999281
94 182 0.806981
94 183 0.997174
94 184 0.998793
94 185 0.902577
94 186 0.939892
94 187 0.492031
94 211 0.000298895
94 214 0.488623
94 215 0.0269448
94 218 0.146172
95 96 1
95 97 0.966375
95 98 0.996222
95 99 0.999681
95 100 0.929755
95 101 0.999842
95 102 0.999986
95 114 0.539961
95 118 0.79789
95 119 0.675393
95 120 0.742347
95 121 0.710384
95 122 0.839666
95 123 0.847184
95 124 0.904573
95 125 0.89653
95 126 0.976848
95 179 0.999892
95 180 0.539476
95 182 0.703037
95 183 0.99125
95 186 0.99985
96 97 1
96 98 0.980288
96 99 0.977485
96 100 0.87508
96 101 0.983592
96 102 0.988109
96 103 0.926143
96 114 0.318893
96 119 0.574181
96 122 0.841759
96 123 0.561883
96 179 0.997688
96 182 0.61215
96 183 0.919026
96 186 0.973234
96 187 0.0905214
96 211 3.61134e-15
96 214 0.33104
96 215 1.00609e-06
96 265 1.16876e-21
97 98 0.99995
97 99 0.971282
97 100 0.905047
97 101 0.993851
97 102 0.998983
97 103 0.990466
97 104 0.818756
97 105 0.995623
97 179 0.731772
97 180 0.799875
97 181 0.811066
97 182 0.326326
97 183 0.729496
97 184 0.84033
97 185 0.875715
97 186 0.955178
97 187 0.144328
97 188 0.22798
97 189 0.914224
97 190 0.813893
97 207 0.00782322
97 208 2.6642e-15
97 210 0.313646
97 211 0.00159552
97 212 5.89846e-14
97 214 0.385373
97 215 0.0539652
98 99 0.999701
98 100 0.985067
98 101 0.98815
98 102 0.976867
98 103 0.998014
98 104 0.989213
98 105 0.911897
98 106 0.631642
98 110 0.450252
98 113 0.000818373
98 114 0.752393
98 119 0.688139
98 122 0.998857
98 179 0.842351
98 181 0.515764
98 182 0.325674
98 183 0.923753
98 184 0.965305
98 185 0.980334
98 186 0.923637
98 187 0.351244
98 188 0.687594
98 189 0.939773
98 190 0.983849
98 211 0.0068226
99 100 0.999839
99 101 0.991157
99 102 0.952672
99 103 0.928611
99 104 0.830151
99 105 0.981323
99 106 0.964947
99 107 0.709869
99 109 0.431907
99 110 0.562597
99 111 0.82024
99 112 0.196675
99 113 0.00314675
99 114 0.71946
99 115 0.92044
99 116 0.138107
99 118 0.813648
99 119 0.591018
99 122 0.989967
99 182 0.319221
99 183 0.756048
99 186 0.724563
99 187 0.0761959
99 190 0.48447
100 101 0.999843
100 102 0.998277
100 103 0.968811
100 104 0.938968
100 105 0.999746
100 106 0.917926
100 107 0.521293
100 110 0.530603
100 113 0.00388819
100 114 0.671573
100 183 0.734087
100 186 0.483953
100 187 0.0262953
100 188 0.0490094
100 189 0.21036
100 190 0.0648312
100 191 0.0158347
100 194 0.990103
100 204 2.56542e-24
100 207 7.52066e-07
100 208 1.11622e-28
100 210 0.0036824
100 211 1.66848e-05
101 102 0.999226
101 103 0.986608
101 104 0.980346
101 105 0.99939
101 106 0.933228
101 107 0.629652
101 109 0.709369
101 110 0.860784
101 114 0.977243
101 182 0.119041
101 183 0.56309
101 184 0.550806
101 185 0.269759
101 186 0.278224
101 187 0.167246
101 188 0.250703
101 189 0.46855
101 190 0.587209
101 191 0.576869
101 192 0.944781
101 193 0.897855
101 194 0.129035
101 207 0.262273
101 208 1.10186e-12
101 211 0.775488
102 103 0.997609
102 104 0.989895
102 105 0.987241
102 106 0.822458
102 107 0.538582
102 108 0.39417
102 109 0.588556
102 110 0.876107
102 111 0.963764
102 112 0.623243
102 113 0.0190833
102 114 0.946793
102 186 0.418569
102 187 0.270889
102 189 0.871265
102 190 0.737567
102 193 0.448527
102 194 0.0251655
103 104 1
103 105 0.999132
103 106 0.997849
103 107 0.65071
103 108 0.595244
103 109 0.903732
103 110 0.991965
103 111 0.874628
103 112 0.999576
103 113 0.173286
103 114 0.826933
103 115 0.676211
103 186 0.224507
103 187 0.0364511
103 190 0.0318358
103 193 0.394786
103 194 0.942009
103 204 4.61436e-39
104 105 0.99994
104 106 0.999966
104 107 0.773431
104 108 0.782362
104 109 0.988256
104 110 0.972835
104 111 0.739021
104 114 0.810848
104 186 0.216661
104 187 0.151322
104 189 0.0112651
104 190 0.0207478
104 191 0.0684045
104 192 0.0443015
104 193 0.0333577
104 194 0.922847
104 195 0.142992
104 196 0.840086
104 200 3.35447e-20
104 204 1.73782e-21
104 207 0.0256047
104 208 4.36318e-16
105 106 0.999956
105 107 0.937802
105 108 0.939658
105 109 0.998053
105 110 0.897075
105 111 0.81609
105 186 0.167111
105 187 0.578184
105 188 0.518687
105 189 0.176728
105 190 0.868334
105 191 0.878004
105 192 0.957115
105 193 0.524464
105 194 3.31842e-05
105 195 2.19796e-05
105 196 0.965446
106 107 0.999641
106 108 0.958997
106 109 0.992588
106 110 0.806884
106 111 0.873453
106 112 0.980591
106 113 0.18076
106 114 0.732578
106 189 0.654771
106 190 0.885948
106 193 0.102212
106 194 5.54392e-05
107 108 0.999664
107 109 0.964328
107 110 0.920855
107 111 0.639453
107 112 0.714974
107 113 0.391835
107 114 0.88255
107 193 0.894922
107 194 0.159266
108 109 0.999962
108 110 0.985124
108 111 0.982103
108 112 0.855508
108 113 0.494364
108 114 0.999739
109 110 0.999698
109 111 0.858199
109 112 0.975691
109 113 0.297562
109 114 0.989956
109 115 0.855839
110 111 0.99971
110 112 0.996109
110 113 0.193612
110 114 0.996396
110 115 0.967575
110 116 0.74812
110 118 0.492494
111 112 0.999992
111 113 0.890849
111 114 0.951249
111 115 0.99012
111 116 0.915204
111 118 0.219112
112 113 0.999995
112 114 0.991585
112 115 0.680483
112 116 0.531302
112 117 0.0097868
112 118 0.00281931
112 119 0.010818
113 114 0.999678
113 115 0.679507
113 116 0.7161
113 117 0.995637
113 118 0.684231
113 119 0.161979
113 120 0.478278
113 121 0.340671
113 122 0.0136875
114 115 0.999329
114 116 0.708597
114 117 0.989667
114 118 0.999936
114 119 0.749938
114 120 0.938706
114 121 0.951223
114 122 0.542558
115 116 0.998838
115 117 0.943049
115 118 0.825737
115 119 0.470943
115 120 0.821795
115 121 0.805674
115 122 0.409595
116 117 0.999909
116 118 0.910676
116 119 0.921789
116 120 0.988373
116 121 0.989051
116 122 0.99388
116 123 0.857175
117 118 0.999776
117 119 0.934492
117 120 0.708203
117 121 0.952162
117 122 0.990429
117 123 0.646685
117 124 0.706489
118 119 0.999742
118 120 0.997897
118 121 0.999493
118 122 0.964251
118 123 0.977094
118 124 0.996195
118 125 0.94927
119 120 0.999999
119 121 0.998596
119 122 0.971006
119 123 0.959926
119 124 0.986157
119 125 0.999787
119 126 0.943528
120 121 0.999048
120 122 0.957444
120 123 0.975568
120 124 0.980801
120 125 0.99979
120 126 0.915885
120 127 0.994899
121 122 0.998897
121 123 0.952929
121 124 0.985924
121 125 0.996534
121 126 0.986206
121 127 0.982452
121 128 0.999979
122 123 0.999999
122 124 0.99988
122 125 0.991734
122 126 0.997816
122 127 0.932911
122 128 0.988138
122 129 0.985578
123 124 0.99969
123 125 0.967971
123 126 0.910202
123 127 0.91658
123 128 0.998782
123 129 0.980086
123 130 0.981
124 125 0.999525
124 126 0.992099
124 127 0.951182
124 128 0.974542
124 129 0.944104
124 130 0.991999
124 131 0.948581
125 126 0.999937
125 127 0.999981
125 128 0.97275
125 129 0.983057
125 130 0.889909
125 131 0.7197
125 132 0.660843
126 127 0.998027
126 128 0.997597
126 129 0.841615
126 130 0.999806
126 131 0.959787
126 132 0.991184
126 133 0.842378
126 134 0.983469
127 128 0.999997
127 129 0.863442
127 130 0.99921
127 131 0.880098
127 132 0.925344
127 133 0.861528
127 134 0.985736
127 135 0.999146
128 129 0.99946
128 130 0.919171
128 131 0.789385
128 132 0.724495
128 133 0.702287
128 134 0.997921
128 135 0.996018
129 130 0.999292
129 131 0.999484
129 132 0.901495
129 133 0.695227
129 134 0.992497
129 135 0.999956
129 174 0.917531
129 175 0.667269
130 131 0.999798
130 132 0.976341
130 133 0.823659
130 134 0.974022
130 135 0.996851
130 136 0.952435
130 137 0.789393
130 170 0.985413
130 171 0.973471
130 174 0.880974
130 175 0.692256
131 132 0.999234
131 133 0.981091
131 134 0.853678
131 135 0.923493
131 136 0.682148
131 137 0.997165
131 138 0.922359
131 139 0.821827
132 133 0.99915
132 134 1
132 135 0.975366
132 136 0.787476
132 137 0.999776
132 138 0.943238
132 139 0.866647
132 167 0.0860333
132 170 0.449474
132 171 0.551232
132 174 0.732281
133 134 0.999999
133 135 0.972141
133 136 0.700636
133 137 0.974063
133 138 0.992081
133 139 0.997718
133 140 0.501247
133 166 0.673242
133 167 0.648225
133 168 0.62279
133 170 0.939457
133 171 0.99262
133 174 0.950508
133 175 0.57739
134 135 0.999981
134 136 0.984558
134 137 0.576829
134 138 0.613728
134 139 0.494183
134 140 0.918828
134 141 0.945773
134 167 0.823671
134 171 0.890977
135 136 1
135 137 0.952403
135 138 0.934542
135 139 0.523961
135 140 0.939073
135 141 0.923586
136 137 0.998532
136 138 0.99719
136 139 0.74889
136 140 0.978095
136 141 0.990814
136 142 0.99106
136 154 0.564026
136 155 0.114013
136 156 0.0435173
136 167 0.936646
137 138 0.999803
137 139 0.966064
137 140 0.715035
137 141 0.647228
137 142 0.587594
137 152 0.586826
137 153 0.224657
137 154 0.768569
137 155 0.403675
137 156 0.275306
137 163 0.522567
137 164 0.930232
137 167 0.646727
137 171 0.798911
138 139 0.999918
138 140 0.999292
138 141 0.913072
138 142 0.978891
138 143 0.999936
138 152 0.815899
138 153 0.930322
138 154 0.876993
138 155 0.677276
139 140 0.999788
139 141 0.968541
139 142 0.999643
139 143 0.995924
139 153 0.293783
139 154 0.523136
139 155 0.0219416
139 156 0.148413
140 141 0.999612
140 142 0.980965
140 143 0.982952
140 144 0.906937
140 152 0.822756
140 153 0.10754
140 154 0.16057
140 155 0.0429358
140 156 0.520548
140 157 0.339325
140 160 0.679982
140 163 0.817266
140 164 0.681325
140 167 0.937586
141 142 0.997064
141 143 0.960793
141 144 0.813339
141 151 0.99162
141 152 0.927037
141 153 0.265948
141 154 0.955303
141 155 0.965474
141 156 0.940558
142 143 0.998449
142 144 0.999721
142 145 0.864001
142 150 0.810229
142 151 0.991861
142 152 0.973147
142 153 0.222685
142 154 0.827911
142 155 0.916925
142 156 0.690723
143 144 0.998453
143 145 0.683459
143 146 0.718564
143 149 0.769652
143 150 0.797115
143 151 0.988218
143 152 0.807141
143 153 0.448624
143 154 0.98693
143 155 0.682485
144 145 0.999934
144 146 0.99077
144 147 0.7351
144 148 0.0495194
144 149 0.973973
144 150 0.996317
144 151 0.311708
144 152 0.737186
144 153 0.652247
144 154 0.459055
144 155 0.037554
144 156 0.00142147
145 146 0.997234
145 147 0.452269
145 148 0.00783371
145 149 0.746149
145 150 0.983003
145 151 0.984781
145 152 0.999967
145 153 0.992594
145 155 0.154258
146 147 0.998961
146 148 0.999933
146 149 0.986832
146 150 0.856521
146 151 0.0578384
146 152 0.0599847
146 153 0.0966433
147 148 0.999785
147 149 0.364673
147 150 0.445367
147 151 0.0311692
148 149 0.999914
148 150 0.690414
148 151 0.453011
149 150 0.999594
149 151 0.922889
149 152 0.738911
150 151 0.997868
150 152 0.720534
150 153 0.986547
151 152 0.999472
151 153 0.940689
151 154 0.814992
151 155 0.0708891
152 153 0.999431
152 154 0.71582
152 155 0.253018
153 154 0.996725
153 155 0.497914
153 156 0.965151
153 164 0.998971
154 155 0.999982
154 156 0.659168
154 157 0.72386
154 160 0.939625
154 161 0.754957
154 163 0.92201
154 164 0.943065
154 165 0.80759
154 167 0.866987
154 168 0.681228
155 156 0.99987
155 157 0.999742
155 158 0.996276
155 159 0.994986
155 160 0.839138
155 161 0.280275
155 162 0.454965
155 163 0.627187
155 164 0.906627
155 165 0.940894
155 167 0.999407
156 157 0.999929
156 158 0.999827
156 159 0.999388
156 160 0.999955
156 161 0.983723
156 162 0.9975
156 163 0.872024
156 164 0.278739
156 165 0.342807
156 166 0.493323
156 167 0.156727
157 158 0.999583
157 159 0.984952
157 160 0.996602
157 161 0.935561
157 162 0.558433
157 163 0.0557952
157 164 0.0807356
158 159 0.998964
158 160 0.922433
158 161 0.998264
158 162 0.960796
158 163 0.364224
158 164 0.573552
159 160 0.999246
159 161 0.891084
159 162 0.958343
159 163 0.885353
159 164 0.90425
159 165 0.999645
159 166 0.999828
160 161 0.999848
160 162 0.97067
160 163 0.935205
160 164 0.81006
160 165 0.88716
160 166 0.956294
160 167 0.790368
161 162 0.999556
161 163 0.982012
161 164 0.667946
161 165 0.816794
161 166 0.879034
161 167 0.821665
161 168 0.491513
161 233 0.0803178
161 234 0.0826186
162 163 0.999826
162 164 0.936891
162 165 0.976004
162 166 0.982481
162 167 0.985136
162 168 0.828194
162 169 0.96758
162 233 0.156394
163 164 0.99966
163 165 0.980519
163 166 0.999991
163 167 0.999818
163 168 0.961546
163 169 0.993411
163 170 0.987412
164 165 0.997357
164 166 0.996521
164 167 0.99161
164 168 0.956606
164 169 0.997336
164 170 0.999036
164 171 0.994135
164 229 0.480322
164 230 0.668307
164 233 0.545386
165 166 1
165 167 0.985477
165 168 0.930344
165 169 0.99959
165 170 0.984638
165 171 0.988984
165 172 0.796067
165 229 0.563695
165 230 0.641856
165 231 0.621254
165 232 0.5249
165 233 0.39342
165 234 0.222256
166 167 0.999755
166 168 0.968685
166 169 0.988595
166 170 0.946983
166 171 0.939671
166 172 0.96442
166 173 0.977966
166 230 0.82662
166 233 0.492158
167 168 0.999682
167 169 0.98189
167 170 0.988749
167 171 0.982276
167 172 0.946655
167 173 0.999162
167 174 0.984269
167 175 0.822539
167 229 0.995921
167 230 0.917412
167 233 0.857356
168 169 0.997662
168 170 0.997424
168 171 0.937203
168 172 0.926327
168 173 0.987012
168 174 0.994694
168 175 0.900372
168 176 0.76761
168 225 0.985132
168 226 0.939903
168 227 0.999695
168 228 0.999853
168 229 0.99999
168 230 0.89454
168 231 0.928095
168 232 0.999894
168 233 0.86619
168 234 0.659981
169 170 0.999622
169 171 0.976362
169 172 0.986967
169 173 0.986918
169 174 0.992251
169 175 0.962866
169 176 0.993383
169 177 0.872438
169 178 0.982985
169 226 0.377975
169 227 0.590685
169 229 0.820813
169 230 0.993745
169 231 0.999125
169 233 0.957041
169 234 0.686513
170 171 0.999605
170 172 0.997529
170 173 0.956894
170 174 0.990555
170 175 0.928335
170 176 0.999908
170 177 0.636516
170 178 0.735398
170 226 0.589119
170 230 0.994873
171 172 0.999454
171 173 0.997486
171 174 0.995963
171 175 0.710394
171 176 0.737146
171 177 0.995821
171 178 0.999995
171 179 0.843188
171 225 0.580631
171 226 0.844074
171 227 0.978934
171 229 0.774369
171 230 0.993858
172 173 0.999837
172 174 0.988428
172 175 0.979568
172 176 0.997213
172 177 0.997037
172 178 0.99947
172 179 0.988733
172 180 0.990914
172 222 0.0417301
172 223 0.145883
172 224 0.25787
172 225 0.3542
172 226 0.474384
172 227 0.924174
172 228 0.842048
172 229 0.904164
172 230 0.850571
172 231 0.848795
172 233 0.772578
173 174 0.999789
173 175 0.975221
173 176 0.906049
173 177 0.68729
173 178 0.947142
173 179 0.966622
173 180 0.821585
173 181 0.915929
173 182 0.860924
173 226 0.497725
173 227 0.890421
173 230 0.873546
174 175 0.997967
174 176 0.991
174 177 0.930214
174 178 0.940006
174 179 0.965901
174 180 0.991725
174 181 0.99962
174 182 0.959872
174 226 0.703119
175 176 0.994228
175 177 0.975631
175 178 0.905614
175 179 0.993017
175 180 0.983283
175 181 0.999442
175 182 0.934167
175 218 0.016241
175 219 0.853994
175 222 0.0227008
175 223 0.348013
175 225 0.284561
175 226 0.887491
176 177 0.9999
176 178 0.952293
176 179 0.859311
176 180 0.988278
176 181 0.999746
176 182 0.914844
176 183 0.999078
176 218 0.00083572
176 219 0.378377
176 220 0.226883
176 221 0.01788
176 222 0.0159135
176 223 0.336657
176 224 0.460704
176 225 0.670136
176 226 0.99646
176 227 0.884932
176 230 0.643521
177 178 0.999815
177 179 0.982678
177 180 0.994494
177 181 0.978246
177 182 0.992413
177 183 0.883196
177 184 0.906966
177 219 0.139181
177 222 0.0290494
177 223 0.353473
177 226 0.997084
177 227 0.843906
178 179 0.999729
178 180 0.998997
178 181 0.979425
178 182 0.975238
178 183 0.996946
178 184 0.907373
178 185 0.979046
179 180 0.999937
179 181 0.999323
179 182 0.99644
179 183 0.984702
179 184 0.920393
179 185 0.998415
179 186 0.986756
179 215 0.09577
179 218 5.72007e-07
179 219 0.16054
179 222 0.00233296
180 181 0.998169
180 182 0.974811
180 183 0.665901
180 184 0.979363
180 185 0.937977
180 186 0.917443
180 187 0.989646
180 188 0.493276
180 215 0.00405895
180 216 0.452404
180 218 2.46867e-06
180 219 0.117804
180 220 0.259218
180 222 0.0318942
180 223 0.511951
181 182 1
181 183 0.831735
181 184 0.769235
181 185 0.93578
181 186 0.907795
181 187 0.970567
181 188 0.905837
181 189 0.943913
181 215 0.000117104
181 219 0.131458
182 183 0.999992
182 184 0.897047
182 185 0.802467
182 186 0.918986
182 187 0.818109
182 188 0.923891
182 189 0.936639
182 190 0.985341
182 215 0.00389548
183 184 0.999996
183 185 0.978336
183 186 0.965375
183 187 0.656463
183 188 0.427929
183 189 0.989899
183 190 0.972641
183 211 0.000459291
183 212 0.54376
183 214 2.56414e-08
183 215 0.00572257
183 216 0.997561
183 218 1.03832e-05
183 219 0.765501
184 185 0.99893
184 186 0.894324
184 187 0.935662
184 188 0.605854
184 189 0.970531
184 190 0.98009
184 191 0.774554
184 192 0.817128
184 211 2.07411e-16
184 212 0.00320205
184 215 7.3794e-11
184 216 0.0306006
184 219 0.0278679
185 186 0.999949
185 187 0.973934
185 188 0.933557
185 189 1
185 190 0.988297
185 191 0.958419
185 192 0.999991
186 187 0.999793
186 188 0.967814
186 189 0.988204
186 190 0.974227
186 191 0.986079
186 192 0.940969
186 193 0.831323
186 211 0.000182273
186 212 0.131537
186 215 0.0500232
187 188 0.999317
187 189 0.999805
187 190 0.998161
187 191 0.94624
187 192 0.997444
187 193 0.999774
187 194 0.938711
187 207 6.60637e-15
187 208 0.00605249
187 209 0.440536
187 211 3.0736e-17
187 212 0.870905
187 215 3.94342e-05
188 189 0.999695
188 190 0.950535
188 191 0.999784
188 192 0.975326
188 193 0.98045
188 194 0.99803
188 195 8.64023e-05
188 208 9.04811e-17
188 211 4.53693e-33
188 212 1.77658e-07
189 190 0.999998
189 191 0.962188
189 192 0.980023
189 193 0.965495
189 194 0.930417
189 195 0.00243478
190 191 0.999902
190 192 0.926413
190 193 0.997328
190 194 0.668536
190 195 0.37533
190 196 5.17623e-05
190 204 0.00109807
190 208 0.094585
190 211 4.68765e-11
191 192 0.999581
191 193 0.937244
191 194 0.893341
191 195 0.0033215
191 196 7.5829e-06
191 204 5.41402e-29
191 205 1.51671e-06
191 207 1.61735e-44
191 208 6.90482e-21
192 193 0.999664
192 194 0.820195
192 195 1.44399e-06
192 196 8.98331e-22
192 197 1.63729e-18
193 194 0.999254
193 195 0.191212
193 196 3.17204e-16
193 197 1.20214e-17
194 195 0.999865
194 196 0.0225931
194 197 6.3674e-11
194 198 2.19008e-08
194 200 0.000110147
194 201 2.80704e-12
194 204 2.19683e-16
194 205 0.264164
194 208 1.11189e-05
195 196 0.999971
195 197 0.286342
195 198 0.453406
195 199 0.00105979
195 200 0.000289718
195 201 4.86233e-22
195 204 3.18623e-29
195 205 1.37611e-06
196 197 0.999818
196 198 0.999743
196 199 4.19766e-36
196 200 0.00348943
196 201 0.369652
197 198 0.99875
197 199 6.56939e-20
197 200 0.403516
197 201 3.96916e-05
198 199 0.000380917
198 200 7.73894e-10
199 200 0.999845
199 201 0.0807648
199 202 8.30955e-12
199 203 1.02608e-20
199 204 5.11925e-05
199 205 0.0152507
200 201 0.999995
200 202 0.119114
200 203 7.74592e-07
200 204 0.043546
200 205 0.969664
200 206 0.0335098
200 207 0.000686491
201 202 0.999864
201 203 0.879979
201 204 0.168265
201 205 0.0400027
201 206 0.636774
201 207 0.327334
201 208 0.0317062
202 203 0.999653
202 204 0.99813
202 205 0.999883
202 206 0.879176
202 207 0.978678
202 208 0.962913
202 209 0.947447
203 204 0.999409
203 205 0.998116
203 206 0.993869
203 207 0.984419
203 208 0.962254
203 209 0.985731
203 210 0.949437
203 270 1.84196e-07
204 205 0.999536
204 206 0.978563
204 207 0.900679
204 208 0.992892
204 209 0.961756
204 210 0.97526
204 211 0.869582
204 212 0.990777
205 206 0.999622
205 207 0.995326
205 208 0.960599
205 209 0.998602
205 210 0.999938
205 211 0.96852
205 212 0.940303
206 207 0.999722
206 208 0.975938
206 209 0.990549
206 210 0.999109
206 211 0.98298
206 212 0.969641
206 213 0.998209
206 268 2.12083e-15
206 269 3.88277e-21
206 270 4.22049e-08
207 208 0.99852
207 209 0.999694
207 210 0.976401
207 211 0.993323
207 212 0.962123
207 213 0.99357
207 214 0.957943
207 265 3.2581e-07
207 268 7.17818e-12
207 269 2.52349e-15
207 270 0.00190618
208 209 0.999715
208 210 1
208 211 0.892409
208 212 0.959419
208 213 0.998175
208 214 0.920598
208 215 0.989992
208 268 1.0167e-14
209 210 0.999983
209 211 0.953992
209 212 0.997503
209 213 0.982958
209 214 0.874335
209 215 0.9643
209 216 0.992738
209 264 0.440769
209 268 6.81361e-19
209 269 8.02511e-16
210 211 0.999744
210 212 0.995159
210 213 0.887421
210 214 0.993566
210 215 0.982012
210 216 0.929161
210 217 0.942126
210 261 0.00280808
210 263 0.998177
210 264 0.678791
210 265 4.18083e-06
210 266 3.94815e-07
210 267 5.78758e-13
210 268 1.75297e-13
210 269 1.60521e-10
210 270 0.0121462
211 212 0.999505
211 213 0.987277
211 214 0.778324
211 215 0.997422
211 216 0.937031
211 217 0.997235
211 218 0.759172
211 264 0.903677
211 265 0.00181972
211 268 5.14491e-09
211 269 5.14002e-06
212 213 0.999875
212 214 0.871635
212 215 0.950838
212 216 0.827609
212 217 0.871749
212 218 0.957779
212 219 0.953644
212 264 0.971469
213 214 0.999779
213 215 0.987661
213 216 0.979633
213 217 0.93322
213 218 0.999531
213 219 0.998945
213 220 0.889538
213 260 0.481743
213 261 0.179597
213 263 0.355795
213 264 0.999974
213 265 0.108126
213 268 7.46482e-08
214 215 0.999796
214 216 0.980169
214 217 0.999193
214 218 0.992544
214 219 0.997256
214 220 0.998703
214 221 0.989646
214 257 0.794169
214 258 0.104151
214 260 0.985235
214 261 0.0431252
214 262 0.0243043
214 263 0.759945
214 264 0.610792
214 265 0.95411
214 266 0.675132
214 268 0.00579854
214 269 0.38026
215 216 0.999887
215 217 0.996997
215 218 0.952004
215 219 0.998831
215 220 0.986523
215 221 0.927996
215 222 0.890001
215 223 0.974458
215 257 0.739554
215 260 0.952118
215 261 0.0698099
215 264 0.559988
216 217 1
216 218 0.984944
216 219 0.993016
216 220 0.853724
216 221 0.922991
216 222 0.992545
216 223 0.961535
216 257 0.986918
216 260 0.888117
216 261 0.239641
216 264 0.991288
217 218 0.999988
217 219 0.99808
217 220 0.986726
217 221 0.933406
217 222 0.864948
217 223 0.971938
217 253 0.501227
217 254 0.966339
217 255 0.711471
217 256 0.138512
217 257 0.909566
217 258 0.984359
217 259 0.465054
217 260 0.819547
217 261 0.66385
217 263 0.603938
217 264 0.911158
217 265 0.880544
218 219 0.999155
218 220 0.931459
218 221 0.842141
218 222 0.994746
218 223 0.908416
218 224 0.949559
218 225 0.93619
218 226 0.999236
218 253 0.977663
218 254 0.794668
218 255 0.777175
218 256 0.918718
218 257 0.965739
218 258 0.376493
218 259 0.983923
218 260 0.961998
218 261 0.716118
218 264 0.365829
219 220 0.999958
219 221 0.942937
219 222 0.947032
219 223 0.984793
219 224 0.864289
219 225 0.92719
219 226 0.881372
219 227 0.927972
219 253 0.300794
219 254 0.965049
219 256 0.447733
219 257 0.979675
220 221 0.999964
220 222 0.998374
220 223 0.990254
220 224 0.842898
220 225 0.978389
220 226 0.999967
220 227 0.94024
220 250 0.613797
220 253 0.100177
220 254 0.984975
220 255 0.769818
220 256 0.140757
220 257 0.972106
220 260 0.99269
221 222 0.999804
221 223 0.966289
221 224 0.995345
221 225 0.998333
221 226 0.999456
221 227 0.999903
221 249 0.810182
221 250 0.999363
221 251 0.998368
221 252 0.504648
221 253 0.2148
221 254 0.998443
221 255 0.767346
221 256 0.159989
221 257 0.843783
221 258 0.938069
221 259 0.141433
221 260 0.937042
221 261 0.983732
222 223 0.999871
222 224 0.997882
222 225 0.889236
222 226 0.970758
222 227 0.997623
222 228 0.96504
222 229 0.988152
222 249 0.957134
222 250 0.998895
222 251 0.961445
222 252 0.743023
222 253 0.177685
222 254 0.901617
222 255 0.929717
222 256 0.330568
222 257 0.482229
222 258 0.88541
223 224 0.999968
223 225 0.927768
223 226 0.998555
223 227 0.977067
223 228 0.995636
223 229 0.976647
223 230 0.773856
223 250 0.870411
223 251 0.966024
223 253 0.103054
223 254 0.916499
223 257 0.667917
224 225 0.999948
224 226 0.957316
224 227 0.999884
224 228 0.999081
224 229 0.990381
224 230 0.904856
224 231 0.999385
224 246 0.904152
224 247 0.960967
224 248 0.797062
224 249 0.639462
224 250 0.617028
224 251 0.741159
224 252 0.433587
224 253 0.0539939
224 254 0.919706
224 255 0.841691
225 226 0.999987
225 227 0.910001
225 228 0.979688
225 229 0.999613
225 230 0.998509
225 231 0.958446
225 232 0.997762
225 246 0.877668
225 247 0.914179
225 248 0.767039
225 249 0.63762
225 250 0.5927
225 251 0.619349
225 252 0.416993
225 253 0.0706717
225 254 0.839967
225 255 0.892506
225 256 0.508443
226 227 0.999336
226 228 0.922549
226 229 0.885272
226 230 0.85817
226 231 0.959054
226 232 0.840777
226 233 0.957065
226 247 0.843768
226 250 0.583859
226 251 0.729991
226 253 0.0581972
226 254 0.635706
227 228 0.999252
227 229 0.999922
227 230 0.894138
227 231 0.988514
227 232 0.96638
227 233 0.971691
227 234 0.658391
227 247 0.972694
227 250 0.701071
227 251 0.868665
227 254 0.870252
228 229 0.999996
228 230 0.954545
228 231 0.998565
228 232 0.998569
228 233 0.995834
228 234 0.852798
228 235 0.988597
228 236 0.990774
228 237 0.999903
228 243 0.921019
228 244 0.984088
228 246 0.969675
228 247 0.986079
228 248 0.974289
228 249 0.928373
228 250 0.793215
228 251 0.879293
228 254 0.986446
229 230 0.99979
229 231 0.96718
229 232 0.998089
229 233 0.927628
229 234 0.999915
229 235 0.986457
229 236 0.984682
229 237 0.992244
229 247 0.998742
229 248 0.999852
229 250 0.829725
229 251 0.891244
230 231 0.999542
230 232 0.978101
230 233 0.998106
230 234 0.981112
230 235 0.995937
230 236 0.980391
231 232 0.999862
231 233 0.981594
231 234 0.711698
231 235 0.981782
231 236 0.988741
231 237 0.967873
231 247 0.99875
232 233 0.999729
232 234 0.988849
232 235 0.988366
232 236 0.99554
232 237 0.974979
232 238 0.965966
232 239 0.983845
232 243 0.853465
232 247 0.95395
233 234 0.99995
233 235 0.998977
233 236 0.924301
233 237 0.999483
234 235 0.99486
234 236 0.983038
234 237 0.847432
235 236 0.999723
235 237 0.836991
235 238 0.997215
236 237 0.999999
236 238 0.912454
236 239 0.593002
236 243 0.784633
237 238 0.999972
237 239 0.586286
237 240 0.950717
237 241 0.684639
237 242 0.594682
237 243 0.679225
237 244 0.857998
237 247 0.820034
238 239 0.999988
238 240 0.834361
238 241 0.901689
238 242 0.99262
238 243 0.881659
238 244 0.352176
239 240 0.999991
239 241 0.979784
239 242 0.978624
239 243 0.934396
239 244 0.212047
239 245 0.617782
239 246 0.685819
239 247 0.524072
240 241 0.999745
240 242 0.995971
240 243 0.846775
240 244 0.493072
240 245 0.932605
240 246 0.784104
240 247 0.822019
241 242 0.999685
241 243 0.999874
241 244 0.928393
241 245 0.999363
241 246 0.919463
241 247 0.997999
241 248 0.920678
242 243 0.999936
242 244 0.996658
242 245 0.934211
242 246 0.963637
242 247 0.995578
242 248 0.975121
242 249 0.987836
242 250 0.940727
243 244 0.999995
243 245 0.981784
243 246 0.982241
243 247 0.992212
243 248 0.954035
243 249 0.971938
243 250 0.96392
244 245 0.999658
244 246 0.999034
244 247 0.851942
244 248 0.633159
244 249 0.669317
244 250 0.839936
244 251 0.774198
245 246 0.999558
245 247 1
245 248 0.998836
245 249 0.916916
245 250 0.993194
245 251 0.996075
245 252 0.85013
246 247 0.999768
246 248 0.968154
246 249 0.995862
246 250 0.992292
246 251 0.957757
246 252 0.994221
246 253 0.916393
247 248 0.999398
247 249 0.977388
247 250 0.999912
247 251 0.977363
247 252 0.976354
247 253 0.891363
247 254 0.772858
248 249 0.999651
248 250 0.99984
248 251 0.994699
248 252 0.930582
248 253 0.994815
248 254 0.762303
248 255 0.74935
249 250 0.999828
249 251 0.971915
249 252 0.9983
249 253 0.98484
249 254 0.790834
249 255 0.929446
249 256 0.985408
250 251 0.999518
250 252 0.998096
250 253 0.796091
250 254 0.662953
250 255 0.789536
250 256 0.973819
250 257 0.829927
251 252 0.999773
251 253 0.904111
251 254 0.775487
251 255 0.674651
251 256 0.887436
251 257 0.881018
252 253 0.999744
252 254 0.990593
252 255 0.981246
252 256 0.977406
252 257 0.986342
252 258 0.932285
252 259 0.257241
253 254 0.999964
253 255 0.878931
253 256 0.739516
253 257 0.696015
253 258 0.86389
253 259 0.876254
253 260 0.369627
254 255 0.999923
254 256 0.992881
254 257 0.975771
254 258 0.911869
254 259 0.404255
254 260 0.949593
254 261 0.816567
255 256 1
255 257 0.928228
255 258 0.735562
255 259 0.222483
255 260 0.96116
255 261 0.478744
256 257 0.999937
256 258 0.994666
256 259 0.371666
256 260 0.999973
256 261 0.819236
256 262 0.454256
256 263 0.926858
257 258 0.999776
257 259 0.934354
257 260 0.792858
257 261 0.938085
257 262 0.807017
257 263 0.961156
257 264 0.66266
257 265 0.0668519
258 259 0.999925
258 260 0.995305
258 261 0.806279
258 262 0.518242
258 263 0.875349
258 264 0.602506
258 265 0.0568695
259 260 0.99992
259 261 0.882774
259 262 0.999775
259 263 0.714606
259 264 0.941831
259 265 0.994748
260 261 0.999946
260 262 0.625273
260 263 0.808227
260 264 0.857926
260 265 0.484628
260 266 0.326308
260 267 0.063825
260 268 0.0142733
261 262 0.999998
261 263 0.947
261 264 0.913722
261 265 0.245861
261 266 0.0132583
261 267 0.066504
261 268 0.300429
261 269 0.190002
262 263 0.998568
262 264 0.730743
262 265 0.603318
262 266 0.0252332
262 267 3.75781e-06
262 268 0.008591
262 269 0.28469
262 272 0.0246063
262 273 0.0849346
263 264 0.999759
263 265 0.892572
263 266 0.785216
263 267 0.00263511
263 268 9.46365e-07
263 269 0.0134567
263 272 0.271167
263 273 0.367571
264 265 0.998755
264 266 0.339597
264 267 0.0778476
264 268 0.718289
264 269 0.511592
264 270 0.975298
264 272 0.0139479
264 273 0.0755911
265 266 0.999988
265 267 0.439563
265 268 0.722059
265 269 0.986829
265 270 0.294156
265 271 0.0188966
265 272 3.51561e-06
265 273 3.34874e-05
266 267 0.999918
266 268 0.723817
266 269 0.476688
266 270 0.0520089
266 271 0.624928
266 272 0.396653
266 273 2.51798e-06
266 274 6.35201e-05
266 275 0.000882517
266 276 3.52672e-25
267 268 1
267 269 0.968281
267 270 0.280599
267 271 0.336107
267 272 0.00546117
267 273 0.0634791
267 274 0.0989962
267 275 1.26575e-05
267 276 0.712035
268 269 0.999994
268 270 0.643233
268 271 0.426882
268 272 0.23256
268 273 4.30028e-05
268 274 0.00588865
269 270 0.999205
269 271 0.998674
269 272 0.998589
269 273 0.397583
269 274 0.944817
269 275 0.516736
269 276 4.28639e-05
270 271 0.999925
270 272 0.75201
270 273 0.966808
270 274 0.137536
270 275 0.0205272
270 276 4.57703e-06
271 272 0.999894
271 273 0.906156
271 274 0.375414
271 275 0.0011773
271 276 0.00012669
272 273 0.99998
272 274 0.9267
272 275 0.075726
272 276 4.66325e-07
273 274 0.99991
273 275 0.967468
273 276 2.24847e-06
274 275 0.999875
274 276 0.732818
275 276 0.363301
