# Supplementary material for: Unifying view of mechanical and functional hotspots across class A GPCRs
Source: PLoS Comput Biol. 2017 Feb 3;13(2):e1005381. doi: 10.1371/journal.pcbi.1005381 (PMC5315405; doi:10.1371/journal.pcbi.1005381)
Supplement: S1 Additional Data — Contains all PDB structures used for the analysis, annotated with the GPCRdb numbering scheme. For each receptor, a decomposition into quasi-rigid domains is provided, along with the corresponding single-receptor bridging score. (ZIP) [file pcbi.1005381.s003.zip › SI_additional_data/m-opioid/domain_decomposition/quality_score.dat]

   2 1.314024e+00 1.203924e+00 2.332659e-01 2.852840e-01
   3 2.380368e+00 1.558887e+00 4.572916e-01 4.893258e-01
   4 2.328352e+00 1.679653e+00 6.120332e-01 6.046487e-01
   5 3.003276e+00 2.017362e+00 7.073009e-01 6.839644e-01
   6 2.194742e+00 1.901502e+00 7.722200e-01 7.407364e-01
   7 2.364245e+00 1.985416e+00 8.123461e-01 7.788692e-01
   8 2.678649e+00 2.046688e+00 8.432048e-01 8.072449e-01
