# Supplementary material for: Unifying view of mechanical and functional hotspots across class A GPCRs
Source: PLoS Comput Biol. 2017 Feb 3;13(2):e1005381. doi: 10.1371/journal.pcbi.1005381 (PMC5315405; doi:10.1371/journal.pcbi.1005381)
Supplement: S1 Additional Data — Contains all PDB structures used for the analysis, annotated with the GPCRdb numbering scheme. For each receptor, a decomposition into quasi-rigid domains is provided, along with the corresponding single-receptor bridging score. (ZIP) [file pcbi.1005381.s003.zip › SI_additional_data/m-opioid/domain_decomposition/domain_labels-Q_3.dat]

0 1 
1 1 
2 1 
3 1 
4 1 
5 1 
6 1 
7 3 
8 1 
9 1 
10 1 
11 1 
12 1 
13 1 
14 1 
15 1 
16 1 
17 1 
18 1 
19 1 
20 1 
21 1 
22 1 
23 1 
24 1 
25 2 
26 2 
27 2 
28 2 
29 2 
30 2 
31 2 
32 2 
33 2 
34 2 
35 2 
36 2 
37 2 
38 2 
39 2 
40 2 
41 2 
42 2 
43 2 
44 2 
45 2 
46 1 
47 1 
48 1 
49 1 
50 1 
51 3 
52 1 
53 1 
54 3 
55 3 
56 3 
57 3 
58 3 
59 3 
60 3 
61 3 
62 3 
63 3 
64 3 
65 3 
66 3 
67 3 
68 3 
69 3 
70 3 
71 3 
72 3 
73 3 
74 3 
75 3 
76 3 
77 3 
78 3 
79 3 
80 3 
81 3 
82 3 
83 3 
84 3 
85 3 
86 2 
87 2 
88 2 
89 2 
90 2 
91 2 
92 2 
93 2 
94 2 
95 2 
96 2 
97 2 
98 2 
99 2 
100 2 
101 2 
102 2 
103 2 
104 2 
105 2 
106 2 
107 2 
108 2 
109 2 
110 2 
111 2 
112 2 
113 2 
114 2 
115 2 
116 2 
117 2 
118 2 
119 2 
120 2 
121 2 
122 2 
123 2 
124 2 
125 2 
126 2 
127 2 
128 2 
129 2 
130 3 
131 3 
132 3 
133 3 
134 3 
135 3 
136 3 
137 3 
138 3 
139 3 
140 3 
141 3 
142 3 
143 3 
144 3 
145 3 
146 3 
147 3 
148 3 
149 3 
150 3 
151 3 
152 3 
153 3 
154 3 
155 3 
156 3 
157 3 
158 3 
159 3 
160 3 
161 3 
162 3 
163 3 
164 3 
165 3 
166 3 
167 3 
168 1 
169 1 
170 3 
171 3 
172 1 
173 2 
174 2 
175 2 
176 2 
177 2 
178 2 
179 2 
180 2 
181 2 
182 2 
183 2 
184 2 
185 2 
186 2 
187 2 
188 2 
189 2 
190 2 
191 2 
192 2 
193 2 
194 2 
195 2 
196 2 
197 2 
198 2 
199 1 
200 1 
201 1 
202 1 
203 1 
204 1 
205 1 
206 1 
207 1 
208 1 
209 1 
210 1 
211 1 
212 1 
213 1 
214 1 
215 1 
216 1 
217 1 
218 1 
219 1 
220 1 
221 1 
222 1 
223 1 
224 1 
225 1 
226 1 
227 1 
228 1 
229 1 
230 1 
231 1 
232 1 
233 1 
234 1 
235 1 
236 1 
237 1 
238 1 
239 1 
240 1 
241 1 
242 1 
243 1 
244 1 
245 1 
246 1 
247 1 
248 1 
249 1 
250 1 
251 1 
252 1 
253 1 
254 1 
255 1 
256 1 
257 1 
258 1 
259 1 
260 1 
261 1 
262 1 
263 1 
264 1 
265 1 
266 1 
267 1 
268 1 
269 1 
270 1 
271 1 
272 1 
273 1 
274 1 
275 1 
276 1 
