# Supplementary material for: Unifying view of mechanical and functional hotspots across class A GPCRs
Source: PLoS Comput Biol. 2017 Feb 3;13(2):e1005381. doi: 10.1371/journal.pcbi.1005381 (PMC5315405; doi:10.1371/journal.pcbi.1005381)
Supplement: S1 Additional Data — Contains all PDB structures used for the analysis, annotated with the GPCRdb numbering scheme. For each receptor, a decomposition into quasi-rigid domains is provided, along with the corresponding single-receptor bridging score. (ZIP) [file pcbi.1005381.s003.zip › SI_additional_data/m-opioid/domain_decomposition/domain_labels-Q_4.dat]

0 3 
1 3 
2 3 
3 4 
4 1 
5 1 
6 4 
7 4 
8 1 
9 1 
10 1 
11 1 
12 1 
13 1 
14 1 
15 1 
16 1 
17 1 
18 1 
19 1 
20 1 
21 1 
22 1 
23 1 
24 1 
25 1 
26 1 
27 1 
28 1 
29 1 
30 1 
31 1 
32 1 
33 2 
34 1 
35 2 
36 2 
37 2 
38 2 
39 2 
40 2 
41 2 
42 2 
43 1 
44 2 
45 1 
46 1 
47 1 
48 1 
49 1 
50 1 
51 1 
52 1 
53 1 
54 1 
55 4 
56 1 
57 4 
58 4 
59 4 
60 4 
61 4 
62 4 
63 4 
64 4 
65 4 
66 4 
67 4 
68 4 
69 4 
70 4 
71 4 
72 4 
73 4 
74 4 
75 4 
76 4 
77 4 
78 4 
79 4 
80 4 
81 4 
82 4 
83 4 
84 4 
85 4 
86 2 
87 2 
88 2 
89 2 
90 2 
91 2 
92 2 
93 2 
94 2 
95 2 
96 2 
97 2 
98 2 
99 2 
100 2 
101 2 
102 2 
103 2 
104 2 
105 2 
106 2 
107 2 
108 2 
109 2 
110 2 
111 2 
112 2 
113 2 
114 2 
115 2 
116 2 
117 2 
118 2 
119 2 
120 2 
121 2 
122 2 
123 2 
124 2 
125 2 
126 2 
127 2 
128 2 
129 2 
130 2 
131 4 
132 4 
133 4 
134 4 
135 4 
136 4 
137 4 
138 4 
139 4 
140 4 
141 4 
142 4 
143 4 
144 4 
145 4 
146 4 
147 4 
148 4 
149 4 
150 4 
151 4 
152 4 
153 4 
154 4 
155 4 
156 4 
157 3 
158 3 
159 3 
160 3 
161 3 
162 3 
163 3 
164 3 
165 3 
166 3 
167 3 
168 3 
169 3 
170 3 
171 3 
172 3 
173 3 
174 3 
175 3 
176 3 
177 3 
178 2 
179 2 
180 2 
181 2 
182 2 
183 2 
184 2 
185 2 
186 2 
187 2 
188 2 
189 2 
190 2 
191 2 
192 2 
193 2 
194 2 
195 2 
196 2 
197 2 
198 2 
199 1 
200 1 
201 1 
202 1 
203 1 
204 1 
205 1 
206 1 
207 1 
208 1 
209 1 
210 1 
211 1 
212 1 
213 1 
214 1 
215 1 
216 1 
217 1 
218 1 
219 3 
220 3 
221 3 
222 3 
223 3 
224 3 
225 3 
226 3 
227 3 
228 3 
229 3 
230 3 
231 3 
232 3 
233 3 
234 3 
235 3 
236 3 
237 3 
238 3 
239 3 
240 3 
241 3 
242 3 
243 3 
244 3 
245 3 
246 3 
247 3 
248 3 
249 3 
250 3 
251 3 
252 3 
253 3 
254 3 
255 1 
256 1 
257 1 
258 1 
259 1 
260 1 
261 1 
262 1 
263 1 
264 1 
265 1 
266 1 
267 1 
268 1 
269 1 
270 1 
271 1 
272 1 
273 1 
274 1 
275 1 
276 1 
