# Supplementary material for: Unifying view of mechanical and functional hotspots across class A GPCRs
Source: PLoS Comput Biol. 2017 Feb 3;13(2):e1005381. doi: 10.1371/journal.pcbi.1005381 (PMC5315405; doi:10.1371/journal.pcbi.1005381)
Supplement: S1 Additional Data — Contains all PDB structures used for the analysis, annotated with the GPCRdb numbering scheme. For each receptor, a decomposition into quasi-rigid domains is provided, along with the corresponding single-receptor bridging score. (ZIP) [file pcbi.1005381.s003.zip › SI_additional_data/m-opioid/domain_decomposition/decomposition_into_4_domains.pdb]

ATOM      1  CA  UNK A   1      -9.786  36.191 -69.552  1.00  3.00
ATOM      2  CA  UNK A   2     -12.196  34.925 -66.890  1.00  3.00
ATOM      3  CA  UNK A   3     -10.612  31.458 -66.817  1.00  3.00
ATOM      4  CA  UNK A   4      -6.952  32.463 -66.455  1.00  4.00
ATOM      5  CA  UNK A   5      -7.787  34.943 -63.681  1.00  1.00
ATOM      6  CA  UNK A   6      -9.827  32.214 -62.005  1.00  1.00
ATOM      7  CA  UNK A   7      -6.977  29.716 -62.111  1.00  4.00
ATOM      8  CA  UNK A   8      -4.315  32.172 -60.949  1.00  4.00
ATOM      9  CA  UNK A   9      -6.669  33.309 -58.177  1.00  1.00
ATOM     10  CA  UNK A  10      -7.218  29.672 -57.274  1.00  1.00
ATOM     11  CA  UNK A  11      -3.499  29.009 -56.869  1.00  1.00
ATOM     12  CA  UNK A  12      -2.919  32.277 -55.013  1.00  1.00
ATOM     13  CA  UNK A  13      -5.720  31.853 -52.486  1.00  1.00
ATOM     14  CA  UNK A  14      -4.903  28.234 -51.708  1.00  1.00
ATOM     15  CA  UNK A  15      -1.232  29.119 -51.315  1.00  1.00
ATOM     16  CA  UNK A  16      -1.831  32.103 -49.025  1.00  1.00
ATOM     17  CA  UNK A  17      -4.409  30.318 -46.870  1.00  1.00
ATOM     18  CA  UNK A  18      -2.184  27.234 -46.738  1.00  1.00
ATOM     19  CA  UNK A  19       0.942  29.130 -45.721  1.00  1.00
ATOM     20  CA  UNK A  20      -0.850  31.330 -43.224  1.00  1.00
ATOM     21  CA  UNK A  21      -2.783  28.560 -41.476  1.00  1.00
ATOM     22  CA  UNK A  22       0.124  26.182 -41.125  1.00  1.00
ATOM     23  CA  UNK A  23       2.664  28.801 -40.078  1.00  1.00
ATOM     24  CA  UNK A  24       0.173  29.957 -37.461  1.00  1.00
ATOM     25  CA  UNK A  25      -0.045  26.392 -36.123  1.00  1.00
ATOM     26  CA  UNK A  26       3.732  26.049 -36.109  1.00  1.00
ATOM     27  CA  UNK A  27       4.060  29.400 -34.366  1.00  1.00
ATOM     28  CA  UNK A  28       1.540  28.518 -31.656  1.00  1.00
ATOM     29  CA  UNK A  29       3.302  25.206 -31.050  1.00  1.00
ATOM     30  CA  UNK A  30       6.778  26.710 -30.963  1.00  1.00
ATOM     31  CA  UNK A  31       5.743  29.685 -28.804  1.00  1.00
ATOM     32  CA  UNK A  32       3.164  28.216 -26.417  1.00  1.00
ATOM     33  CA  UNK A  33       2.515  24.441 -26.378  1.00  1.00
ATOM     34  CA  UNK A  34       6.225  23.560 -26.814  1.00  2.00
ATOM     35  CA  UNK A  35       5.948  20.043 -28.358  1.00  1.00
ATOM     36  CA  UNK A  36       6.301  18.028 -25.132  1.00  2.00
ATOM     37  CA  UNK A  37       3.496  15.681 -26.126  1.00  2.00
ATOM     38  CA  UNK A  38       2.987  13.073 -28.814  1.00  2.00
ATOM     39  CA  UNK A  39      -0.068  14.924 -30.099  1.00  2.00
ATOM     40  CA  UNK A  40       1.765  18.237 -30.543  1.00  2.00
ATOM     41  CA  UNK A  41       4.636  16.405 -32.191  1.00  2.00
ATOM     42  CA  UNK A  42       2.205  14.969 -34.820  1.00  2.00
ATOM     43  CA  UNK A  43       0.431  18.305 -35.271  1.00  2.00
ATOM     44  CA  UNK A  44       3.704  20.106 -35.861  1.00  1.00
ATOM     45  CA  UNK A  45       4.810  17.466 -38.388  1.00  2.00
ATOM     46  CA  UNK A  46       1.506  17.830 -40.204  1.00  1.00
ATOM     47  CA  UNK A  47       1.681  21.637 -40.290  1.00  1.00
ATOM     48  CA  UNK A  48       5.254  21.599 -41.598  1.00  1.00
ATOM     49  CA  UNK A  49       4.360  19.165 -44.411  1.00  1.00
ATOM     50  CA  UNK A  50       1.262  21.184 -45.291  1.00  1.00
ATOM     51  CA  UNK A  51       3.222  24.460 -45.383  1.00  1.00
ATOM     52  CA  UNK A  52       5.829  22.875 -47.683  1.00  1.00
ATOM     53  CA  UNK A  53       3.137  21.418 -49.945  1.00  1.00
ATOM     54  CA  UNK A  54       1.513  24.786 -50.542  1.00  1.00
ATOM     55  CA  UNK A  55       4.942  26.434 -50.927  1.00  1.00
ATOM     56  CA  UNK A  56       5.190  24.711 -54.316  1.00  4.00
ATOM     57  CA  UNK A  57       2.097  26.510 -55.635  1.00  1.00
ATOM     58  CA  UNK A  58       3.686  29.803 -56.664  1.00  4.00
ATOM     59  CA  UNK A  59       5.896  27.727 -58.971  1.00  4.00
ATOM     60  CA  UNK A  60       2.838  25.966 -60.324  1.00  4.00
ATOM     61  CA  UNK A  61       0.916  29.190 -60.950  1.00  4.00
ATOM     62  CA  UNK A  62       3.801  30.719 -62.928  1.00  4.00
ATOM     63  CA  UNK A  63       4.202  27.440 -64.816  1.00  4.00
ATOM     64  CA  UNK A  64       0.535  27.673 -65.726  1.00  4.00
ATOM     65  CA  UNK A  65       0.630  31.422 -66.427  1.00  4.00
ATOM     66  CA  UNK A  66       3.645  31.248 -68.744  1.00  4.00
ATOM     67  CA  UNK A  67       2.644  27.912 -70.218  1.00  4.00
ATOM     68  CA  UNK A  68       6.196  26.765 -69.469  1.00  4.00
ATOM     69  CA  UNK A  69       8.600  25.887 -66.642  1.00  4.00
ATOM     70  CA  UNK A  70      11.037  28.823 -66.401  1.00  4.00
ATOM     71  CA  UNK A  71      12.877  27.880 -63.210  1.00  4.00
ATOM     72  CA  UNK A  72      15.487  25.502 -64.628  1.00  4.00
ATOM     73  CA  UNK A  73      16.523  21.916 -64.001  1.00  4.00
ATOM     74  CA  UNK A  74      17.712  22.220 -60.386  1.00  4.00
ATOM     75  CA  UNK A  75      14.503  23.885 -59.186  1.00  4.00
ATOM     76  CA  UNK A  76      12.507  21.342 -61.158  1.00  4.00
ATOM     77  CA  UNK A  77      14.040  18.523 -59.090  1.00  4.00
ATOM     78  CA  UNK A  78      13.680  20.426 -55.837  1.00  4.00
ATOM     79  CA  UNK A  79      10.042  21.440 -56.232  1.00  4.00
ATOM     80  CA  UNK A  80       8.901  18.070 -57.573  1.00  4.00
ATOM     81  CA  UNK A  81      10.682  16.246 -54.748  1.00  4.00
ATOM     82  CA  UNK A  82       9.296  18.604 -52.082  1.00  4.00
ATOM     83  CA  UNK A  83       5.873  18.175 -53.626  1.00  4.00
ATOM     84  CA  UNK A  84       5.867  14.346 -53.505  1.00  4.00
ATOM     85  CA  UNK A  85       7.638  14.244 -50.107  1.00  4.00
ATOM     86  CA  UNK A  86       5.079  16.435 -48.445  1.00  4.00
ATOM     87  CA  UNK A  87       2.025  14.980 -50.056  1.00  2.00
ATOM     88  CA  UNK A  88       3.034  11.705 -48.457  1.00  2.00
ATOM     89  CA  UNK A  89       4.250  13.222 -45.154  1.00  2.00
ATOM     90  CA  UNK A  90       0.986  15.123 -44.772  1.00  2.00
ATOM     91  CA  UNK A  91      -1.147  12.108 -45.590  1.00  2.00
ATOM     92  CA  UNK A  92       0.881   9.595 -43.521  1.00  2.00
ATOM     93  CA  UNK A  93       0.761  11.966 -40.520  1.00  2.00
ATOM     94  CA  UNK A  94      -2.998  12.316 -40.629  1.00  2.00
ATOM     95  CA  UNK A  95      -3.305   8.508 -40.905  1.00  2.00
ATOM     96  CA  UNK A  96      -1.007   8.297 -37.875  1.00  2.00
ATOM     97  CA  UNK A  97      -3.374  10.573 -35.949  1.00  2.00
ATOM     98  CA  UNK A  98      -6.254   8.246 -36.836  1.00  2.00
ATOM     99  CA  UNK A  99      -4.331   5.148 -35.729  1.00  2.00
ATOM    100  CA  UNK A 100      -3.268   6.993 -32.553  1.00  2.00
ATOM    101  CA  UNK A 101      -6.903   7.671 -31.623  1.00  2.00
ATOM    102  CA  UNK A 102      -7.951   4.143 -32.544  1.00  2.00
ATOM    103  CA  UNK A 103      -5.222   2.782 -30.224  1.00  2.00
ATOM    104  CA  UNK A 104      -6.288   5.157 -27.394  1.00  2.00
ATOM    105  CA  UNK A 105      -9.833   3.826 -27.461  1.00  2.00
ATOM    106  CA  UNK A 106      -9.536   0.211 -28.611  1.00  2.00
ATOM    107  CA  UNK A 107      -6.183  -0.688 -27.009  1.00  2.00
ATOM    108  CA  UNK A 108      -5.920   1.593 -23.942  1.00  2.00
ATOM    109  CA  UNK A 109      -3.245  -0.539 -22.287  1.00  2.00
ATOM    110  CA  UNK A 110      -1.005  -0.600 -25.363  1.00  2.00
ATOM    111  CA  UNK A 111      -1.778   3.123 -25.692  1.00  2.00
ATOM    112  CA  UNK A 112       0.340   3.672 -22.567  1.00  2.00
ATOM    113  CA  UNK A 113       3.387   2.490 -24.536  1.00  2.00
ATOM    114  CA  UNK A 114       2.457   3.886 -27.960  1.00  2.00
ATOM    115  CA  UNK A 115       1.431   7.449 -27.087  1.00  2.00
ATOM    116  CA  UNK A 116       4.712   8.855 -25.855  1.00  2.00
ATOM    117  CA  UNK A 117       6.598  11.821 -27.314  1.00  2.00
ATOM    118  CA  UNK A 118       9.476   9.403 -28.020  1.00  2.00
ATOM    119  CA  UNK A 119       7.343   7.117 -30.164  1.00  2.00
ATOM    120  CA  UNK A 120       5.700   9.978 -32.012  1.00  2.00
ATOM    121  CA  UNK A 121       9.147  11.145 -33.115  1.00  2.00
ATOM    122  CA  UNK A 122      10.110   7.620 -34.121  1.00  2.00
ATOM    123  CA  UNK A 123       6.862   7.298 -36.131  1.00  2.00
ATOM    124  CA  UNK A 124       7.521  10.608 -37.903  1.00  2.00
ATOM    125  CA  UNK A 125      10.947   9.267 -38.926  1.00  2.00
ATOM    126  CA  UNK A 126       9.509   5.935 -40.141  1.00  2.00
ATOM    127  CA  UNK A 127       6.885   7.818 -42.145  1.00  2.00
ATOM    128  CA  UNK A 128       9.585   9.987 -43.599  1.00  2.00
ATOM    129  CA  UNK A 129      11.608   6.914 -44.612  1.00  2.00
ATOM    130  CA  UNK A 130       8.516   5.531 -46.311  1.00  2.00
ATOM    131  CA  UNK A 131       7.880   8.845 -48.079  1.00  2.00
ATOM    132  CA  UNK A 132      11.495   8.723 -49.298  1.00  4.00
ATOM    133  CA  UNK A 133      10.683   5.604 -51.357  1.00  4.00
ATOM    134  CA  UNK A 134       9.034   7.976 -53.829  1.00  4.00
ATOM    135  CA  UNK A 135      10.476  11.297 -52.660  1.00  4.00
ATOM    136  CA  UNK A 136      14.086  10.420 -53.456  1.00  4.00
ATOM    137  CA  UNK A 137      13.653   8.660 -56.827  1.00  4.00
ATOM    138  CA  UNK A 138      11.674  11.632 -58.244  1.00  4.00
ATOM    139  CA  UNK A 139      14.626  13.844 -57.360  1.00  4.00
ATOM    140  CA  UNK A 140      16.621  11.764 -59.843  1.00  4.00
ATOM    141  CA  UNK A 141      13.825  11.264 -62.352  1.00  4.00
ATOM    142  CA  UNK A 142      12.711  14.887 -62.449  1.00  4.00
ATOM    143  CA  UNK A 143      14.121  16.925 -65.266  1.00  4.00
ATOM    144  CA  UNK A 144      13.322  19.701 -67.658  1.00  4.00
ATOM    145  CA  UNK A 145      13.057  18.712 -71.300  1.00  4.00
ATOM    146  CA  UNK A 146      11.884  20.536 -74.420  1.00  4.00
ATOM    147  CA  UNK A 147       8.283  20.119 -75.511  1.00  4.00
ATOM    148  CA  UNK A 148       7.197  22.082 -78.605  1.00  4.00
ATOM    149  CA  UNK A 149       9.464  25.043 -77.873  1.00  4.00
ATOM    150  CA  UNK A 150       7.956  25.252 -74.380  1.00  4.00
ATOM    151  CA  UNK A 151       9.414  23.558 -71.286  1.00  4.00
ATOM    152  CA  UNK A 152       7.906  20.693 -69.307  1.00  4.00
ATOM    153  CA  UNK A 153       9.109  19.962 -65.787  1.00  4.00
ATOM    154  CA  UNK A 154       8.566  16.227 -65.957  1.00  4.00
ATOM    155  CA  UNK A 155       9.702  12.735 -64.869  1.00  4.00
ATOM    156  CA  UNK A 156      11.969  10.501 -66.960  1.00  4.00
ATOM    157  CA  UNK A 157      11.626   6.763 -66.421  1.00  4.00
ATOM    158  CA  UNK A 158      13.645   3.614 -67.078  1.00  3.00
ATOM    159  CA  UNK A 159      12.840   1.352 -70.010  1.00  3.00
ATOM    160  CA  UNK A 160      10.192   0.548 -70.779  1.00  3.00
ATOM    161  CA  UNK A 161       8.755   3.932 -69.849  1.00  3.00
ATOM    162  CA  UNK A 162       5.147   2.794 -70.223  1.00  3.00
ATOM    163  CA  UNK A 163       5.614   0.251 -67.457  1.00  3.00
ATOM    164  CA  UNK A 164       7.463   2.294 -64.863  1.00  3.00
ATOM    165  CA  UNK A 165       5.499   5.514 -65.429  1.00  3.00
ATOM    166  CA  UNK A 166       2.223   3.739 -64.882  1.00  3.00
ATOM    167  CA  UNK A 167       3.627   1.817 -61.910  1.00  3.00
ATOM    168  CA  UNK A 168       4.459   5.174 -60.329  1.00  3.00
ATOM    169  CA  UNK A 169       0.946   6.472 -60.953  1.00  3.00
ATOM    170  CA  UNK A 170      -0.554   3.328 -59.459  1.00  3.00
ATOM    171  CA  UNK A 171       1.651   3.397 -56.347  1.00  3.00
ATOM    172  CA  UNK A 172       0.866   7.055 -55.804  1.00  3.00
ATOM    173  CA  UNK A 173      -2.818   6.291 -56.108  1.00  3.00
ATOM    174  CA  UNK A 174      -2.704   3.416 -53.601  1.00  3.00
ATOM    175  CA  UNK A 175      -0.307   4.912 -51.052  1.00  3.00
ATOM    176  CA  UNK A 176      -1.600   8.455 -51.118  1.00  3.00
ATOM    177  CA  UNK A 177      -5.240   7.674 -51.535  1.00  3.00
ATOM    178  CA  UNK A 178      -6.502   4.087 -51.277  1.00  3.00
ATOM    179  CA  UNK A 179      -4.493   3.008 -48.234  1.00  2.00
ATOM    180  CA  UNK A 180      -5.141   6.225 -46.287  1.00  2.00
ATOM    181  CA  UNK A 181      -8.891   6.114 -46.974  1.00  2.00
ATOM    182  CA  UNK A 182      -8.956   2.488 -45.707  1.00  2.00
ATOM    183  CA  UNK A 183      -6.806   3.298 -42.670  1.00  2.00
ATOM    184  CA  UNK A 184      -8.799   6.269 -41.370  1.00  2.00
ATOM    185  CA  UNK A 185     -12.237   4.803 -42.107  1.00  2.00
ATOM    186  CA  UNK A 186     -11.428   1.472 -40.387  1.00  2.00
ATOM    187  CA  UNK A 187      -9.595   3.045 -37.436  1.00  2.00
ATOM    188  CA  UNK A 188     -12.265   5.677 -36.862  1.00  2.00
ATOM    189  CA  UNK A 189     -15.054   3.223 -37.552  1.00  2.00
ATOM    190  CA  UNK A 190     -13.682   0.771 -34.983  1.00  2.00
ATOM    191  CA  UNK A 191     -13.103   3.617 -32.527  1.00  2.00
ATOM    192  CA  UNK A 192     -16.743   4.712 -32.787  1.00  2.00
ATOM    193  CA  UNK A 193     -17.932   1.098 -32.508  1.00  2.00
ATOM    194  CA  UNK A 194     -16.008   0.616 -29.237  1.00  2.00
ATOM    195  CA  UNK A 195     -17.413   3.866 -27.857  1.00  2.00
ATOM    196  CA  UNK A 196     -20.975   2.976 -28.858  1.00  2.00
ATOM    197  CA  UNK A 197     -20.588  -0.358 -27.063  1.00  2.00
ATOM    198  CA  UNK A 198     -19.963   1.009 -23.583  1.00  2.00
ATOM    199  CA  UNK A 199     -22.698   0.670 -20.998  1.00  2.00
ATOM    200  CA  UNK A 200     -23.810  12.232 -21.439  1.00  1.00
ATOM    201  CA  UNK A 201     -22.535   9.259 -23.450  1.00  1.00
ATOM    202  CA  UNK A 202     -24.930   9.820 -26.356  1.00  1.00
ATOM    203  CA  UNK A 203     -23.942  13.486 -26.530  1.00  1.00
ATOM    204  CA  UNK A 204     -20.197  12.888 -26.679  1.00  1.00
ATOM    205  CA  UNK A 205     -20.709  10.167 -29.264  1.00  1.00
ATOM    206  CA  UNK A 206     -22.696  12.579 -31.461  1.00  1.00
ATOM    207  CA  UNK A 207     -19.816  15.040 -31.328  1.00  1.00
ATOM    208  CA  UNK A 208     -17.134  12.453 -32.079  1.00  1.00
ATOM    209  CA  UNK A 209     -19.054  10.783 -34.868  1.00  1.00
ATOM    210  CA  UNK A 210     -19.697  14.178 -36.432  1.00  1.00
ATOM    211  CA  UNK A 211     -15.971  14.954 -36.250  1.00  1.00
ATOM    212  CA  UNK A 212     -15.073  11.609 -37.803  1.00  1.00
ATOM    213  CA  UNK A 213     -17.475  12.217 -40.673  1.00  1.00
ATOM    214  CA  UNK A 214     -16.018  15.675 -41.245  1.00  1.00
ATOM    215  CA  UNK A 215     -12.320  14.706 -41.365  1.00  1.00
ATOM    216  CA  UNK A 216     -13.075  11.733 -43.640  1.00  1.00
ATOM    217  CA  UNK A 217     -15.359  13.708 -45.952  1.00  1.00
ATOM    218  CA  UNK A 218     -12.772  16.490 -46.218  1.00  1.00
ATOM    219  CA  UNK A 219     -10.000  14.036 -47.136  1.00  1.00
ATOM    220  CA  UNK A 220     -12.223  12.371 -49.706  1.00  3.00
ATOM    221  CA  UNK A 221     -13.551  15.577 -51.260  1.00  3.00
ATOM    222  CA  UNK A 222     -10.088  17.175 -51.515  1.00  3.00
ATOM    223  CA  UNK A 223      -8.067  14.211 -52.765  1.00  3.00
ATOM    224  CA  UNK A 224     -10.408  12.001 -54.821  1.00  3.00
ATOM    225  CA  UNK A 225     -10.822  14.357 -57.816  1.00  3.00
ATOM    226  CA  UNK A 226      -7.124  14.818 -58.658  1.00  3.00
ATOM    227  CA  UNK A 227      -6.397  11.112 -58.116  1.00  3.00
ATOM    228  CA  UNK A 228      -9.193   9.990 -60.404  1.00  3.00
ATOM    229  CA  UNK A 229      -8.318  12.619 -62.999  1.00  3.00
ATOM    230  CA  UNK A 230      -4.712  11.406 -63.143  1.00  3.00
ATOM    231  CA  UNK A 231      -5.890   7.804 -63.639  1.00  3.00
ATOM    232  CA  UNK A 232      -8.354   8.737 -66.364  1.00  3.00
ATOM    233  CA  UNK A 233      -5.687  10.664 -68.261  1.00  3.00
ATOM    234  CA  UNK A 234      -3.485   7.587 -68.081  1.00  3.00
ATOM    235  CA  UNK A 235      -6.198   5.503 -69.749  1.00  3.00
ATOM    236  CA  UNK A 236      -7.960   7.670 -72.294  1.00  3.00
ATOM    237  CA  UNK A 237      -7.203  10.712 -74.437  1.00  3.00
ATOM    238  CA  UNK A 238      -9.572  13.556 -73.559  1.00  3.00
ATOM    239  CA  UNK A 239     -10.557  16.645 -75.618  1.00  3.00
ATOM    240  CA  UNK A 240      -8.786  19.880 -74.684  1.00  3.00
ATOM    241  CA  UNK A 241     -11.734  22.088 -73.801  1.00  3.00
ATOM    242  CA  UNK A 242     -11.851  25.091 -71.504  1.00  3.00
ATOM    243  CA  UNK A 243     -13.854  22.975 -69.073  1.00  3.00
ATOM    244  CA  UNK A 244     -11.164  20.270 -69.162  1.00  3.00
ATOM    245  CA  UNK A 245      -8.367  22.748 -68.474  1.00  3.00
ATOM    246  CA  UNK A 246     -10.231  24.567 -65.717  1.00  3.00
ATOM    247  CA  UNK A 247     -11.401  21.362 -64.062  1.00  3.00
ATOM    248  CA  UNK A 248      -7.835  19.998 -64.083  1.00  3.00
ATOM    249  CA  UNK A 249      -6.414  22.955 -62.209  1.00  3.00
ATOM    250  CA  UNK A 250      -9.386  22.988 -59.847  1.00  3.00
ATOM    251  CA  UNK A 251      -8.770  19.323 -59.002  1.00  3.00
ATOM    252  CA  UNK A 252      -5.100  20.105 -58.455  1.00  3.00
ATOM    253  CA  UNK A 253      -6.126  22.974 -56.194  1.00  3.00
ATOM    254  CA  UNK A 254      -8.512  20.744 -54.202  1.00  3.00
ATOM    255  CA  UNK A 255      -5.563  18.527 -53.363  1.00  3.00
ATOM    256  CA  UNK A 256      -3.705  21.448 -51.805  1.00  1.00
ATOM    257  CA  UNK A 257      -6.873  22.613 -50.028  1.00  1.00
ATOM    258  CA  UNK A 258      -6.525  19.538 -47.832  1.00  1.00
ATOM    259  CA  UNK A 259      -3.359  21.183 -46.499  1.00  1.00
ATOM    260  CA  UNK A 260      -5.389  24.350 -45.957  1.00  1.00
ATOM    261  CA  UNK A 261      -8.073  22.567 -43.931  1.00  1.00
ATOM    262  CA  UNK A 262      -5.842  20.245 -41.890  1.00  1.00
ATOM    263  CA  UNK A 263      -4.802  23.082 -39.512  1.00  1.00
ATOM    264  CA  UNK A 264      -8.469  23.509 -38.712  1.00  1.00
ATOM    265  CA  UNK A 265      -9.338  19.828 -38.435  1.00  1.00
ATOM    266  CA  UNK A 266      -6.275  18.639 -36.559  1.00  1.00
ATOM    267  CA  UNK A 267      -4.838  21.627 -34.707  1.00  1.00
ATOM    268  CA  UNK A 268      -7.414  24.316 -33.961  1.00  1.00
ATOM    269  CA  UNK A 269     -10.069  21.722 -33.140  1.00  1.00
ATOM    270  CA  UNK A 270      -7.693  19.581 -31.070  1.00  1.00
ATOM    271  CA  UNK A 271      -8.844  19.512 -27.420  1.00  1.00
ATOM    272  CA  UNK A 272      -5.529  20.569 -25.859  1.00  1.00
ATOM    273  CA  UNK A 273      -4.389  22.869 -28.674  1.00  1.00
ATOM    274  CA  UNK A 274      -7.766  24.613 -28.625  1.00  1.00
ATOM    275  CA  UNK A 275      -7.049  25.934 -25.127  1.00  1.00
ATOM    276  CA  UNK A 276      -4.860  28.789 -26.386  1.00  1.00
ATOM    277  CA  UNK A 277      -5.915  31.540 -25.886  1.00  1.00
