# Supplementary material for: Unifying view of mechanical and functional hotspots across class A GPCRs
Source: PLoS Comput Biol. 2017 Feb 3;13(2):e1005381. doi: 10.1371/journal.pcbi.1005381 (PMC5315405; doi:10.1371/journal.pcbi.1005381)
Supplement: S1 Additional Data — Contains all PDB structures used for the analysis, annotated with the GPCRdb numbering scheme. For each receptor, a decomposition into quasi-rigid domains is provided, along with the corresponding single-receptor bridging score. (ZIP) [file pcbi.1005381.s003.zip › SI_additional_data/m-opioid/domain_decomposition/domain_labels-Q_5.dat]

0 4 
1 4 
2 4 
3 2 
4 2 
5 2 
6 2 
7 2 
8 2 
9 2 
10 2 
11 2 
12 2 
13 2 
14 2 
15 2 
16 2 
17 2 
18 2 
19 2 
20 2 
21 2 
22 2 
23 2 
24 2 
25 2 
26 2 
27 2 
28 2 
29 2 
30 2 
31 2 
32 2 
33 2 
34 2 
35 1 
36 1 
37 1 
38 1 
39 2 
40 1 
41 1 
42 2 
43 2 
44 2 
45 2 
46 2 
47 2 
48 2 
49 2 
50 2 
51 2 
52 2 
53 2 
54 2 
55 2 
56 2 
57 2 
58 3 
59 3 
60 3 
61 3 
62 3 
63 3 
64 3 
65 3 
66 3 
67 3 
68 3 
69 3 
70 3 
71 3 
72 3 
73 3 
74 3 
75 3 
76 3 
77 3 
78 3 
79 3 
80 3 
81 3 
82 3 
83 3 
84 3 
85 2 
86 1 
87 1 
88 1 
89 1 
90 1 
91 1 
92 1 
93 1 
94 1 
95 1 
96 1 
97 1 
98 1 
99 1 
100 1 
101 1 
102 1 
103 1 
104 1 
105 1 
106 1 
107 1 
108 1 
109 1 
110 1 
111 1 
112 1 
113 1 
114 1 
115 1 
116 1 
117 1 
118 1 
119 1 
120 1 
121 1 
122 1 
123 1 
124 1 
125 1 
126 1 
127 1 
128 1 
129 1 
130 1 
131 3 
132 3 
133 3 
134 3 
135 3 
136 3 
137 3 
138 3 
139 3 
140 3 
141 3 
142 3 
143 3 
144 3 
145 3 
146 3 
147 3 
148 3 
149 3 
150 3 
151 3 
152 3 
153 3 
154 3 
155 3 
156 3 
157 3 
158 3 
159 3 
160 3 
161 4 
162 4 
163 4 
164 4 
165 4 
166 4 
167 4 
168 4 
169 4 
170 4 
171 4 
172 4 
173 4 
174 1 
175 1 
176 4 
177 1 
178 1 
179 1 
180 1 
181 1 
182 1 
183 1 
184 1 
185 1 
186 1 
187 1 
188 1 
189 1 
190 1 
191 1 
192 1 
193 1 
194 1 
195 1 
196 5 
197 5 
198 5 
199 5 
200 5 
201 5 
202 5 
203 5 
204 5 
205 5 
206 5 
207 5 
208 5 
209 5 
210 5 
211 5 
212 5 
213 5 
214 5 
215 5 
216 5 
217 5 
218 5 
219 5 
220 4 
221 4 
222 4 
223 4 
224 4 
225 4 
226 4 
227 4 
228 4 
229 4 
230 4 
231 4 
232 4 
233 4 
234 4 
235 4 
236 4 
237 4 
238 4 
239 4 
240 4 
241 4 
242 4 
243 4 
244 4 
245 4 
246 4 
247 4 
248 4 
249 4 
250 4 
251 4 
252 4 
253 4 
254 4 
255 2 
256 2 
257 2 
258 2 
259 2 
260 2 
261 2 
262 2 
263 2 
264 5 
265 2 
266 2 
267 2 
268 2 
269 2 
270 2 
271 2 
272 2 
273 2 
274 2 
275 2 
276 2 
