# Supplementary material for: Unifying view of mechanical and functional hotspots across class A GPCRs
Source: PLoS Comput Biol. 2017 Feb 3;13(2):e1005381. doi: 10.1371/journal.pcbi.1005381 (PMC5315405; doi:10.1371/journal.pcbi.1005381)
Supplement: S1 Additional Data — Contains all PDB structures used for the analysis, annotated with the GPCRdb numbering scheme. For each receptor, a decomposition into quasi-rigid domains is provided, along with the corresponding single-receptor bridging score. (ZIP) [file pcbi.1005381.s003.zip › SI_additional_data/m-opioid/domain_decomposition/domain_labels-Q_6.dat]

0 4 
1 4 
2 4 
3 4 
4 4 
5 4 
6 4 
7 5 
8 4 
9 4 
10 4 
11 1 
12 1 
13 1 
14 1 
15 1 
16 1 
17 1 
18 1 
19 1 
20 1 
21 1 
22 1 
23 1 
24 1 
25 1 
26 1 
27 1 
28 1 
29 1 
30 1 
31 1 
32 1 
33 1 
34 1 
35 1 
36 1 
37 1 
38 1 
39 1 
40 1 
41 1 
42 1 
43 1 
44 1 
45 1 
46 1 
47 1 
48 1 
49 1 
50 1 
51 1 
52 1 
53 1 
54 1 
55 5 
56 5 
57 5 
58 5 
59 5 
60 5 
61 5 
62 5 
63 5 
64 5 
65 5 
66 5 
67 5 
68 5 
69 5 
70 5 
71 5 
72 5 
73 5 
74 5 
75 5 
76 5 
77 5 
78 5 
79 5 
80 2 
81 2 
82 2 
83 2 
84 2 
85 2 
86 2 
87 2 
88 2 
89 2 
90 2 
91 2 
92 2 
93 3 
94 3 
95 3 
96 3 
97 3 
98 3 
99 3 
100 3 
101 3 
102 3 
103 3 
104 3 
105 3 
106 3 
107 3 
108 3 
109 3 
110 3 
111 3 
112 3 
113 3 
114 3 
115 3 
116 3 
117 3 
118 3 
119 1 
120 1 
121 3 
122 3 
123 1 
124 2 
125 2 
126 2 
127 2 
128 2 
129 2 
130 2 
131 2 
132 2 
133 2 
134 2 
135 2 
136 2 
137 2 
138 2 
139 2 
140 2 
141 5 
142 5 
143 5 
144 5 
145 5 
146 5 
147 5 
148 5 
149 5 
150 5 
151 5 
152 5 
153 5 
154 2 
155 2 
156 2 
157 2 
158 2 
159 2 
160 2 
161 2 
162 2 
163 2 
164 2 
165 2 
166 2 
167 2 
168 2 
169 2 
170 2 
171 2 
172 2 
173 2 
174 2 
175 2 
176 2 
177 2 
178 2 
179 3 
180 3 
181 3 
182 3 
183 3 
184 3 
185 3 
186 3 
187 3 
188 3 
189 3 
190 3 
191 3 
192 3 
193 3 
194 3 
195 3 
196 3 
197 3 
198 3 
199 6 
200 6 
201 6 
202 6 
203 6 
204 6 
205 6 
206 6 
207 6 
208 6 
209 6 
210 6 
211 6 
212 6 
213 6 
214 6 
215 6 
216 6 
217 6 
218 6 
219 6 
220 4 
221 4 
222 4 
223 4 
224 4 
225 4 
226 4 
227 4 
228 4 
229 4 
230 4 
231 4 
232 4 
233 4 
234 4 
235 4 
236 4 
237 4 
238 4 
239 4 
240 4 
241 4 
242 4 
243 4 
244 4 
245 4 
246 4 
247 4 
248 4 
249 4 
250 4 
251 4 
252 4 
253 4 
254 4 
255 4 
256 1 
257 1 
258 1 
259 1 
260 1 
261 1 
262 1 
263 1 
264 6 
265 1 
266 1 
267 1 
268 1 
269 1 
270 1 
271 1 
272 1 
273 1 
274 1 
275 1 
276 1 
