# Supplementary material for: Unifying view of mechanical and functional hotspots across class A GPCRs
Source: PLoS Comput Biol. 2017 Feb 3;13(2):e1005381. doi: 10.1371/journal.pcbi.1005381 (PMC5315405; doi:10.1371/journal.pcbi.1005381)
Supplement: S1 Additional Data — Contains all PDB structures used for the analysis, annotated with the GPCRdb numbering scheme. For each receptor, a decomposition into quasi-rigid domains is provided, along with the corresponding single-receptor bridging score. (ZIP) [file pcbi.1005381.s003.zip › SI_additional_data/m-opioid/domain_decomposition/domain_labels-Q_7.dat]

0 3 
1 3 
2 3 
3 3 
4 3 
5 3 
6 3 
7 4 
8 3 
9 3 
10 3 
11 1 
12 1 
13 1 
14 1 
15 1 
16 1 
17 1 
18 1 
19 1 
20 1 
21 1 
22 1 
23 1 
24 1 
25 1 
26 1 
27 1 
28 1 
29 1 
30 1 
31 1 
32 1 
33 1 
34 1 
35 2 
36 2 
37 2 
38 2 
39 1 
40 2 
41 2 
42 1 
43 1 
44 2 
45 1 
46 1 
47 1 
48 1 
49 1 
50 1 
51 1 
52 1 
53 1 
54 1 
55 4 
56 4 
57 4 
58 4 
59 4 
60 4 
61 4 
62 4 
63 4 
64 4 
65 4 
66 4 
67 4 
68 4 
69 4 
70 4 
71 4 
72 4 
73 4 
74 4 
75 4 
76 4 
77 4 
78 4 
79 4 
80 4 
81 2 
82 2 
83 2 
84 2 
85 2 
86 2 
87 2 
88 2 
89 2 
90 2 
91 2 
92 2 
93 2 
94 2 
95 2 
96 5 
97 5 
98 5 
99 5 
100 5 
101 5 
102 5 
103 5 
104 5 
105 5 
106 5 
107 5 
108 5 
109 5 
110 5 
111 5 
112 5 
113 5 
114 5 
115 5 
116 2 
117 2 
118 2 
119 2 
120 2 
121 2 
122 2 
123 2 
124 2 
125 2 
126 2 
127 2 
128 2 
129 2 
130 2 
131 2 
132 2 
133 2 
134 2 
135 2 
136 4 
137 6 
138 4 
139 4 
140 4 
141 4 
142 4 
143 4 
144 4 
145 4 
146 4 
147 4 
148 4 
149 4 
150 4 
151 4 
152 4 
153 4 
154 6 
155 6 
156 6 
157 6 
158 6 
159 6 
160 6 
161 6 
162 6 
163 6 
164 6 
165 6 
166 6 
167 6 
168 6 
169 6 
170 6 
171 6 
172 6 
173 6 
174 2 
175 2 
176 6 
177 2 
178 2 
179 2 
180 5 
181 5 
182 5 
183 5 
184 5 
185 5 
186 5 
187 5 
188 5 
189 5 
190 5 
191 5 
192 5 
193 5 
194 5 
195 5 
196 5 
197 5 
198 5 
199 7 
200 7 
201 7 
202 7 
203 7 
204 7 
205 7 
206 7 
207 7 
208 7 
209 7 
210 7 
211 7 
212 7 
213 7 
214 7 
215 7 
216 7 
217 7 
218 7 
219 7 
220 3 
221 3 
222 3 
223 3 
224 3 
225 3 
226 3 
227 3 
228 3 
229 3 
230 6 
231 3 
232 3 
233 6 
234 3 
235 3 
236 3 
237 3 
238 3 
239 3 
240 3 
241 3 
242 3 
243 3 
244 3 
245 3 
246 3 
247 3 
248 3 
249 3 
250 3 
251 3 
252 3 
253 3 
254 3 
255 3 
256 3 
257 1 
258 1 
259 1 
260 1 
261 1 
262 1 
263 1 
264 1 
265 1 
266 1 
267 1 
268 1 
269 1 
270 1 
271 1 
272 1 
273 1 
274 1 
275 1 
276 1 
