# Supplementary material for: Unifying view of mechanical and functional hotspots across class A GPCRs
Source: PLoS Comput Biol. 2017 Feb 3;13(2):e1005381. doi: 10.1371/journal.pcbi.1005381 (PMC5315405; doi:10.1371/journal.pcbi.1005381)
Supplement: S1 Additional Data — Contains all PDB structures used for the analysis, annotated with the GPCRdb numbering scheme. For each receptor, a decomposition into quasi-rigid domains is provided, along with the corresponding single-receptor bridging score. (ZIP) [file pcbi.1005381.s003.zip › SI_additional_data/m-opioid/domain_decomposition/domain_labels-Q_8.dat]

0 5 
1 5 
2 5 
3 1 
4 1 
5 1 
6 1 
7 1 
8 1 
9 1 
10 1 
11 1 
12 1 
13 1 
14 1 
15 1 
16 1 
17 1 
18 1 
19 1 
20 1 
21 1 
22 1 
23 1 
24 1 
25 1 
26 6 
27 6 
28 6 
29 6 
30 6 
31 6 
32 6 
33 6 
34 6 
35 6 
36 6 
37 2 
38 2 
39 6 
40 2 
41 2 
42 2 
43 1 
44 2 
45 1 
46 1 
47 1 
48 1 
49 1 
50 1 
51 1 
52 1 
53 1 
54 1 
55 1 
56 1 
57 1 
58 3 
59 3 
60 3 
61 3 
62 3 
63 3 
64 3 
65 3 
66 3 
67 3 
68 3 
69 3 
70 3 
71 3 
72 3 
73 3 
74 3 
75 3 
76 3 
77 3 
78 3 
79 3 
80 3 
81 2 
82 2 
83 2 
84 2 
85 2 
86 2 
87 2 
88 2 
89 2 
90 2 
91 2 
92 2 
93 2 
94 2 
95 2 
96 4 
97 4 
98 4 
99 4 
100 4 
101 4 
102 4 
103 4 
104 4 
105 4 
106 4 
107 4 
108 4 
109 4 
110 4 
111 4 
112 4 
113 4 
114 4 
115 4 
116 4 
117 2 
118 2 
119 2 
120 2 
121 2 
122 2 
123 2 
124 2 
125 2 
126 2 
127 2 
128 2 
129 2 
130 2 
131 2 
132 2 
133 2 
134 2 
135 2 
136 3 
137 7 
138 3 
139 3 
140 3 
141 3 
142 3 
143 3 
144 3 
145 3 
146 3 
147 3 
148 3 
149 3 
150 3 
151 3 
152 3 
153 3 
154 7 
155 7 
156 7 
157 7 
158 7 
159 7 
160 7 
161 7 
162 7 
163 7 
164 7 
165 7 
166 7 
167 7 
168 7 
169 7 
170 7 
171 7 
172 7 
173 7 
174 2 
175 2 
176 7 
177 2 
178 2 
179 2 
180 4 
181 4 
182 4 
183 4 
184 4 
185 4 
186 4 
187 4 
188 4 
189 4 
190 4 
191 4 
192 4 
193 4 
194 4 
195 4 
196 4 
197 7 
198 7 
199 8 
200 8 
201 8 
202 8 
203 8 
204 8 
205 8 
206 8 
207 8 
208 8 
209 8 
210 8 
211 8 
212 8 
213 8 
214 8 
215 8 
216 8 
217 8 
218 8 
219 8 
220 5 
221 5 
222 5 
223 5 
224 5 
225 5 
226 5 
227 5 
228 5 
229 5 
230 7 
231 5 
232 5 
233 5 
234 5 
235 5 
236 5 
237 5 
238 5 
239 5 
240 5 
241 5 
242 5 
243 5 
244 5 
245 5 
246 5 
247 5 
248 5 
249 5 
250 5 
251 5 
252 5 
253 5 
254 5 
255 1 
256 1 
257 1 
258 1 
259 1 
260 1 
261 1 
262 1 
263 6 
264 6 
265 6 
266 6 
267 6 
268 6 
269 6 
270 6 
271 6 
272 6 
273 6 
274 6 
275 6 
276 6 
