# Supplementary material for: Unifying view of mechanical and functional hotspots across class A GPCRs
Source: PLoS Comput Biol. 2017 Feb 3;13(2):e1005381. doi: 10.1371/journal.pcbi.1005381 (PMC5315405; doi:10.1371/journal.pcbi.1005381)
Supplement: S1 Additional Data — Contains all PDB structures used for the analysis, annotated with the GPCRdb numbering scheme. For each receptor, a decomposition into quasi-rigid domains is provided, along with the corresponding single-receptor bridging score. (ZIP) [file pcbi.1005381.s003.zip › SI_additional_data/m-opioid/bridging_score.dat]

# resID	score
67		60.2379
68		60.1595
69		60.0288
70		60.08
71		60.1961
72		59.9994
73		59.987
74		60.0861
75		60.2484
76		60.1904
77		60.17
78		60.2078
79		60.2728
80		60.1362
81		60.1367
82		60.2045
83		60.2127
84		60.1204
85		60.3271
86		60.3149
87		60.1518
88		60.083
89		60.3629
90		60.2226
91		60.1536
92		60.1403
93		60.3976
94		60.0006
102		60.0717
103		60.1974
104		60.4398
105		60.1786
106		60.4964
107		60.6031
108		60.4469
109		60.6026
110		60.6291
111		60.4262
112		60.4202
113		60.5958
114		60.4518
115		60.3642
116		60.3874
117		60.4004
118		60.3979
119		60.3241
120		60.4512
121		60.4015
122		60.1502
123		60.2398
124		60.2982
125		60.0657
126		59.9181
127		60.0956
128		60.0257
129		59.9686
139		60.1462
140		60.2619
141		60.0269
142		60.0581
143		60.2889
144		60.2238
145		60.1166
146		60.361
147		60.5226
148		60.529
149		60.456
150		60.59
151		60.4126
152		60.5127
153		60.473
154		60.3995
155		60.6624
156		60.478
157		60.6142
158		60.6566
159		60.6268
160		60.5502
161		60.5115
162		60.3381
163		60.2047
164		60.2431
165		59.9163
166		60.365
167		59.9401
168		59.9907
169		59.9968
170		59.9455
183		59.9456
184		60.1781
185		60.0466
186		59.9762
187		60.1755
188		60.2597
189		60.0374
190		60.0321
191		60.275
192		60.2259
193		60.0624
194		60.1362
195		60.3475
196		60.0659
197		60.1232
198		60.3646
199		60.2012
200		60.0585
201		60.0823
202		60.2633
203		59.9164
229		60.0882
230		60.1109
231		60.0096
232		60.2707
233		60.1271
234		59.9876
235		60.1697
236		60.5052
237		60.3187
238		60.1939
239		60.462
240		60.6216
241		60.4675
242		60.3307
243		60.241
244		60.4427
245		60.3381
246		60.1367
247		60.262
248		60.5887
249		59.9845
250		59.8818
251		60.0613
252		60.3276
253		59.8882
254		59.9048
255		60.0122
256		59.7957
275		59.6297
276		59.7474
277		59.6826
278		59.8049
279		59.684
280		59.8604
281		60.0865
282		60.1766
283		60.4981
284		60.2327
285		61.0441
286		60.4599
287		60.5977
288		60.6344
289		60.6671
290		60.6066
291		60.3277
292		60.4844
293		60.414
294		60.3585
295		60.1713
296		60.329
297		60.4144
298		60.2953
299		60.0823
300		60.135
301		60.076
302		60.0304
303		60.0492
304		60.0304
316		60.0695
317		60.1702
318		60.1466
319		60.0692
320		60.1322
321		60.1955
322		60.2502
323		60.3596
324		60.3768
325		60.6935
326		60.7324
327		60.4477
328		60.7703
329		60.5338
330		60.3758
331		60.6483
332		60.5661
333		60.2727
334		60.525
335		61.3759
336		60.6601
337		60.5794
338		60.0431
339		60.2831
340		60.2882
341		60.2304
342		60.1865
343		60.7704
